# Supplementary material for: Mutation-profile-based methods for understanding selection forces in cancer somatic mutations: a comparative analysis
Source: Oncotarget. 2017 Jul 19;8(35):58835–46. doi: 10.18632/oncotarget.19371 (PMC5601697; doi:10.18632/oncotarget.19371)
Supplement: Supplementary file 2 [file oncotarget-08-58835-s002.xlsx]

## Sheet: Sheet1
Human orthologs of mouse essential gene (OGEE)	Human orthologs of mouse essential gene (DEG)	Cancer essential gene	Cancer genes (Kandoth et al., Nature, 2013)	Cancer genes (Lawrence et al. Nature, 2014)	Cancer gene (Cancer gene census)	Ensembl Gene ID	Ensembl Transcript ID	Ensembl Protein ID	Chromosome Name	Associated Gene Name	Associated Transcript Name	CDS_Length	Protein_Length	Mouse Orthologs	dN/dS	pN/pS(ESP,mp_exon)	p-value	q-value	CN/CS(ICGC,mp_exon)	p-value	q-value	pN/pS(ESP,equal_rate)	p-value	q-value	CN/CS(ICGC,equal rate)	p-value	q-value	CN/CS(ICGC,mp_intergenic)	p-value	q-value
						ENSG00000152591	ENST00000282478	ENSP00000282478	4	DSPP	DSPP-001	3906	1301	ENSMUSG00000053268	0.317571	0.162922	1.13618e-35	1.05774e-32	0.114154	2.4283e-164	2.99388e-160	0.234073	1.78912e-21	1.2065e-19	0.117057	2.78535e-159	2.85587e-155	0.100846	2.56254e-191	1.38272e-187
Yes	Yes		Yes	Yes	TSG	ENSG00000141510	ENST00000269305	ENSP00000269305	17	TP53	TP53-001	1182	393	ENSMUSG00000059552	0.214347	0.5069	0.0303595	0.0376127	32.5727	1.06251e-159	6.54988e-156	0.439732	0.00825261	0.00750819	25.013	8.55888e-121	4.38778e-117	39.5932	7.79082e-196	8.40771e-192
Yes	Yes	Yes	Yes	Yes	OG	ENSG00000133703	ENST00000256078	ENSP00000256078	12	KRAS	KRAS-004	570	189	ENSMUSG00000030265	0.142427	0.36536	0.0829304	0.0807199	45.884	4.24546e-87	1.74476e-83	0.34272	0.0637176	0.0391298	29.2581	7.66847e-55	1.57252e-51	68.2029	2.27038e-130	8.16719e-127
Yes	Yes					ENSG00000112592	ENST00000230354	ENSP00000230354	6	TBP	TBP-001	1020	339	ENSMUSG00000014767	0.0410593	0.362477	0.0211877	0.0285757	0.0376934	1.42791e-83	4.40122e-80	0.346249	0.0156044	0.0126031	0.0353174	1.6954e-89	5.79442e-86	0.0426132	2.10325e-73	4.53959e-70
Yes	Yes		Yes	Yes	OG	ENSG00000121879	ENST00000263967	ENSP00000263967	3	PIK3CA	PIK3CA-001	3207	1068	ENSMUSG00000027665	0.0113531	0.30806	8.23764e-05	0.000327075	15.4868	2.9929e-82	7.37994e-79	0.257229	3.73828e-06	1.08074e-05	10.1132	1.44661e-50	2.47206e-47	19.5202	4.42263e-106	1.19321e-102
Yes	Yes		Yes	Yes	OG	ENSG00000157764	ENST00000288602	ENSP00000288602	7	BRAF	BRAF-001	2301	766	ENSMUSG00000002413	0.0425376	0.280967	5.09674e-05	0.000218974	11.0765	1.43402e-53	2.9467e-50	0.21991	6.76622e-07	2.47465e-06	7.5975	3.90471e-34	4.00356e-31	13.1154	5.31032e-65	9.55133e-62
Yes	Yes				OG	ENSG00000171843	ENST00000380338	ENSP00000369695	9	MLLT3	MLLT3-001	1707	568	ENSMUSG00000028496	0.0222154	0.44865	0.0160546	0.0229921	0.105378	3.13652e-44	5.52435e-41	0.419075	0.00866961	0.00781153	0.0871851	3.39108e-55	8.69232e-52	0.131447	7.64147e-34	8.24654e-31
Yes	Yes		Yes	Yes	OG	ENSG00000168036	ENST00000349496	ENSP00000344456	3	CTNNB1	CTNNB1-001	2346	781	ENSMUSG00000006932	0.00132861	0.165862	1.8537e-08	2.48539e-07	7.13555	1.9798e-35	3.05114e-32	0.149275	1.47265e-09	1.09522e-08	5.44219	7.16439e-25	4.32104e-22	8.40059	2.2405e-43	2.68657e-40
Yes	Yes					ENSG00000183495	ENST00000333577	ENSP00000333602	12	EP400	EP400-203	9480	3159	ENSMUSG00000029505	0.103491	0.410281	1.14253e-18	1.53941e-16	0.385166	1.38294e-27	1.89449e-24	0.376903	2.39847e-22	1.8425e-20	0.326532	2.42812e-38	3.55656e-35	0.462648	3.99672e-18	2.39622e-15
						ENSG00000196782	ENST00000509479	ENSP00000421180	4	MAML3	MAML3-001	3417	1138	ENSMUSG00000061143	0.139167	0.493814	0.000214672	0.000711729	0.254152	1.65961e-24	2.04615e-21	0.459135	4.10849e-05	8.62169e-05	0.22017	1.709e-30	1.59297e-27	0.297276	5.53717e-19	3.73475e-16
						ENSG00000172199	ENST00000302270	ENSP00000304188	11	OR8U1	OR8U1-001	930	309	ENSMUSG00000075200	0.109822	0.939239	0.861645	0.39789	0.323917	2.42477e-24	2.71775e-21	1.0205	0.955025	0.306251	0.316937	2.52733e-25	1.85094e-22	0.412459	4.4959e-15	2.02162e-12
			Yes	Yes	OG	ENSG00000138413	ENST00000345146	ENSP00000260985	2	IDH1	IDH1-001	1245	414	ENSMUSG00000025950	0.0599714	0.494156	0.0275747	0.0349098	11.1376	3.31796e-23	3.40389e-20	0.473519	0.0191495	0.0149086	9.19488	1.0665e-18	4.20577e-16	13.7039	3.64441e-29	3.57544e-26
					Cancer_associate_gene	ENSG00000184384	ENST00000524717	ENSP00000434552	11	MAML2	MAML2-001	3471	1156	ENSMUSG00000031925	0.266792	0.845345	0.426566	0.255392	0.261584	3.58911e-23	3.40389e-20	0.790969	0.266588	0.120446	0.226424	6.09602e-29	5.20863e-26	0.297906	1.01206e-18	6.42469e-16
						ENSG00000204544	ENST00000376296	ENSP00000365473	6	MUC21	MUC21-001	1701	566			0.611508	0.0739497	0.0741157	0.285341	3.12102e-22	2.74853e-19	0.90439	0.717637	0.251287	0.427619	2.24087e-10	2.3445e-08	0.260971	1.014e-25	9.11911e-23
						ENSG00000167676	ENST00000301286	ENSP00000301286	19	PLIN4	PLIN4-001	4074	1357	ENSMUSG00000002831	0.190921	0.577514	5.91395e-06	3.60047e-05	0.356	2.6477e-21	2.17625e-18	0.508718	2.0017e-08	1.13443e-07	0.309062	1.0197e-27	8.04248e-25	0.397712	5.09668e-17	2.61916e-14
Yes						ENSG00000117983	ENST00000447027	ENSP00000415793	11	MUC5B	MUC5B-201	17298	5765	ENSMUSG00000066108	0.209877	0.470908	2.04631e-33	1.29373e-30	0.523741	4.55695e-21	3.51145e-18	0.564028	1.19786e-19	6.25148e-18	0.575654	1.19569e-15	3.60577e-13	0.590005	2.18012e-14	9.049e-12
Yes	Yes		Yes	Yes	TSG	ENSG00000171862	ENST00000371953	ENSP00000361021	10	PTEN	PTEN-001	1212	403	ENSMUSG00000013663	0.0060307	0.195873	0.000133273	0.000482629	8.79291	2.0301e-20	1.47231e-17	0.156546	7.3835e-06	1.95992e-05	5.71823	3.58055e-12	5.56242e-10	10.3513	1.2846e-24	1.06639e-21
						ENSG00000198788	ENST00000441003	ENSP00000415183	11	MUC2	MUC2-001	8454	2817			0.332925	7.15679e-39	1.47053e-35	0.519572	4.47599e-19	3.06583e-16	0.341094	4.23712e-37	1.95616e-34	0.469549	3.56411e-25	2.43623e-22	0.666656	4.58621e-08	6.8741e-06
						ENSG00000184956	ENST00000421673	ENSP00000406861	11	MUC6	MUC6-001	7320	2439	ENSMUSG00000048191	0.255241	0.640541	0.000210009	0.00069937	0.570043	4.34885e-18	2.82197e-15	0.721078	0.00671177	0.00632472	0.588669	3.30974e-16	1.06048e-13	0.690926	1.50884e-08	2.66936e-06
						ENSG00000100285	ENST00000310624	ENSP00000311997	22	NEFH	NEFH-001	3063	1020	ENSMUSG00000020396	0.121424	0.542085	0.00573663	0.0102676	0.368824	2.36936e-16	1.4606e-13	0.438587	0.000166345	0.000283462	0.227842	2.53964e-37	3.25493e-34	0.600669	4.78023e-05	0.00173
Yes	Yes		Yes	Yes	Cancer_associate_gene	ENSG00000115524	ENST00000335508	ENSP00000335321	2	SF3B1	SF3B1-001	3915	1304	ENSMUSG00000025982	0.00111857	0.111019	2.82045e-18	3.56632e-16	3.86956	1.63037e-15	9.57188e-13	0.0970465	2.75801e-21	1.77987e-19	2.9303	7.35381e-10	6.29716e-08	4.27913	4.83979e-18	2.61527e-15
Yes	Yes					ENSG00000155657	ENST00000589042	ENSP00000467141	2	TTN	TTN-018	107976	35991	ENSMUSG00000051747	0.0679816	0.858759	3.68372e-05	0.000167828	1.24103	5.13628e-15	2.87844e-12	0.772118	2.19743e-12	3.22454e-11	0.951101	0.0698181	0.129169	1.47947	4.23277e-46	6.52562e-43
						ENSG00000184185	ENST00000583088	ENSP00000463778	17	KCNJ12	KCNJ12-001	1302	433	ENSMUSG00000042529	0.0120711	0.781034	0.294688	0.199442	0.506469	8.13712e-15	4.36189e-12	0.616207	0.0386591	0.0261609	0.349529	7.06319e-35	8.04668e-32	0.732458	0.000464422	0.00828422
						ENSG00000130193	ENST00000336138	ENSP00000338607	8	THEM6	THEM6-001	627	208	ENSMUSG00000056665	0.0394086	1.06388	0.928488	0.415201	0.0299388	1.3741e-14	7.05894e-12	0.925442	0.910575	0.296416	0.0240375	5.41641e-18	2.05687e-15	0.0392961	2.83155e-11	8.25879e-09
						ENSG00000119669	ENST00000238647	ENSP00000238647	14	IRF2BPL	IRF2BPL-001	2391	796	ENSMUSG00000034168	0.0558469	0.246302	6.78613e-12	2.3088e-10	0.208616	3.63311e-14	1.79172e-11	0.256504	3.28441e-11	3.57104e-10	0.185965	1.56972e-16	5.36486e-14	0.274058	1.35048e-09	2.97431e-07
						ENSG00000178996	ENST00000326277	ENSP00000317332	5	SNX18	SNX18-001	1887	628	ENSMUSG00000042364	0.0676612	0.380289	0.000157537	0.000553327	0.248815	5.36526e-13	2.54419e-10	0.387158	0.000212489	0.00034911	0.212743	2.88071e-16	9.52787e-14	0.34331	7.86679e-08	1.08842e-05
						ENSG00000090920	ENST00000221347	ENSP00000221347	19	FCGBP	FCGBP-001	16218	5405	ENSMUSG00000047730	0.161251	0.601092	7.40637e-09	1.14207e-07	0.598749	5.58271e-13	2.54925e-10	0.550721	1.02643e-11	1.27543e-10	0.484166	6.48791e-25	4.1576e-22	0.767733	0.000227904	0.00523297
						ENSG00000159450	ENST00000368804	ENSP00000357794	1	TCHH	TCHH-001	5832	1943	ENSMUSG00000052415	0.50619	1.0893	0.557228	0.302888	2.34057	1.89885e-12	8.36109e-10	0.699218	0.0136019	0.0112818	1.04321	0.733869	0.508536	4.87263	3.87616e-45	5.22885e-42
Yes	Yes		Yes	Yes	TSG	ENSG00000141646	ENST00000398417	ENSP00000381452	18	SMAD4	SMAD4-001	1659	552	ENSMUSG00000024515	0.0175301	0.182754	6.05983e-08	6.8887e-07	14.1999	4.29573e-12	1.82629e-09	0.190976	1.55575e-07	6.89092e-07	13.4968	1.73474e-11	2.26979e-09	15.1919	6.00326e-13	2.234e-10
						ENSG00000114554	ENST00000393409	ENSP00000377061	3	PLXNA1	PLXNA1-001	5691	1896	ENSMUSG00000030084	0.0194155	0.346319	2.41423e-19	3.60771e-17	0.457712	1.12725e-11	4.63265e-09	0.285876	2.98931e-27	4.60026e-25	0.330863	6.63852e-23	3.4033e-20	0.632001	8.82545e-05	0.00263101
						ENSG00000185262	ENST00000327490	ENSP00000331298	17	UBALD2	UBALD2-001	495	164	ENSMUSG00000050628	0.0822725	0.0755907	2.44245e-07	2.33151e-06	0.0196528	1.16679e-11	4.64049e-09	0.0806066	6.63523e-07	2.43416e-06	0.0184723	2.45033e-12	3.86519e-10	0.0235714	6.82991e-10	1.67516e-07
Yes	Yes					ENSG00000164651	ENST00000418710	ENSP00000408792	7	SP8	SP8-001	1527	508	ENSMUSG00000048562	0.00808575	0.23846	0.000633875	0.00171656	0.185659	1.42556e-11	5.42877e-09	0.244643	0.000820296	0.00109453	0.178777	3.85923e-12	5.90588e-10	0.226937	6.61571e-09	1.2981e-06
						ENSG00000165837	ENST00000298738	ENSP00000298738	13	FAM194B	FAM194B-001	2091	696			0.51051	0.00985164	0.0157388	7.86093	1.45306e-11	5.42877e-09	0.513877	0.010624	0.00919425	5.58199	8.72071e-08	3.74121e-06	12.5829	2.05187e-19	1.47623e-16
Yes	Yes					ENSG00000128652	ENST00000249440	ENSP00000249440	2	HOXD3	HOXD3-001	1299	432	ENSMUSG00000079277	0.0462694	0.327666	0.000355719	0.00106897	0.252718	2.26592e-11	8.21669e-09	0.353488	0.000946429	0.00123378	0.244186	5.93115e-12	8.56523e-10	0.33154	1.76019e-07	2.08743e-05
						ENSG00000168124	ENST00000304646	ENSP00000305424	16	OR1F1	OR1F1-001	939	312	ENSMUSG00000051003	0.215749	1.12658	0.69602	0.349559	0.290344	3.36379e-11	1.18493e-08	1.07442	0.814035	0.274596	0.253705	8.75631e-14	2.04045e-11	0.33487	7.21284e-09	1.38999e-06
Yes	Yes					ENSG00000188095	ENST00000341735	ENSP00000342392	15	MESP2	MESP2-001	1194	397	ENSMUSG00000030543	0.330691	0.415252	0.0184751	0.0256713	0.209524	3.75118e-11	1.28469e-08	0.401097	0.0140808	0.0115893	0.186223	5.12524e-13	1.01058e-10	0.249558	8.7651e-09	1.63088e-06
						ENSG00000163209	ENST00000295367	ENSP00000295367	1	SPRR3	SPRR3-001	510	169	ENSMUSG00000045539	0.555976	0.875501	0.747241	0.365392	0.265395	5.72887e-11	1.90897e-08	0.90821	0.815536	0.274886	0.233124	2.95552e-13	6.7341e-11	0.337945	1.67908e-07	2.036e-05
Yes	Yes					ENSG00000175344	ENST00000454250	ENSP00000407546	15	CHRNA7	CHRNA7-003	1596	531	ENSMUSG00000030525	0.0518956	0.825572	0.612288	0.321556	0.202272	9.37261e-11	3.04095e-08	0.745928	0.437376	0.174848	0.162158	3.0227e-14	7.94674e-12	0.252167	5.39198e-08	7.75856e-06
Yes	Yes		Yes	Yes	Cancer_associate_gene	ENSG00000109670	ENST00000281708	ENSP00000281708	4	FBXW7	FBXW7-001	2124	707	ENSMUSG00000028086	0.0486515	0.237015	1.66164e-07	1.66345e-06	4.45905	1.03289e-10	3.26529e-08	0.208348	6.96057e-09	4.40205e-08	3.20456	1.1847e-06	3.205e-05	5.59073	1.87115e-14	8.07724e-12
						ENSG00000168412	ENST00000307161	ENSP00000302811	4	MTNR1A	MTNR1A-001	1053	350	ENSMUSG00000054764	0.0801459	0.547609	0.0294928	0.0367606	0.282278	1.3338e-10	4.11114e-08	0.503722	0.0127791	0.0107148	0.254283	2.04197e-12	3.37688e-10	0.305717	2.36454e-09	5.00348e-07
						ENSG00000196109	ENST00000397121	ENSP00000380310	19	ZNF676	ZNF676-001	1767	588	ENSMUSG00000090659	0.274825	0.80547	0.518407	0.289571	0.474925	1.90003e-10	5.71358e-08	1.0884	0.800676	0.271272	0.533054	8.97421e-08	3.81106e-06	0.521951	3.17696e-08	5.00561e-06
						ENSG00000065268	ENST00000251289	ENSP00000251289	19	WDR18	WDR18-001	1299	432	ENSMUSG00000035754	0.0762368	0.482816	0.00346013	0.00683948	0.232256	2.00843e-10	5.89575e-08	0.458095	0.00166139	0.00196943	0.195211	3.52112e-13	7.84842e-11	0.30522	5.13323e-07	5.37834e-05
						ENSG00000183024	ENST00000328890	ENSP00000331545	17	OR1G1	OR1G1-001	942	313	ENSMUSG00000048173	0.154501	0.573378	0.113619	0.101547	0.255019	4.96854e-10	1.4246e-07	0.611623	0.163154	0.0819005	0.255286	5.14491e-10	4.7956e-08	0.297408	5.57027e-08	7.90964e-06
Yes	Yes					ENSG00000151067	ENST00000399634	ENSP00000382542	12	CACNA1C	CACNA1C-012	6630	2209	ENSMUSG00000051331	0.052823	0.264304	1.24664e-22	3.30517e-20	0.582724	1.10479e-09	3.09571e-07	0.21193	1.12051e-31	3.20239e-29	0.42143	2.93279e-23	1.67058e-20	0.745395	0.00101134	0.0142848
						ENSG00000109927	ENST00000392793	ENSP00000376543	11	TECTA	TECTA-001	6468	2155	ENSMUSG00000037705	0.0285583	0.459165	5.32455e-11	1.43954e-09	0.551808	1.60069e-09	4.38557e-07	0.437219	2.6135e-12	3.73465e-11	0.435287	1.1301e-17	3.99557e-15	0.754056	0.00461939	0.0367096
						ENSG00000204983	ENST00000486171	ENSP00000417854	7	PRSS1	PRSS1-003	786	261	ENSMUSG00000057163	0.223327	0.399428	0.0264633	0.0338785	0.433477	1.78672e-09	4.78885e-07	0.381882	0.0194877	0.0151091	0.378346	1.59276e-12	2.72181e-10	0.494218	4.89992e-07	5.18421e-05
						ENSG00000167393	ENST00000390665	ENSP00000375080	X	PPP2R3B	PPP2R3B-001	1728	575	ENSMUSG00000095352	0.0199661	0.328874	4.32951e-11	1.19811e-09	0.268541	2.63358e-09	6.90846e-07	0.304381	1.22496e-12	1.86596e-11	0.201178	5.86017e-14	1.4306e-11	0.379621	2.17149e-05	0.000972377
						ENSG00000204495	ENST00000376132	ENSP00000365302	1	PRAMEF13	PRAMEF13-001	1425	474	ENSMUSG00000078626	0.483919	2.7539	0.319033	0.210662	0.252102	4.35581e-09	1.11882e-06	2.52168	0.366289	0.152611	0.192201	3.83371e-13	8.29714e-11	0.356144	2.1212e-05	0.000953818
						ENSG00000109536	ENST00000226798	ENSP00000226798	4	FRG1	FRG1-001	777	258	ENSMUSG00000031590	0.0209169	0.444406	0.0678581	0.0694756	2.68658	5.93677e-09	1.46047e-06	0.412194	0.0448694	0.0295376	2.1831	5.959e-06	0.000112854	2.81285	9.82865e-10	2.35709e-07
Yes						ENSG00000169676	ENST00000304374	ENSP00000306129	4	DRD5	DRD5-001	1434	477	ENSMUSG00000039358	0.0715241	0.694293	0.245965	0.175789	0.438812	5.95714e-09	1.46047e-06	0.643312	0.159636	0.0806074	0.380811	5.54792e-12	8.12626e-10	0.564634	6.92106e-05	0.00223625
						ENSG00000166157	ENST00000361285	ENSP00000355208	21	TPTE	TPTE-002	1656	551	ENSMUSG00000031481	0.412495	1.34309	0.235682	0.170696	2.08563	6.04131e-09	1.46047e-06	0.991728	0.973458	0.310388	1.29544	0.044632	0.0964221	2.42011	1.63946e-12	5.52898e-10
						ENSG00000184148	ENST00000328051	ENSP00000332163	1	SPRR4	SPRR4-001	240	79	ENSMUSG00000045566	0.272627	1.62787	0.519366	0.289922	0.132634	7.58494e-09	1.79838e-06	1.7193	0.472604	0.185037	0.151703	1.26835e-07	5.02108e-06	0.166574	7.28491e-07	7.21261e-05
						ENSG00000141873	ENST00000545664	ENSP00000445345	19	SLC39A3	SLC39A3-003	972	323	ENSMUSG00000046822	0.0159008	0.513692	0.014721	0.0214941	0.230943	8.10175e-09	1.88467e-06	0.428905	0.00171967	0.0020285	0.170366	4.40549e-13	9.03405e-11	0.320644	1.53968e-05	0.000745111
						ENSG00000176547	ENST00000319856	ENSP00000321419	11	OR4C3	OR4C3-001	990	329	ENSMUSG00000075069	0.169314	1.0321	0.920471	0.412997	0.44555	8.57932e-09	1.9588e-06	1.08457	0.797525	0.270471	0.47767	1.62612e-07	6.10728e-06	0.464177	5.02281e-08	7.32503e-06
						ENSG00000239389	ENST00000289272	ENSP00000289272	5	PCDHA13	PCDHA13-003	2853	950			0.625034	0.0117531	0.0180186	0.515692	1.45212e-08	3.25515e-06	0.710453	0.0680282	0.0411164	0.45889	1.91648e-11	2.44011e-09	0.749639	0.0151057	0.0736479
						ENSG00000172208	ENST00000302329	ENSP00000307751	11	OR4X2	OR4X2-002	912	303	ENSMUSG00000059910	0.269334	0.696673	0.212961	0.159009	0.341343	1.59234e-08	3.50575e-06	0.718928	0.255922	0.116627	0.369527	2.00258e-07	7.25539e-06	0.345742	2.43674e-08	4.17254e-06
						ENSG00000176230	ENST00000315543	ENSP00000319197	14	OR4K17	OR4K17-001	1032	343			1.09763	0.815501	0.384717	0.31213	1.74243e-08	3.76889e-06	1.13072	0.758215	0.261273	0.343115	2.84889e-07	9.6086e-06	0.308713	1.23338e-08	2.21839e-06
						ENSG00000181273	ENST00000326855	ENSP00000322784	11	OR5AK2	OR5AK2-001	930	309	ENSMUSG00000075220	0.203278	0.470686	0.00426752	0.00811721	0.349806	1.84416e-08	3.92015e-06	0.445503	0.00209036	0.00238462	0.331507	2.81806e-09	1.9392e-07	0.393854	7.69699e-07	7.55132e-05
						ENSG00000211784	ENST00000390432	ENSP00000440313	14	TRAV10	TRAV10-001	343	114			0.526736	0.264067	0.184553	0.106338	1.95057e-08	4.07607e-06	0.830537	0.750124	0.259289	0.129434	7.08264e-07	2.06305e-05	0.121604	2.43951e-07	2.77124e-05
	Yes		Yes	Yes	TSG	ENSG00000134086	ENST00000256474	ENSP00000256474	3	VHL	VHL-001	642	213	ENSMUSG00000033933	0.116032	0.868767	0.750729	0.366631	3.70343	2.98907e-08	6.14208e-06	0.600402	0.244591	0.112514	2.19195	0.00149245	0.00854878	5.22486	3.05857e-13	1.17884e-10
						ENSG00000163817	ENST00000358525	ENSP00000346298	3	SLC6A20	SLC6A20-001	1779	592	ENSMUSG00000036814	0.0539821	0.355725	1.28026e-07	1.31908e-06	0.366013	3.49369e-08	7.06133e-06	0.368876	3.75899e-07	1.49903e-06	0.356185	1.37126e-08	7.89503e-07	0.440905	9.37868e-06	0.000529627
						ENSG00000186226	ENST00000368770	ENSP00000357759	1	LCE1E	LCE1E-001	357	118			0.501353	0.0714514	0.0722418	0.233625	4.41436e-08	8.77825e-06	0.580078	0.158171	0.0800458	0.258334	4.72232e-07	1.48524e-05	0.279682	2.57807e-06	0.000207313
						ENSG00000187754	ENST00000298181	ENSP00000298181	X	SSX7	SSX7-001	567	188	ENSMUSG00000062814	0.456993	0.337652	0.0028974	0.00593261	0.208707	4.48819e-08	8.78339e-06	0.445692	0.0300419	0.021325	0.246428	1.6314e-06	4.14465e-05	0.204633	2.80643e-08	4.52037e-06
Yes						ENSG00000197724	ENST00000359246	ENSP00000352185	9	PHF2	PHF2-001	3291	1096	ENSMUSG00000038025	0.0397085	0.266414	7.17568e-15	4.75616e-13	0.447359	5.2164e-08	1.0049e-05	0.244829	6.49006e-17	2.21316e-15	0.349461	4.15718e-13	8.69883e-11	0.610487	0.00102166	0.0143936
						ENSG00000091073	ENST00000324432	ENSP00000322885	7	DTX2	DTX2-001	1869	622	ENSMUSG00000004947	0.108489	0.370126	5.19548e-07	4.54753e-06	0.349372	6.18536e-08	1.17323e-05	0.334818	2.50743e-08	1.37937e-07	0.301993	4.19637e-10	4.13712e-08	0.392302	1.82852e-06	0.000156612
						ENSG00000172154	ENST00000302124	ENSP00000303864	11	OR8I2	OR8I2-201	933	310	ENSMUSG00000075166	0.127598	0.72006	0.298862	0.201553	0.364595	7.09072e-08	1.32458e-05	0.776856	0.425302	0.171323	0.424191	5.97122e-06	0.000112854	0.355828	3.20046e-08	5.00561e-06
	Yes		Yes	Yes	Cancer_associate_gene	ENSG00000121067	ENST00000393328	ENSP00000377001	17	SPOP	SPOP-001	1125	374	ENSMUSG00000057522	0	0.118606	7.60427e-06	4.45466e-05	7.93052	8.49751e-08	1.54798e-05	0.0895421	1.02988e-07	4.7767e-07	5.23821	5.57098e-05	0.000682441	10.4031	2.22379e-10	6.15351e-08
						ENSG00000221858	ENST00000408949	ENSP00000386174	7	OR2A12	OR2A12-001	933	310	ENSMUSG00000073111	0.0767572	0.725187	0.421403	0.253456	0.365002	8.53773e-08	1.54798e-05	0.707916	0.387107	0.159327	0.344047	1.21163e-08	7.22269e-07	0.43802	1.51484e-05	0.000737074
						ENSG00000172782	ENST00000310226	ENSP00000307821	17	FADS6	FADS6-001	1053	350	ENSMUSG00000044788	0.110777	0.51422	0.0115644	0.0178038	0.235386	8.84058e-08	1.57966e-05	0.474912	0.00450834	0.0045413	0.194282	5.49405e-10	5.0749e-08	0.310973	2.74404e-05	0.00116587
			Yes			ENSG00000147133	ENST00000449580	ENSP00000389000	X	TAF1	TAF1-202	5721	1906	ENSMUSG00000031314	0.0564557	0.337401	1.30069e-06	1.00378e-05	2.80818	9.89969e-08	1.74363e-05	0.291542	2.59564e-08	1.42268e-07	1.96791	0.000656072	0.00458543	3.68058	5.19924e-12	1.70028e-09
						ENSG00000198967	ENST00000361284	ENSP00000354707	1	OR10Z1	OR10Z1-001	942	313	ENSMUSG00000050788	0.0948804	0.669501	0.244335	0.174943	0.399148	1.09245e-07	1.89704e-05	0.762899	0.433968	0.173915	0.443869	3.14402e-06	7.00786e-05	0.467105	1.33728e-05	0.000668135
						ENSG00000105245	ENST00000252891	ENSP00000252891	19	NUMBL	NUMBL-001	1830	609	ENSMUSG00000063160	0.0483344	0.374829	0.000241758	0.000787238	0.34233	1.2364e-07	2.11718e-05	0.309505	8.12781e-06	2.12605e-05	0.258894	7.27418e-12	1.02169e-09	0.421968	2.83644e-05	0.00118645
						ENSG00000162426	ENST00000377479	ENSP00000366699	1	SLC45A1	SLC45A1-202	2349	782	ENSMUSG00000039838	0.0436825	0.342183	2.30205e-09	4.01707e-08	0.373231	1.30924e-07	2.2112e-05	0.335714	1.11842e-09	8.52914e-09	0.328279	1.63063e-09	1.23846e-07	0.456835	3.56571e-05	0.00139929
						ENSG00000066933	ENST00000424560	ENSP00000399162	15	MYO9A	MYO9A-201	7860	2619	ENSMUSG00000039585	0.143678	0.847935	0.235535	0.17065	2.58816	1.48803e-07	2.47919e-05	0.708794	0.0129694	0.010842	1.78175	0.00182696	0.00989548	3.30463	1.50558e-11	4.51331e-09
						ENSG00000187775	ENST00000389840	ENSP00000374490	17	DNAH17	DNAH17-201	13458	4485	ENSMUSG00000033987	0.0433427	0.532536	1.58259e-20	3.02493e-18	0.6578	1.69316e-07	2.78335e-05	0.458972	5.31312e-31	1.32866e-28	0.470845	1.18443e-21	5.28007e-19	0.903554	0.208484	0.29652
						ENSG00000100280	ENST00000405198	ENSP00000384194	22	AP1B1	AP1B1-001	2850	949	ENSMUSG00000009090	0.0239376	0.369091	2.47219e-07	2.35171e-06	0.39533	1.76062e-07	2.85617e-05	0.292097	7.6187e-11	7.72126e-10	0.26848	1.75475e-14	4.86264e-12	0.551627	0.00104301	0.0146371
Yes	Yes					ENSG00000198947	ENST00000357033	ENSP00000354923	X	DMD	DMD-001	11058	3685	ENSMUSG00000045103	0.136803	0.706091	0.00243488	0.00516308	1.69172	2.54369e-07	4.02467e-05	0.570236	8.12629e-07	2.8842e-06	1.07814	0.465796	0.404964	2.30432	8.2354e-17	4.03977e-14
						ENSG00000196240	ENST00000342927	ENSP00000343062	1	OR2T2	OR2T2-001	975	324	ENSMUSG00000091809	0.116043	0.787864	0.476396	0.273995	0.402346	2.5462e-07	4.02467e-05	0.719301	0.324059	0.139628	0.369115	1.34306e-08	7.81915e-07	0.448033	6.4514e-06	0.0004169
						ENSG00000187258	ENST00000381539	ENSP00000370950	7	NPSR1	NPSR1-007	1173	390	ENSMUSG00000043659	0.0967693	1.20164	0.575169	0.308589	0.370968	2.78102e-07	4.34019e-05	1.07733	0.820433	0.276133	0.309009	6.25946e-10	5.5327e-08	0.42053	8.77831e-06	0.000514858
						ENSG00000170255	ENST00000302797	ENSP00000305766	11	MRGPRX1	MRGPRX1-001	969	322	ENSMUSG00000070551	0.463792	0.633156	0.100026	0.0925584	0.462623	3.27046e-07	5.04024e-05	0.611527	0.0763563	0.0451008	0.403205	1.23663e-09	9.79406e-08	0.595542	0.000704283	0.0112464
Yes			Yes	Yes	Cancer_associate_gene	ENSG00000116044	ENST00000397062	ENSP00000380252	2	NFE2L2	NFE2L2-001	1818	605	ENSMUSG00000015839	0.192168	0.565354	0.0485184	0.0539315	4.07594	4.66498e-07	7.10062e-05	0.525755	0.0256066	0.0188131	2.96335	0.000161571	0.00158376	5.19361	1.15229e-09	2.5907e-07
Yes	Yes					ENSG00000204262	ENST00000374866	ENSP00000364000	2	COL5A2	COL5A2-001	4500	1499	ENSMUSG00000026042	0.0660334	0.705443	0.0346622	0.0416378	2.38724	4.94443e-07	7.43419e-05	0.700085	0.0308562	0.0217751	2.11918	1.6644e-05	0.000257785	2.3773	5.6484e-07	5.81835e-05
						ENSG00000145113	ENST00000463781	ENSP00000417498	3	MUC4	MUC4-001	16239	5412	ENSMUSG00000079620	0.563672	0.810866	0.0888326	0.0847583	1.25407	5.083e-07	7.55047e-05	1.00921	0.940804	0.303123	1.24378	1.30014e-06	3.42688e-05	1.49991	1.60385e-19	1.23632e-16
			Yes			ENSG00000227184	ENST00000525985	ENSP00000436337	8	EPPK1	EPPK1-001	7263	2420			0.831592	0.0494237	0.0547084	0.646147	5.2425e-07	7.69468e-05	0.634356	1.0365e-06	3.56902e-06	0.436297	2.32006e-22	1.13276e-19	0.848297	0.0604815	0.15615
Yes	Yes	Yes		Yes	OG	ENSG00000065361	ENST00000267101	ENSP00000267101	12	ERBB3	ERBB3-001	4029	1342	ENSMUSG00000018166	0.100142	1.34094	0.161962	0.131272	2.57959	5.32229e-07	7.71988e-05	0.978238	0.916763	0.297816	1.6749	0.0078417	0.029216	2.99916	3.96622e-09	8.07598e-07
Yes						ENSG00000066230	ENST00000264938	ENSP00000264938	5	SLC9A3	SLC9A3-001	2505	834	ENSMUSG00000036123	0.0400422	0.360752	2.64173e-10	6.04797e-09	0.422539	5.44381e-07	7.80434e-05	0.274154	1.87362e-16	5.94969e-15	0.297678	3.88429e-13	8.29714e-11	0.555845	0.000780202	0.0120283
						ENSG00000172365	ENST00000302581	ENSP00000303076	11	OR5B2	OR5B2-001	930	309	ENSMUSG00000046913	0.254796	0.631462	0.164685	0.132803	0.344408	5.85694e-07	8.30009e-05	0.689491	0.262562	0.118957	0.386353	1.00956e-05	0.000173097	0.371865	4.09411e-06	0.000290677
						ENSG00000058404	ENST00000395749	ENSP00000379098	7	CAMK2B	CAMK2B-002	2001	666	ENSMUSG00000057897	0.0140752	0.256494	5.3198e-07	4.64151e-06	0.390615	5.9297e-07	8.30771e-05	0.241951	1.41044e-07	6.3125e-07	0.319914	7.37e-10	6.29716e-08	0.480664	0.00012489	0.00342079
						ENSG00000254245	ENST00000253812	ENSP00000253812	5	PCDHGA3	PCDHGA3-001	2799	932			0.50877	0.00041794	0.00122069	0.512477	6.45108e-07	8.93663e-05	0.480431	0.000122763	0.000219674	0.402092	5.52994e-12	8.12626e-10	0.651516	0.00160307	0.0191161
						ENSG00000170929	ENST00000429566	ENSP00000401966	19	OR1M1	OR1M1-001	942	313	ENSMUSG00000054141	0.0920969	1.133	0.687408	0.346824	0.384778	8.05949e-07	0.000110407	0.952381	0.875139	0.288511	0.340136	1.81772e-08	9.96653e-07	0.420385	8.7021e-06	0.0005138
						ENSG00000155816	ENST00000319653	ENSP00000318884	1	FMN2	FMN2-001	5169	1722	ENSMUSG00000028354	0.206158	0.414292	1.49987e-08	2.07182e-07	0.675515	8.67133e-07	0.000117483	0.383364	5.78007e-10	4.70059e-09	0.543284	1.15203e-14	3.37484e-12	0.833067	0.0226633	0.0913209
						ENSG00000171435	ENST00000339824	ENSP00000339952	12	KSR2	KSR2-001	2853	950	ENSMUSG00000061578	0.0227586	0.290869	2.61462e-09	4.48004e-08	0.553652	8.98538e-07	0.000120415	0.25532	2.49394e-11	2.80825e-10	0.435091	2.32024e-12	3.71715e-10	0.741769	0.0140699	0.0704592
Yes	Yes				OG	ENSG00000144476	ENST00000272928	ENSP00000272928	2	ACKR3	ACKR3-001	1089	362	ENSMUSG00000044337	0.0366173	0.359508	0.000136977	0.000492908	0.383275	9.42631e-07	0.000124966	0.321905	1.98329e-05	4.58166e-05	0.329281	8.7595e-09	5.44319e-07	0.520786	0.0010812	0.0149976
						ENSG00000104897	ENST00000221494	ENSP00000221494	19	SF3A2	SF3A2-001	1395	464	ENSMUSG00000020211	0.0256862	0.213197	1.08369e-05	6.00997e-05	0.288353	9.71927e-07	0.000127479	0.180509	6.351e-07	2.33846e-06	0.220622	8.70131e-10	7.25333e-08	0.349222	4.71336e-05	0.00171265
						ENSG00000170953	ENST00000306842	ENSP00000307159	11	OR8B12	OR8B12-001	933	310	ENSMUSG00000063350	0.0939438	0.736044	0.378	0.236081	0.363792	1.16157e-06	0.000150749	0.698583	0.301444	0.132279	0.3301	7.68017e-08	3.39423e-06	0.399551	1.19418e-05	0.00062258
						ENSG00000182634	ENST00000330487	ENSP00000329689	11	OR10G7	OR10G7-001	936	311	ENSMUSG00000044292	0.117761	0.693271	0.23909	0.172398	0.424466	1.20395e-06	0.000153474	0.746879	0.349275	0.147291	0.426485	1.38958e-06	3.61613e-05	0.485488	4.94296e-05	0.00176051
						ENSG00000204961	ENST00000532602	ENSP00000436042	5	PCDHA9	PCDHA9-001	2853	950			0.598453	0.00257326	0.00540491	0.542705	1.20747e-06	0.000153474	0.644962	0.0102427	0.0089295	0.456101	3.01331e-10	3.05901e-08	0.781455	0.0531924	0.145807
Yes	Yes					ENSG00000102935	ENST00000561648	ENSP00000455426	16	ZNF423	ZNF423-001	3855	1284	ENSMUSG00000045333	0.0115876	0.268609	1.21058e-20	2.36896e-18	0.565208	1.23739e-06	0.000155672	0.248171	2.22192e-23	2.0516e-21	0.415038	2.65928e-14	7.17528e-12	0.87259	0.252737	0.324951
Yes						ENSG00000101276	ENST00000217254	ENSP00000217254	20	SLC52A3	SLC52A3-001	1410	469	ENSMUSG00000027463	0.0826133	0.470703	0.000801376	0.00207775	0.286245	1.25387e-06	0.000156153	0.421031	0.000105667	0.000193172	0.239611	1.66364e-08	9.22033e-07	0.346439	5.47842e-05	0.00187844
Yes						ENSG00000134460	ENST00000379959	ENSP00000369293	10	IL2RA	IL2RA-001	819	272	ENSMUSG00000026770	0.368136	0.718706	0.372552	0.233753	0.271632	1.31832e-06	0.000162537	0.760377	0.460213	0.1815	0.269057	1.07574e-06	2.97297e-05	0.293423	6.3415e-06	0.000412267
						ENSG00000221989	ENST00000408979	ENSP00000386209	7	OR2A2	OR2A2-001	957	318	ENSMUSG00000071481	0.184961	0.844317	0.60812	0.320247	0.413996	1.49162e-06	0.000182082	0.782255	0.456226	0.180319	0.365179	2.84418e-08	1.4803e-06	0.478044	6.63748e-05	0.00217062
						ENSG00000198657	ENST00000356130	ENSP00000348449	11	OR8B4	OR8B4-001	930	309	ENSMUSG00000066747	0.148958	0.653675	0.21967	0.162611	0.383405	1.51089e-06	0.000182627	0.695513	0.295483	0.130435	0.380728	1.24945e-06	3.32749e-05	0.414108	1.09453e-05	0.000584749
						ENSG00000107331	ENST00000341511	ENSP00000344155	9	ABCA2	ABCA2-002	7311	2436	ENSMUSG00000026944	0.0295863	0.308226	2.07338e-23	6.31146e-21	0.527633	1.56474e-06	0.000187213	0.265615	4.13668e-30	8.56111e-28	0.408208	7.87414e-12	1.09101e-09	0.713397	0.0122077	0.0653614
						ENSG00000185730	ENST00000330143	ENSP00000328515	8	ZNF696	ZNF696-001	1125	374	ENSMUSG00000062944	0.0135794	1.1661	0.729857	0.36035	0.269587	1.5792e-06	0.000187213	0.849405	0.713744	0.250318	0.180177	4.35645e-11	5.19388e-09	0.372053	0.000442395	0.00806461
Yes						ENSG00000116254	ENST00000262450	ENSP00000262450	1	CHD5	CHD5-001	5865	1954	ENSMUSG00000005045	0.0251037	0.228008	8.569e-29	4.40175e-26	0.588547	1.59549e-06	0.000187343	0.191104	3.41018e-37	1.70558e-34	0.39598	8.79896e-18	3.22205e-15	0.873724	0.226748	0.30888
						ENSG00000181135	ENST00000358656	ENSP00000351482	8	ZNF707	ZNF707-001	1116	371	ENSMUSG00000034429	0.138593	0.404598	0.0010548	0.00260076	0.321149	2.215e-06	0.000257632	0.325708	3.55896e-05	7.58251e-05	0.228172	1.72688e-10	1.84438e-08	0.43549	0.000725698	0.0114303
Yes	Yes					ENSG00000066735	ENST00000423312	ENSP00000388241	14	KIF26A	KIF26A-002	5649	1882	ENSMUSG00000021294	0.150211	0.610085	6.94331e-05	0.000283631	0.52986	2.44537e-06	0.000281768	0.491936	7.80229e-09	4.87276e-08	0.394325	1.9546e-12	3.28538e-10	0.647301	0.00138067	0.017337
	Yes			Yes		ENSG00000143631	ENST00000368799	ENSP00000357789	1	FLG	FLG-001	12186	4061			0.956593	0.545604	0.298693	1.36134	2.64719e-06	0.000302198	0.876136	0.0715425	0.0428052	1.12828	0.0670435	0.126061	1.41448	1.25741e-07	1.58371e-05
						ENSG00000197891	ENST00000377574	ENSP00000366797	11	SLC22A12	SLC22A12-001	1662	553	ENSMUSG00000061742	0.197632	0.487259	0.00186078	0.00413229	0.382424	3.09014e-06	0.000349528	0.410467	9.70208e-05	0.000179498	0.30605	4.65008e-09	3.09598e-07	0.441048	8.44719e-05	0.00257516
						ENSG00000196363	ENST00000358625	ENSP00000351446	9	WDR5	WDR5-001	1005	334	ENSMUSG00000026917	0	0.0935818	9.58915e-09	1.41749e-07	0.190001	3.11896e-06	0.000349582	0.103538	6.84901e-08	3.32841e-07	0.182714	1.60512e-06	4.10412e-05	0.209963	1.51625e-05	0.000737074
Yes	Yes					ENSG00000114270	ENST00000328333	ENSP00000332371	3	COL7A1	COL7A1-001	8835	2944	ENSMUSG00000025650	0.257165	1.21241	0.078902	0.0778312	1.78335	3.17367e-06	0.000352509	0.921863	0.45853	0.180977	1.26865	0.058162	0.114947	1.96377	4.6896e-08	6.93278e-06
						ENSG00000167766	ENST00000545872	ENSP00000440713	19	ZNF83	ZNF83-002	1551	516			0.651415	0.129241	0.111648	0.386826	3.26364e-06	0.000359266	0.689775	0.189495	0.092007	0.394394	5.32009e-06	0.000103506	0.39801	6.66947e-06	0.000426651
						ENSG00000167634	ENST00000446217	ENSP00000414273	19	NLRP7	NLRP7-202	3198	1065	ENSMUSG00000035177	0.298424	0.574547	0.00070373	0.00186758	0.585708	3.32727e-06	0.000360777	0.545987	0.00020815	0.000342732	0.443709	7.343e-13	1.42055e-10	0.822357	0.0924693	0.194752
						ENSG00000184954	ENST00000327335	ENSP00000329153	12	OR6C70	OR6C70-001	939	312	ENSMUSG00000059134	0.190437	0.620276	0.206162	0.155509	0.374621	3.3359e-06	0.000360777	0.69066	0.329075	0.141305	0.398784	1.47873e-05	0.000232899	0.432943	8.80992e-05	0.00263101
						ENSG00000179695	ENST00000322678	ENSP00000323606	12	OR6C2	OR6C2-001	939	312	ENSMUSG00000047626	0.141916	0.508415	0.0300253	0.0373054	0.389751	3.49275e-06	0.000374208	0.507615	0.0296297	0.0210898	0.380949	1.93149e-06	4.73777e-05	0.401306	7.26987e-06	0.00044916
Yes	Yes					ENSG00000162849	ENST00000407071	ENSP00000385545	1	KIF26B	KIF26B-005	6327	2108	ENSMUSG00000026494	0.0674956	0.404326	3.38977e-15	2.26506e-13	0.596741	3.5338e-06	0.000374208	0.35678	1.38833e-19	7.06131e-18	0.488336	7.8229e-11	9.00254e-09	0.74502	0.00868867	0.0534175
					OG	ENSG00000186716	ENST00000305877	ENSP00000303507	22	BCR	BCR-001	3816	1271	ENSMUSG00000009681	0.0367907	0.380673	1.72089e-09	3.15324e-08	0.459209	3.55114e-06	0.000374208	0.308977	8.76626e-14	1.74214e-12	0.313009	9.7909e-13	1.76119e-10	0.669696	0.0190387	0.0833855
						ENSG00000167653	ENST00000301258	ENSP00000301258	8	PSCA	PSCA-001	345	114	ENSMUSG00000022598	0.190298	0.452987	0.132347	0.113497	0.1642	4.37222e-06	0.000456827	0.456044	0.135836	0.0710333	0.140837	3.4358e-07	1.12549e-05	0.230414	0.000356955	0.00725459
Yes	Yes					ENSG00000123908	ENST00000220592	ENSP00000220592	8	AGO2	AGO2-001	2580	859	ENSMUSG00000036698	0.00639545	0.070006	1.35961e-26	5.88135e-24	0.443464	4.45808e-06	0.000461884	0.0609131	7.05179e-31	1.6278e-28	0.354403	2.60829e-09	1.81927e-07	0.54139	0.000620839	0.0103555
Yes					Cancer_associate_gene	ENSG00000164362	ENST00000310581	ENSP00000309572	5	TERT	TERT-001	3399	1132	ENSMUSG00000021611	0.178189	0.282459	4.65452e-12	1.67786e-10	0.488328	4.89443e-06	0.000502866	0.252119	2.35549e-14	5.23592e-13	0.402244	4.06507e-09	2.7421e-07	0.609445	0.00179659	0.0204636
			Yes			ENSG00000187837	ENST00000343677	ENSP00000339566	6	HIST1H1C	HIST1H1C-001	642	213	ENSMUSG00000036181	0.0251316	0.606188	0.0198027	0.0271352	0.358054	5.06819e-06	0.000516415	0.696903	0.0944156	0.0533173	0.429069	0.000210278	0.00193538	0.366659	8.6808e-06	0.0005138
						ENSG00000176231	ENST00000322107	ENSP00000318834	19	OR10H4	OR10H4-001	951	316	ENSMUSG00000054666	0.176657	0.801627	0.480116	0.275465	0.403461	5.46481e-06	0.000552264	0.823617	0.535651	0.203239	0.393259	2.82097e-06	6.39908e-05	0.504256	0.000726587	0.0114303
						ENSG00000171936	ENST00000305892	ENSP00000307130	19	OR10H3	OR10H3-001	951	316	ENSMUSG00000054666	0.167296	0.739696	0.377904	0.236081	0.343946	5.74313e-06	0.000575671	0.755854	0.413275	0.167603	0.353124	1.01631e-05	0.000173604	0.420597	0.00029194	0.00622805
						ENSG00000221888	ENST00000408896	ENSP00000386138	1	OR1C1	OR1C1-001	945	314	ENSMUSG00000048996	0.0371093	0.522042	0.0445805	0.0505036	0.412578	5.90153e-06	0.000586779	0.627863	0.153864	0.0782984	0.457333	7.04592e-05	0.000823906	0.446644	4.10972e-05	0.00155075
						ENSG00000124749	ENST00000244728	ENSP00000244728	6	COL21A1	COL21A1-001	2874	957			0.516451	0.000859619	0.00220166	2.23507	6.62406e-06	0.00065335	0.475925	0.000168006	0.000285563	1.91661	0.000305234	0.00260368	2.18686	1.20318e-05	0.000623951
						ENSG00000186881	ENST00000334726	ENSP00000334452	9	OR13F1	OR13F1-001	960	319	ENSMUSG00000089717	0.205472	0.919799	0.797607	0.37967	0.429663	6.74015e-06	0.000654391	0.843068	0.600186	0.220666	0.388135	3.74831e-07	1.22006e-05	0.486026	0.00013653	0.00366118
Yes		Yes		Yes	OG	ENSG00000111642	ENST00000309577	ENSP00000312419	12	CHD4	CHD4-201	5823	1940	ENSMUSG00000063870	0.0135285	0.267543	9.96871e-13	4.13798e-11	1.98473	6.74077e-06	0.000654391	0.19438	3.52487e-20	1.94085e-18	1.16771	0.317542	0.326692	2.87792	1.00838e-12	3.51041e-10
						ENSG00000196242	ENST00000366487	ENSP00000355443	1	OR2C3	OR2C3-001	963	320	ENSMUSG00000046575	0.0940962	0.870976	0.675654	0.343274	0.440111	6.97695e-06	0.000672027	0.791834	0.478959	0.186709	0.382181	1.0262e-07	4.22564e-06	0.502759	0.000188054	0.00462287
						ENSG00000105193	ENST00000339471	ENSP00000367806	19	RPS16	RPS16-004	459	152	ENSMUSG00000037563	0	0.416535	0.0806757	0.0790684	0.167484	7.15505e-06	0.00068384	0.398699	0.065768	0.0400976	0.152627	1.69842e-06	4.24737e-05	0.194937	5.72858e-05	0.00192368
						ENSG00000166411	ENST00000299518	ENSP00000299518	15	IDH3A	IDH3A-001	1101	366	ENSMUSG00000032279	0.0225825	0.50664	0.0695179	0.0707026	0.246212	7.41284e-06	0.000703028	0.413355	0.0168769	0.0134516	0.188706	3.59835e-08	1.80855e-06	0.261421	2.03141e-05	0.000928923
Yes	Yes		Yes			ENSG00000182463	ENST00000371497	ENSP00000360552	20	TSHZ2	TSHZ2-001	3105	1034	ENSMUSG00000047907	0.0765067	0.576615	0.000853308	0.0021896	0.594373	7.79941e-06	0.000734044	0.579277	0.000945357	0.00123289	0.497827	1.46994e-09	1.12474e-07	0.827334	0.106743	0.210418
						ENSG00000175229	ENST00000312006	ENSP00000308591	11	GAL3ST3	GAL3ST3-001	1296	431	ENSMUSG00000047658	0.0269531	0.598934	0.136965	0.116196	0.44244	8.44026e-06	0.00078834	0.512159	0.0504402	0.0325059	0.339967	1.8039e-09	1.35373e-07	0.575704	0.00296683	0.0277689
						ENSG00000100678	ENST00000381269	ENSP00000370669	14	SLC8A3	SLC8A3-003	2784	927	ENSMUSG00000079055	0.065681	0.559388	0.0029232	0.00597205	0.576948	8.86555e-06	0.000813657	0.490282	0.000235972	0.000382044	0.434877	8.12333e-12	1.11053e-09	0.738699	0.0152943	0.0742482
						ENSG00000178394	ENST00000323865	ENSP00000316244	5	HTR1A	HTR1A-001	1269	422	ENSMUSG00000021721	0.0666905	0.5956	0.111377	0.100033	0.496748	8.94855e-06	0.000813657	0.552088	0.0670255	0.0406863	0.413094	1.34982e-08	7.81915e-07	0.652478	0.00745213	0.0489212
						ENSG00000164535	ENST00000297056	ENSP00000297056	7	DAGLB	DAGLB-001	2019	672	ENSMUSG00000039206	0.134156	1.13591	0.549303	0.300038	0.365908	8.9753e-06	0.000813657	1.04347	0.841612	0.281087	0.294297	3.57742e-08	1.80689e-06	0.45184	0.000551394	0.00946032
Yes						ENSG00000137809	ENST00000423218	ENSP00000403392	15	ITGA11	ITGA11-001	3570	1189	ENSMUSG00000032243	0.0640479	0.40951	8.77687e-10	1.79444e-08	0.52251	9.2534e-06	0.00082784	0.350426	3.10052e-13	5.48922e-12	0.385992	3.27382e-11	3.99608e-09	0.694749	0.0139642	0.0703217
Yes	Yes					ENSG00000103449	ENST00000251020	ENSP00000251020	16	SALL1	SALL1-001	3975	1324	ENSMUSG00000031665	0.113395	0.417829	6.67423e-08	7.44301e-07	0.639502	9.26604e-06	0.00082784	0.405707	2.22027e-08	1.24073e-07	0.544306	1.24179e-09	9.79406e-08	0.796225	0.0247039	0.0960375
Yes	Yes					ENSG00000101292	ENST00000217270	ENSP00000217270	20	PROKR2	PROKR2-001	1155	384	ENSMUSG00000050558	0.0513865	0.675593	0.133295	0.114062	0.514852	9.7061e-06	0.000851837	0.524607	0.0125416	0.0105513	0.398942	4.78599e-10	4.58821e-08	0.62014	0.00160002	0.0191008
						ENSG00000174595	ENST00000310992	ENSP00000310878	7	KLF14	KLF14-001	972	323	ENSMUSG00000073209	0.225685	0.557972	0.202831	0.153674	0.282251	9.74191e-06	0.000851837	0.518893	0.150614	0.0770036	0.221221	5.94062e-08	2.70712e-06	0.373932	0.000803067	0.0122756
						ENSG00000135750	ENST00000366621	ENSP00000355580	1	KCNK1	KCNK1-001	1011	336	ENSMUSG00000033998	0.026021	0.516641	0.0591436	0.0626333	0.397627	9.93305e-06	0.000858923	0.421903	0.0125043	0.0105285	0.285345	6.08166e-10	5.46168e-08	0.569422	0.00830683	0.0522716
Yes	Yes					ENSG00000132688	ENST00000368223	ENSP00000357206	1	NES	NES-001	4866	1621	ENSMUSG00000004891	0.50235	1.07967	0.672349	0.34221	2.1166	9.96228e-06	0.000858923	0.814175	0.256	0.116653	1.25835	0.184922	0.238135	3.08041	8.89883e-12	2.74384e-09
Yes						ENSG00000118007	ENST00000383202	ENSP00000372689	3	STAG1	STAG1-001	3777	1258	ENSMUSG00000037286	0.0076025	0.381781	4.29912e-05	0.000189969	2.89209	1.07389e-05	0.000919449	0.314125	5.63261e-07	2.1102e-06	1.91466	0.00891784	0.0321505	3.50183	1.22787e-07	1.58371e-05
Yes	Yes		Yes		Cancer_associate_gene	ENSG00000085224	ENST00000373344	ENSP00000362441	X	ATRX	ATRX-001	7479	2492	ENSMUSG00000031229	0.166494	0.413916	4.10994e-06	2.65352e-05	2.0115	1.08174e-05	0.000919788	0.379062	3.41361e-07	1.37095e-06	1.50078	0.0116673	0.0387798	2.5348	2.7205e-09	5.646e-07
						ENSG00000234560	ENST00000431524	ENSP00000389072	11	OR10G8	OR10G8-001	936	311	ENSMUSG00000059473	0.156707	0.525604	0.0234058	0.0307842	0.442964	1.14819e-05	0.000963841	0.522161	0.0219804	0.016654	0.424691	3.69986e-06	7.96959e-05	0.480024	8.35258e-05	0.00256078
						ENSG00000132563	ENST00000378339	ENSP00000367590	5	REEP2	REEP2-001	765	254	ENSMUSG00000038555	0.0663859	0.516984	0.110244	0.099243	0.257249	1.14919e-05	0.000963841	0.436496	0.0425859	0.0283075	0.188029	2.02831e-08	1.08883e-06	0.348758	0.000954651	0.0138285
Yes						ENSG00000138821	ENST00000356736	ENSP00000349174	4	SLC39A8	SLC39A8-001	1383	460	ENSMUSG00000053897	0.0939467	0.254404	8.4045e-06	4.86793e-05	0.290907	1.17416e-05	0.000978133	0.246119	4.66529e-06	1.30963e-05	0.258425	1.15864e-06	3.15951e-05	0.314184	4.53386e-05	0.00165859
						ENSG00000139220	ENST00000549396	ENSP00000450337	12	PPFIA2	PPFIA2-001	3774	1257	ENSMUSG00000053825	0.0108652	0.615847	0.0374031	0.0440104	1.89995	1.20967e-05	0.00100095	0.508073	0.00334249	0.00352685	1.24429	0.142169	0.203332	2.47024	3.62259e-10	9.77357e-08
Yes	Yes					ENSG00000118432	ENST00000369501	ENSP00000358513	6	CNR1	CNR1-001	1419	472	ENSMUSG00000044288	0.0292476	0.417716	0.00170789	0.00385633	0.496969	1.25548e-05	0.00102963	0.387787	0.000619441	0.00086358	0.400863	6.94176e-09	4.39353e-07	0.609665	0.00221361	0.0231931
						ENSG00000101638	ENST00000538168	ENSP00000445492	18	ST8SIA5	ST8SIA5-004	1239	412	ENSMUSG00000025425	0.0684985	0.294156	4.85766e-05	0.000210685	0.395803	1.26104e-05	0.00102963	0.287752	3.40425e-05	7.30735e-05	0.34173	3.05301e-07	1.01633e-05	0.542252	0.00470632	0.0371054
						ENSG00000186119	ENST00000333976	ENSP00000335025	11	OR5D18	OR5D18-001	942	313	ENSMUSG00000075140	0.136336	0.768902	0.442596	0.261252	0.498586	1.28507e-05	0.00104235	0.791361	0.494422	0.191235	0.531451	7.86007e-05	0.000897446	0.617359	0.00277255	0.0266674
Yes	Yes					ENSG00000159307	ENST00000360835	ENSP00000354080	22	SCUBE1	SCUBE1-001	2967	988	ENSMUSG00000016763	0.0513571	0.509558	1.00355e-05	5.63212e-05	0.483458	1.30004e-05	0.0010476	0.450036	1.36618e-07	6.14191e-07	0.363691	5.91881e-10	5.3705e-08	0.64292	0.00895671	0.0543029
Yes	Yes					ENSG00000060718	ENST00000358392	ENSP00000351163	1	COL11A1	COL11A1-202	5457	1818	ENSMUSG00000027966	0.062549	1.02335	0.89449	0.406508	1.58886	1.35713e-05	0.00108651	0.985745	0.934247	0.301521	1.33336	0.00717568	0.0274008	1.6017	9.52623e-06	0.00053158
						ENSG00000176567	ENST00000320048	ENSP00000321506	11	OR4X1	OR4X1-001	918	305	ENSMUSG00000075065	0.161364	0.936216	0.827072	0.388281	0.427469	1.43508e-05	0.00113681	0.863371	0.626053	0.227625	0.379041	5.8243e-07	1.76158e-05	0.507167	0.000606823	0.0102324
Yes						ENSG00000248099	ENST00000379695	ENSP00000369017	19	INSL3	INSL3-002	474	157	ENSMUSG00000079019	0.0399457	1.21244	0.769458	0.371636	0.294169	1.4384e-05	0.00113681	1.21698	0.765096	0.262905	0.292076	1.26348e-05	0.00020563	0.303508	2.50725e-05	0.00108231
						ENSG00000069018	ENST00000513104	ENSP00000426070	5	TRPC7	TRPC7-001	2589	862	ENSMUSG00000021541	0.0149526	0.340887	2.75652e-06	1.88797e-05	0.57788	1.47378e-05	0.0011508	0.309401	2.5226e-07	1.05138e-06	0.444948	8.44608e-11	9.51639e-09	0.772382	0.0433026	0.130717
Yes	Yes	Yes				ENSG00000172893	ENST00000355527	ENSP00000347717	11	DHCR7	DHCR7-001	1428	475	ENSMUSG00000058454	0.0564679	0.590488	0.0189502	0.0262117	0.396952	1.47478e-05	0.0011508	0.460203	0.000458993	0.000672217	0.307735	1.61869e-08	9.01997e-07	0.461912	0.000338876	0.00697918
						ENSG00000221968	ENST00000278829	ENSP00000278829	11	FADS3	FADS3-001	1338	445	ENSMUSG00000024664	0.0901102	0.179007	3.2871e-08	4.03013e-07	0.343632	1.59728e-05	0.00123855	0.149653	3.87145e-10	3.29113e-09	0.25509	1.31921e-08	7.72922e-07	0.47723	0.00354379	0.0310674
Yes	Yes				OG	ENSG00000089280	ENST00000568685	ENSP00000455282	16	FUS	FUS-016	1584	527	ENSMUSG00000030795	0.0473225	0.435085	0.00166314	0.00377187	0.322609	1.68375e-05	0.00129745	0.348342	5.03454e-05	0.00010274	0.247986	5.07193e-08	2.37458e-06	0.36691	0.000162507	0.00413999
Yes	Yes					ENSG00000172216	ENST00000303004	ENSP00000305422	20	CEBPB	CEBPB-001	1038	345	ENSMUSG00000056501	0.10896	0.15923	0.00288486	0.00591725	0.214503	1.70676e-05	0.00130701	0.177412	0.00574686	0.00555949	0.197125	4.54084e-06	9.29302e-05	0.280965	0.000583034	0.00992428
						ENSG00000105501	ENST00000534261	ENSP00000473238	19	SIGLEC5	SIGLEC5-001	1656	551			0.557773	0.0221881	0.0295946	0.467087	1.80841e-05	0.00136819	0.50811	0.00768937	0.00707814	0.360774	4.87215e-09	3.2229e-07	0.632735	0.0111291	0.0618974
Yes	Yes					ENSG00000169840	ENST00000302945	ENSP00000304331	13	GSX1	GSX1-001	795	264	ENSMUSG00000053129	0.00893762	0.239179	0.00788794	0.0132037	0.280371	1.80885e-05	0.00136819	0.260434	0.0133245	0.01109	0.258264	4.14027e-06	8.71681e-05	0.391662	0.0021666	0.0229681
						ENSG00000103326	ENST00000219611	ENSP00000219611	16	CAPN15	CAPN15-001	3261	1086	ENSMUSG00000037326	0.0484042	0.3559	5.17303e-13	2.31069e-11	0.464424	1.82592e-05	0.00137232	0.30252	2.23381e-17	8.17482e-16	0.336159	4.29125e-10	4.19038e-08	0.652721	0.0190886	0.0835023
Yes						ENSG00000184164	ENST00000404488	ENSP00000383938	22	CRELD2	CRELD2-002	1209	402	ENSMUSG00000023272	0.13965	0.385368	4.11678e-05	0.00018339	0.276476	1.83657e-05	0.00137232	0.454275	0.000797716	0.00106844	0.268856	1.13395e-05	0.00018885	0.348982	0.000601643	0.0101768
						ENSG00000254834	ENST00000526812	ENSP00000436004	11	OR5M10	OR5M10-001	948	315	ENSMUSG00000050128	0.169968	0.832673	0.570919	0.307191	0.414162	1.87348e-05	0.00139147	0.894943	0.731444	0.254725	0.422612	2.97523e-05	0.00040719	0.440237	7.30774e-05	0.00233046
Yes	Yes					ENSG00000167972	ENST00000301732	ENSP00000301732	16	ABCA3	ABCA3-001	5115	1704	ENSMUSG00000024130	0.0672921	0.571443	6.10887e-06	3.67558e-05	0.572424	1.91235e-05	0.00140459	0.454497	1.08213e-10	1.05262e-09	0.432712	6.87318e-11	8.00817e-09	0.69211	0.00511845	0.0390646
						ENSG00000149133	ENST00000278409	ENSP00000278409	11	OR5F1	OR5F1-001	945	314	ENSMUSG00000050504	0.0588118	0.428076	0.000593595	0.00162515	0.48489	1.91394e-05	0.00140459	0.477441	0.00296424	0.00318998	0.504854	5.65015e-05	0.000688029	0.586382	0.00180056	0.0204636
				Yes		ENSG00000215301	ENST00000399959	ENSP00000382840	X	DDX3X	DDX3X-001	1989	662	ENSMUSG00000000787	0.0191401	0.0248266	2.46285e-09	4.25252e-08	3.13704	1.98539e-05	0.00144841	0.0228852	4.84352e-10	4.02067e-09	2.48631	0.000858719	0.00561368	3.80374	3.70762e-07	4.07415e-05
Yes	Yes					ENSG00000117394	ENST00000426263	ENSP00000416293	1	SLC2A1	SLC2A1-001	1479	492	ENSMUSG00000028645	0.0233918	0.309906	7.08887e-06	4.18555e-05	0.372337	2.05411e-05	0.00148973	0.209285	3.805e-10	3.24383e-09	0.261606	2.2685e-09	1.62653e-07	0.437819	0.000435157	0.00802757
						ENSG00000170790	ENST00000307322	ENSP00000303862	11	OR10A2	OR10A2-001	912	303	ENSMUSG00000073898	0.114181	0.941819	0.849638	0.394407	0.348197	2.21853e-05	0.00159956	0.832487	0.561526	0.210357	0.344478	1.79601e-05	0.000270806	0.380037	0.00011257	0.00319431
Yes	Yes					ENSG00000179981	ENST00000580243	ENSP00000464391	18	TSHZ1	TSHZ1-005	3234	1077	ENSMUSG00000046982	0.0351377	0.290699	4.57999e-19	6.4901e-17	0.50465	2.28483e-05	0.00163778	0.316025	1.56431e-16	5.13037e-15	0.436847	2.27993e-07	8.06086e-06	0.733033	0.0582489	0.153225
						ENSG00000124196	ENST00000373003	ENSP00000362094	20	GTSF1L	GTSF1L-001	447	148	ENSMUSG00000070708	0.367809	0.870507	0.770074	0.371758	0.193623	2.3149e-05	0.00164975	0.793103	0.62467	0.227202	0.139959	1.10195e-07	4.45947e-06	0.270667	0.00120588	0.0159873
Yes	Yes					ENSG00000120093	ENST00000470495	ENSP00000417207	17	HOXB3	HOXB3-001	1296	431	ENSMUSG00000048763	0.0373042	0.434577	0.00681627	0.0117917	0.379875	2.35334e-05	0.0016675	0.484613	0.0195189	0.0151255	0.395278	5.29382e-05	0.000655537	0.473066	0.00128324	0.0166649
Yes						ENSG00000099822	ENST00000251287	ENSP00000251287	19	HCN2	HCN2-001	2670	889	ENSMUSG00000020331	0.0196717	0.108529	1.10909e-20	2.22329e-18	0.41757	2.4086e-05	0.0016969	0.0903582	1.84617e-25	2.30838e-23	0.313504	9.19979e-09	5.64833e-07	0.553635	0.00494085	0.0382776
						ENSG00000171298	ENST00000390015	ENSP00000374665	17	GAA	GAA-001	2859	952	ENSMUSG00000025579	0.0965188	0.577785	0.000397232	0.00117103	0.462712	2.48605e-05	0.00173691	0.493352	4.23393e-06	1.20374e-05	0.356132	8.46107e-09	5.28981e-07	0.582755	0.00352902	0.0310135
						ENSG00000173699	ENST00000452881	ENSP00000388895	2	SPATA3	SPATA3-001	579	192	ENSMUSG00000026226	0.460875	2.25166	0.181031	0.142081	0.282905	2.49588e-05	0.00173691	2.07935	0.230026	0.107203	0.256152	4.32572e-06	9.03307e-05	0.319567	0.00016772	0.00421912
				Yes		ENSG00000080573	ENST00000264828	ENSP00000264828	19	COL5A3	COL5A3-001	5238	1745	ENSMUSG00000004098	0.197765	0.849168	0.250643	0.178063	1.7151	2.50764e-05	0.00173691	0.718554	0.0197911	0.0153008	1.33232	0.0262843	0.0674586	1.8567	1.22092e-06	0.000111661
						ENSG00000204514	ENST00000435989	ENSP00000410545	19	ZNF814	ZNF814-001	2568	855			0.54953	0.130043	0.112152	0.5726	2.62694e-05	0.00180938	0.590266	0.183958	0.0898345	0.496865	1.08278e-07	4.40555e-06	0.577736	3.5558e-05	0.00139929
						ENSG00000123200	ENST00000242848	ENSP00000242848	13	ZC3H13	ZC3H13-001	5007	1668	ENSMUSG00000022000	0.0882821	0.863095	0.395798	0.243036	2.31762	2.71692e-05	0.00186095	0.63825	0.00907542	0.008109	1.2983	0.204376	0.252744	3.27112	1.14521e-09	2.5907e-07
						ENSG00000183840	ENST00000329321	ENSP00000327417	2	GPR39	GPR39-001	1362	453	ENSMUSG00000026343	0.0843882	0.498639	0.00436182	0.0082736	0.431181	2.8633e-05	0.00193954	0.442308	0.00076016	0.00102592	0.386546	1.88089e-06	4.62473e-05	0.487295	0.000388857	0.00762995
						ENSG00000236981	ENST00000375024	ENSP00000364164	11	OR10G9	OR10G9-001	936	311	ENSMUSG00000059473	0.123559	0.523167	0.0104675	0.016516	0.431282	2.87885e-05	0.00193954	0.51695	0.00908318	0.00811472	0.403373	5.69591e-06	0.000109365	0.494275	0.000511905	0.0089247
						ENSG00000179627	ENST00000555360	ENSP00000450673	14	ZBTB42	ZBTB42-001	1269	422	ENSMUSG00000037638	0.162484	0.453027	0.250448	0.178002	0.175253	2.92532e-05	0.00196014	0.357275	0.128339	0.067931	0.119092	6.12983e-08	2.76873e-06	0.247945	0.00135581	0.0172544
						ENSG00000234438	ENST00000432196	ENSP00000388723	15	KBTBD13	KBTBD13-001	1377	458	ENSMUSG00000054978	0.0556988	0.426871	0.0117876	0.0180546	0.375096	2.9444e-05	0.00196226	0.395569	0.00579658	0.00559856	0.293921	9.6839e-08	4.05268e-06	0.531484	0.00850478	0.0527483
Yes						ENSG00000130584	ENST00000245663	ENSP00000245663	20	ZBTB46	ZBTB46-001	1770	589	ENSMUSG00000027583	0.0393809	0.26911	2.78146e-10	6.33259e-09	0.496526	2.96573e-05	0.00196585	0.242423	5.51916e-12	7.36099e-11	0.360597	4.86569e-10	4.61933e-08	0.708647	0.0430871	0.130395
						ENSG00000133433	ENST00000290765	ENSP00000290765	22	GSTT2B	GSTT2B-001	735	244			2.34989	0.421475	0.253465	0.0285626	3.12196e-05	0.00205834	1.68682	0.629275	0.228478	0.0160951	5.19798e-08	2.41157e-06	0.038983	0.000440953	0.00805191
						ENSG00000095917	ENST00000211076	ENSP00000211076	16	TPSD1	TPSD1-001	729	242	ENSMUSG00000024173	0.133278	0.562604	0.0303108	0.0375763	0.480719	3.16398e-05	0.00207495	0.569165	0.0339064	0.0234958	0.385101	3.68271e-08	1.84192e-06	0.690212	0.0382836	0.122161
					Cancer_associate_gene	ENSG00000140937	ENST00000268603	ENSP00000268603	16	CDH11	CDH11-001	2391	796	ENSMUSG00000031673	0.0267459	0.403508	2.11626e-05	0.000104653	0.570541	3.18491e-05	0.00207762	0.384606	7.00558e-06	1.87119e-05	0.441938	8.15747e-10	6.91239e-08	0.723118	0.0172075	0.0790174
						ENSG00000184293	ENST00000327839	ENSP00000331766	12	CLECL1	CLECL1-002	504	167			0.782223	0.60408	0.318978	0.213611	3.27792e-05	0.00212215	0.806962	0.650883	0.234198	0.240993	0.00016063	0.00157604	0.202769	1.54891e-05	0.000746229
						ENSG00000039650	ENST00000322344	ENSP00000323511	19	PNKP	PNKP-001	1566	521	ENSMUSG00000002963	0.112734	0.577108	0.0126556	0.0190994	0.134995	3.28759e-05	0.00212215	0.479304	0.000755401	0.00102046	0.10198	7.04699e-07	2.05852e-05	0.167717	0.000337594	0.00696607
Yes						ENSG00000154175	ENST00000471714	ENSP00000420524	3	ABI3BP	ABI3BP-002	5334	1777	ENSMUSG00000035258	0.297342	1.03722	0.860132	0.397401	2.2668	3.38984e-05	0.00217676	0.943955	0.780909	0.266462	1.82587	0.00260097	0.0129558	2.43346	5.96921e-06	0.000397935
						ENSG00000142185	ENST00000397932	ENSP00000381026	21	TRPM2	TRPM2-007	4662	1553	ENSMUSG00000009292	0.063256	0.596996	9.75525e-06	5.51071e-05	0.619249	3.4545e-05	0.00219541	0.498891	1.79277e-09	1.29948e-08	0.444363	9.7372e-13	1.76119e-10	0.878369	0.266663	0.334907
						ENSG00000054179	ENST00000355097	ENSP00000347213	9	ENTPD2	ENTPD2-001	1488	495	ENSMUSG00000015085	0.124948	0.511609	0.0108248	0.0169625	0.350721	3.55133e-05	0.00224537	0.413903	0.00067397	0.000926685	0.271755	1.37405e-07	5.33651e-06	0.421241	0.000770611	0.0119316
						ENSG00000136939	ENST00000259466	ENSP00000259466	9	OR1L4	OR1L4-001	936	311	ENSMUSG00000078198	0.115726	1.75678	0.14408	0.120527	0.383456	3.60661e-05	0.00226868	1.43771	0.350329	0.147591	0.348537	4.67704e-06	9.44976e-05	0.435364	0.000384061	0.00756335
Yes	Yes					ENSG00000198646	ENST00000374796	ENSP00000363929	20	NCOA6	NCOA6-001	6192	2063	ENSMUSG00000038369	0.192098	0.619618	0.000596874	0.0016325	0.592985	4.00127e-05	0.00250416	0.591153	0.00015827	0.000271321	0.531872	6.09553e-07	1.83158e-05	0.672617	0.00192176	0.0212796
						ENSG00000196071	ENST00000358120	ENSP00000350836	1	OR2L13	OR2L13-001	939	312	ENSMUSG00000056822	0.086713	0.590758	0.124912	0.108801	0.500215	4.02905e-05	0.00250882	0.554227	0.0844095	0.048881	0.475482	9.88649e-06	0.00017008	0.581206	0.00141413	0.0176285
						ENSG00000134028	ENST00000256412	ENSP00000256412	8	ADAMDEC1	ADAMDEC1-001	1413	470	ENSMUSG00000022057	0.445957	0.746427	0.34959	0.224263	0.496165	4.06144e-05	0.00251628	0.782503	0.433279	0.173788	0.441432	1.4098e-06	3.65947e-05	0.562016	0.000802134	0.0122756
Yes	Yes					ENSG00000256463	ENST00000537592	ENSP00000441823	18	SALL3	SALL3-001	3903	1300	ENSMUSG00000024565	0.0571811	0.574814	0.0012888	0.0030641	0.633146	4.12555e-05	0.00253619	0.564287	0.000872299	0.00115315	0.534152	1.43809e-08	8.14643e-07	0.862118	0.186603	0.280537
						ENSG00000172000	ENST00000307635	ENSP00000302603	19	ZNF556	ZNF556-001	1371	456	ENSMUSG00000074529	0.242427	0.306485	2.33156e-08	2.9942e-07	0.453614	4.13473e-05	0.00253619	0.435997	0.000139867	0.000245236	0.546002	0.0019026	0.0102008	0.544893	0.00183461	0.020676
						ENSG00000148604	ENST00000359452	ENSP00000352427	10	RGR	RGR-001	888	295	ENSMUSG00000021804	0.147934	0.789764	0.476184	0.273898	0.335169	4.25132e-05	0.00259299	0.795047	0.488786	0.189539	0.30624	7.86991e-06	0.000140976	0.405653	0.000879969	0.0130537
						ENSG00000171180	ENST00000306687	ENSP00000306688	1	OR2M4	OR2M4-001	936	311	ENSMUSG00000056959	0.0299334	0.549548	0.0880837	0.0842591	0.466385	4.27298e-05	0.00259299	0.492971	0.0426633	0.0283465	0.427242	4.44962e-06	9.2541e-05	0.508217	0.000302839	0.00643343
Yes						ENSG00000135919	ENST00000447280	ENSP00000415786	2	SERPINE2	SERPINE2-005	1230	409	ENSMUSG00000026249	0.141259	0.536146	0.0562893	0.0602	0.389646	4.30624e-05	0.00259299	0.486484	0.0265283	0.0193358	0.317272	3.96772e-07	1.28333e-05	0.440146	0.000415288	0.00786266
						ENSG00000051596	ENST00000265097	ENSP00000265097	5	THOC3	THOC3-001	1056	351	ENSMUSG00000025872	0.00796569	0.691044	0.656887	0.336842	0.238046	4.32303e-05	0.00259299	0.741372	0.719586	0.25172	0.222412	1.57733e-05	0.000246534	0.302053	0.000882714	0.0130673
Yes	Yes					ENSG00000163554	ENST00000368147	ENSP00000357129	1	SPTA1	SPTA1-001	7260	2419	ENSMUSG00000026532	0.177573	0.917812	0.48001	0.275443	1.38624	4.33892e-05	0.00259299	0.743156	0.0141705	0.0116455	0.832167	0.021846	0.0595719	1.9765	4.84676e-18	2.61527e-15
						ENSG00000170099	ENST00000341584	ENSP00000342850	14	SERPINA6	SERPINA6-001	1218	405	ENSMUSG00000060807	0.361094	0.475761	0.00718408	0.012245	0.441729	4.35352e-05	0.00259299	0.405368	0.000955518	0.00124425	0.341689	4.2339e-08	2.08706e-06	0.588611	0.00906582	0.0546879
Yes	Yes		Yes	Yes	Cancer_associate_gene	ENSG00000168646	ENST00000307078	ENSP00000302625	17	AXIN2	AXIN2-001	2532	843	ENSMUSG00000000142	0.0767303	0.644629	0.017041	0.0240775	0.460579	4.40586e-05	0.00260997	0.580038	0.00295573	0.00318368	0.356511	3.04218e-08	1.56744e-06	0.623238	0.0141739	0.0708816
						ENSG00000006071	ENST00000302539	ENSP00000303960	11	ABCC8	ABCC8-201	4749	1582	ENSMUSG00000040136	0.037097	0.469621	4.99896e-07	4.39894e-06	0.625532	4.42435e-05	0.00260997	0.364597	8.2499e-12	1.0468e-10	0.44918	1.3471e-12	2.38139e-10	0.80397	0.0593126	0.154892
						ENSG00000189186	ENST00000451261	ENSP00000462745	X	DCAF8L2	DCAF8L2-001	1896	631	ENSMUSG00000035395	0.476105	0.649771	0.35404	0.226122	0.478181	4.50651e-05	0.00264577	0.54067	0.182699	0.0893797	0.306453	1.25688e-11	1.67363e-09	0.676753	0.0336352	0.114039
						ENSG00000177489	ENST00000320065	ENSP00000326349	1	OR2G2	OR2G2-001	954	317	ENSMUSG00000043312	0.149748	0.833052	0.623028	0.325272	0.506875	4.62496e-05	0.00270068	0.872568	0.713904	0.250322	0.518124	8.23583e-05	0.000931018	0.549111	0.000345208	0.00708255
Yes	Yes		Yes	Yes	TSG	ENSG00000181555	ENST00000409792	ENSP00000386759	3	SETD2	SETD2-001	7695	2564	ENSMUSG00000044791	0.174771	0.731542	0.056078	0.0600366	2.10769	4.64384e-05	0.00270068	0.655698	0.00965407	0.00852325	1.55328	0.0177993	0.0518463	2.58175	1.48076e-07	1.83679e-05
						ENSG00000121764	ENST00000373706	ENSP00000362810	1	HCRTR1	HCRTR1-001	1278	425	ENSMUSG00000028778	0.0566853	0.735247	0.256446	0.180841	0.244403	4.66881e-05	0.00270245	0.555509	0.0283852	0.0204098	0.192048	9.03938e-07	2.55323e-05	0.278445	0.000269729	0.0059046
						ENSG00000186723	ENST00000334920	ENSP00000335596	19	OR10H1	OR10H1-001	957	318	ENSMUSG00000093884	0.075952	0.779405	0.405093	0.246752	0.436686	4.83022e-05	0.00278282	0.625345	0.114428	0.0620102	0.354866	2.43479e-07	8.49128e-06	0.497402	0.000680775	0.0109654
						ENSG00000221900	ENST00000408890	ENSP00000386133	7	POM121L12	POM121L12-001	891	296			0.675986	0.122166	0.107191	0.611562	4.85702e-05	0.00278524	0.574207	0.0275259	0.0199087	0.488819	2.23473e-09	1.6136e-07	0.686096	0.00193868	0.0213489
						ENSG00000143643	ENST00000366661	ENSP00000355621	1	TTC13	TTC13-001	2583	860	ENSMUSG00000037300	0.0465722	0.619446	0.103789	0.0950687	3.59115	4.94165e-05	0.00282066	0.454854	0.00653869	0.00618104	2.28402	0.0116782	0.0387798	4.22015	3.27904e-06	0.00024746
Yes	Yes					ENSG00000185231	ENST00000327606	ENSP00000333821	18	MC2R	MC2R-001	894	297	ENSMUSG00000045569	0.0568248	0.419687	0.0048249	0.0089435	0.374553	5.00777e-05	0.00284522	0.37963	0.00153478	0.00184483	0.3009	4.25349e-07	1.36714e-05	0.521559	0.00856806	0.0529582
						ENSG00000183778	ENST00000380620	ENSP00000369994	21	B3GALT5	B3GALT5-001	933	310	ENSMUSG00000074892	0.10287	0.670726	0.223689	0.164857	0.294616	5.21321e-05	0.00294836	0.707969	0.293542	0.129818	0.254477	4.20516e-06	8.81724e-05	0.387482	0.00218822	0.0230562
						ENSG00000157103	ENST00000287766	ENSP00000287766	3	SLC6A1	SLC6A1-001	1800	599	ENSMUSG00000030310	0.0121394	0.182775	5.30659e-10	1.14276e-08	0.480797	5.29414e-05	0.00297244	0.164092	2.03369e-11	2.32932e-10	0.423904	1.78201e-06	4.42404e-05	0.60877	0.0067915	0.0462706
Yes	Yes				Cancer_associate_gene	ENSG00000144554	ENST00000287647	ENSP00000287647	3	FANCD2	FANCD2-001	4416	1471	ENSMUSG00000034023	0.323676	0.618224	0.00936959	0.0151591	0.546843	5.30401e-05	0.00297244	0.561486	0.00173877	0.0020478	0.39128	1.37632e-10	1.48544e-08	0.744504	0.0508161	0.141962
						ENSG00000118946	ENST00000377918	ENSP00000367151	13	PCDH17	PCDH17-001	3480	1159	ENSMUSG00000035566	0.0140871	0.327377	9.03977e-09	1.35332e-07	0.658333	5.34838e-05	0.00297815	0.287829	8.56032e-11	8.57707e-10	0.492508	3.98855e-12	6.01401e-10	0.885998	0.245261	0.320273
						ENSG00000184828	ENST00000590800	ENSP00000467877	18	ZBTB7C	ZBTB7C-001	1860	619	ENSMUSG00000044646	0.0340607	0.354768	1.48046e-06	1.11569e-05	0.494923	5.3625e-05	0.00297815	0.303902	2.00985e-08	1.13797e-07	0.348059	5.06188e-10	4.7615e-08	0.710483	0.0533037	0.145964
						ENSG00000040731	ENST00000264463	ENSP00000264463	5	CDH10	CDH10-001	2367	788	ENSMUSG00000022321	0.0269398	0.632459	0.101003	0.0932422	1.72958	5.51704e-05	0.00305023	0.531598	0.0226234	0.0170382	1.16681	0.261638	0.293466	2.05054	9.66983e-08	1.32095e-05
						ENSG00000182718	ENST00000332680	ENSP00000346032	15	ANXA2	ANXA2-006	1074	357	ENSMUSG00000032231	0.0210691	0.489095	0.0236051	0.0309819	0.335196	5.56799e-05	0.00306465	0.455688	0.012478	0.0105108	0.238694	4.51417e-08	2.16283e-06	0.494764	0.0116969	0.0636892
						ENSG00000198104	ENST00000355728	ENSP00000347965	1	OR2T6	OR2T6-001	927	308	ENSMUSG00000052417	0.141735	0.359518	0.000123041	0.000452062	0.475002	5.70671e-05	0.00312705	0.356782	0.000108326	0.000197252	0.472016	4.90116e-05	0.000618872	0.521254	0.000459273	0.0082469
						ENSG00000196428	ENST00000361875	ENSP00000354543	3	TSC22D2	TSC22D2-001	2343	780	ENSMUSG00000027806	0.233123	0.454198	0.00137586	0.00323921	0.385421	5.83651e-05	0.00318106	0.493476	0.00438865	0.00444023	0.382611	5.06731e-05	0.000637151	0.441004	0.000631604	0.0104542
Yes	Yes		Yes			ENSG00000121297	ENST00000240587	ENSP00000240587	19	TSHZ3	TSHZ3-001	3246	1081	ENSMUSG00000021217	0.0318808	0.301685	5.44372e-14	3.06449e-12	0.617562	5.8664e-05	0.00318106	0.294109	1.36386e-14	3.10056e-13	0.505315	9.14857e-09	5.64833e-07	0.829563	0.122334	0.224985
Yes						ENSG00000126803	ENST00000394709	ENSP00000378199	14	HSPA2	HSPA2-001	1920	639	ENSMUSG00000059970	0.00534686	0.318351	3.58441e-05	0.000164214	0.444486	5.88268e-05	0.00318106	0.279696	3.17553e-06	9.39312e-06	0.324746	1.10856e-08	6.64692e-07	0.652312	0.0379286	0.121555
						ENSG00000042753	ENST00000601498	ENSP00000470176	19	AP2S1	AP2S1-005	477	158	ENSMUSG00000008036	0	0.0277928	2.76981e-05	0.000132253	0.0884744	6.01107e-05	0.00323629	0.0173242	1.78099e-07	7.73444e-07	0.0489165	1.79883e-08	9.91598e-07	0.124648	0.00116935	0.015735
						ENSG00000058453	ENST00000375541	ENSP00000364691	1	CROCC	CROCC-001	6054	2017	ENSMUSG00000040860	0.0747377	1.13041	0.31766	0.210228	1.76288	6.13005e-05	0.003286	0.681567	0.00167618	0.0019854	0.920115	0.561312	0.445081	2.67171	9.76397e-13	3.51041e-10
						ENSG00000203782	ENST00000368742	ENSP00000357731	1	LOR	LOR-001	939	312			0.498536	0.261458	0.183244	0.282549	6.53682e-05	0.00347841	0.394885	0.12787	0.0677375	0.282061	6.36871e-05	0.000757535	0.305578	0.000202468	0.00486636
						ENSG00000105668	ENST00000379013	ENSP00000368298	19	UPK1A	UPK1A-002	822	273	ENSMUSG00000006313	0.0437737	1.4339	0.39118	0.241128	0.310683	6.63202e-05	0.00350931	1.37039	0.454012	0.179669	0.283016	1.37818e-05	0.000221137	0.399489	0.00217907	0.023048
						ENSG00000196358	ENST00000360670	ENSP00000353888	9	NTNG2	NTNG2-201	1611	536	ENSMUSG00000035513	0.0201765	0.224924	2.69844e-07	2.54047e-06	0.452852	6.89903e-05	0.00362444	0.194286	8.77569e-09	5.42423e-08	0.343168	4.06076e-08	2.01139e-06	0.616172	0.0166933	0.0778192
						ENSG00000132874	ENST00000255226	ENSP00000255226	18	SLC14A2	SLC14A2-001	2763	920	ENSMUSG00000024552	0.114736	0.657087	0.0188768	0.0261278	0.541669	6.9084e-05	0.00362444	0.597322	0.00383021	0.00396137	0.466745	6.10933e-07	1.83158e-05	0.6203	0.00206526	0.0223325
						ENSG00000172457	ENST00000302957	ENSP00000307515	11	OR9G4	OR9G4-001	984	327	ENSMUSG00000075211	0.127269	1.10625	0.751682	0.366879	0.472631	7.01388e-05	0.00366419	1.00873	0.978274	0.311295	0.416627	2.80923e-06	6.39566e-05	0.514805	0.000456893	0.00821785
Yes	Yes					ENSG00000184916	ENST00000331782	ENSP00000328169	14	JAG2	JAG2-001	3717	1238	ENSMUSG00000002799	0.0597224	0.335533	1.52543e-13	7.73912e-12	0.483264	7.08553e-05	0.003686	0.295858	7.80947e-17	2.60391e-15	0.372056	3.73319e-08	1.85811e-06	0.655748	0.0230596	0.0925607
Yes	Yes					ENSG00000091879	ENST00000325203	ENSP00000314897	8	ANGPT2	ANGPT2-001	1491	496	ENSMUSG00000031465	0.0701377	0.291469	3.47852e-08	4.22299e-07	0.400223	7.30754e-05	0.00378552	0.313323	2.52878e-07	1.05323e-06	0.380935	2.71738e-05	0.000377019	0.473538	0.0013722	0.0173209
						ENSG00000198062	ENST00000343518	ENSP00000340610	22	POTEH	POTEH-001	1638	545	ENSMUSG00000090808	0.569824	0.437999	0.0136667	0.0202827	0.523466	7.48921e-05	0.00384581	0.509144	0.0457595	0.0300149	0.502326	2.42144e-05	0.000345786	0.612921	0.00295112	0.0276698
						ENSG00000042980	ENST00000265769	ENSP00000265769	8	ADAM28	ADAM28-001	2328	775	ENSMUSG00000014725	0.274419	0.673062	0.0747186	0.0746349	0.567062	7.52818e-05	0.00384581	0.692042	0.0978139	0.054793	0.493781	7.02498e-07	2.05795e-05	0.672565	0.00597175	0.0428782
						ENSG00000175619	ENST00000309562	ENSP00000311605	11	OR4B1	OR4B1-001	930	309	ENSMUSG00000075066	0.202621	1.60308	0.195677	0.14994	0.437043	7.5417e-05	0.00384581	1.42653	0.331971	0.142172	0.367941	1.27367e-06	3.36575e-05	0.531816	0.0028415	0.0270503
						ENSG00000181693	ENST00000313022	ENSP00000323595	11	OR8H1	OR8H1-001	936	311	ENSMUSG00000070875	0.235224	1.46262	0.354433	0.226239	0.476998	7.57747e-05	0.00384581	1.63189	0.231125	0.107581	0.519238	0.000489089	0.00370637	0.53453	0.000877463	0.0130537
						ENSG00000182334	ENST00000328375	ENSP00000332068	11	OR5P3	OR5P3-001	936	311	ENSMUSG00000063764	0.235334	0.643593	0.174703	0.138651	0.412089	7.57988e-05	0.00384581	0.65809	0.197879	0.0951612	0.428756	0.000163474	0.00159833	0.45173	0.000423731	0.00795275
						ENSG00000156284	ENST00000399899	ENSP00000382783	21	CLDN8	CLDN8-001	678	225	ENSMUSG00000050520	0.149906	0.832189	0.673396	0.342547	0.306612	7.65584e-05	0.00385296	0.942216	0.891506	0.292094	0.347132	0.000465735	0.00355832	0.300949	5.70817e-05	0.00192368
						ENSG00000021488	ENST00000023064	ENSP00000023064	19	SLC7A9	SLC7A9-001	1464	487	ENSMUSG00000030492	0.0925622	0.391451	5.80303e-06	3.54879e-05	0.469172	7.67006e-05	0.00385296	0.36213	7.79208e-07	2.78368e-06	0.440854	1.73015e-05	0.000264758	0.514419	0.000550995	0.00946032
Yes	Yes					ENSG00000109501	ENST00000226760	ENSP00000226760	4	WFS1	WFS1-001	2673	890	ENSMUSG00000039474	0.0476674	0.585461	9.10777e-06	5.21645e-05	0.481285	7.68773e-05	0.00385296	0.471125	2.77425e-10	2.45579e-09	0.353906	9.29057e-09	5.67011e-07	0.641613	0.0179809	0.0810552
						ENSG00000230657	ENST00000535904	ENSP00000442834	12	PRB4	PRB4-001	744	247			1.48035	0.258657	0.181888	2.34712	7.87896e-05	0.00393282	1.13078	0.724927	0.253101	2.04071	0.00107158	0.00658303	2.00605	0.00142619	0.0177318
						ENSG00000144671	ENST00000273173	ENSP00000273173	3	SLC22A14	SLC22A14-001	1785	594	ENSMUSG00000070280	0.339571	0.593762	0.0118698	0.0181603	0.46159	8.06331e-05	0.0040086	0.562259	0.00533605	0.00522269	0.399022	2.21098e-06	5.32148e-05	0.569956	0.00459877	0.0366267
Yes						ENSG00000115355	ENST00000436346	ENSP00000410608	2	CCDC88A	CCDC88A-203	5616	1871	ENSMUSG00000032740	0.0635318	0.44086	3.94428e-06	2.56267e-05	2.25999	8.1669e-05	0.0040438	0.396625	1.52357e-07	6.76837e-07	1.56665	0.0333463	0.0791449	3.09369	2.20676e-08	3.84113e-06
						ENSG00000181935	ENST00000314634	ENSP00000324913	11	OR4C16	OR4C16-001	933	310	ENSMUSG00000075121	0.195411	0.759288	0.259995	0.182541	0.505407	8.55196e-05	0.00421752	0.782609	0.316341	0.137092	0.528	0.000244596	0.00219798	0.597455	0.00327483	0.0296737
						ENSG00000169403	ENST00000373857	ENSP00000362965	1	PTAFR	PTAFR-001	1029	342	ENSMUSG00000056529	0.125363	0.499747	0.0422818	0.0484673	0.365546	8.62296e-05	0.00423559	0.438112	0.0148462	0.012108	0.306678	2.80734e-06	6.39566e-05	0.512947	0.010943	0.061412
						ENSG00000160505	ENST00000301295	ENSP00000301295	19	NLRP4	NLRP4-001	2985	994	ENSMUSG00000034690	0.375132	0.377129	1.35651e-10	3.33192e-09	0.639231	9.5153e-05	0.00463696	0.383562	2.95965e-10	2.61605e-09	0.550835	1.65679e-07	6.17721e-06	0.859519	0.190015	0.283251
						ENSG00000204293	ENST00000375013	ENSP00000364152	11	OR8B2	OR8B2-001	942	313	ENSMUSG00000049098	0.111702	0.582333	0.157601	0.128655	0.438144	9.73322e-05	0.00472448	0.625423	0.221349	0.104006	0.473534	0.000443798	0.00344201	0.443795	0.000126431	0.00344552
						ENSG00000144229	ENST00000272643	ENSP00000272643	2	THSD7B	THSD7B-201	4830	1609	ENSMUSG00000042581	0.138462	0.741628	0.0858587	0.082883	1.47233	9.84557e-05	0.00476028	0.610879	0.00436769	0.00442127	1.08422	0.418389	0.381102	1.67658	1.71739e-07	2.05931e-05
						ENSG00000145388	ENST00000388822	ENSP00000373474	4	METTL14	METTL14-001	1371	456	ENSMUSG00000028114	0.0126936	0.474714	0.107995	0.0978294	9.8527	9.92539e-05	0.00476527	0.373578	0.030722	0.0217025	5.97724	0.00495889	0.0209495	12.5687	6.68137e-06	0.000426651
						ENSG00000132693	ENST00000255030	ENSP00000255030	1	CRP	CRP-001	675	224	ENSMUSG00000037942	0.254333	0.38872	0.0197568	0.0270768	0.426873	9.93321e-05	0.00476527	0.405195	0.0263156	0.0192199	0.400742	2.66604e-05	0.000371345	0.483564	0.000983427	0.0140942
Yes						ENSG00000127663	ENST00000536461	ENSP00000440495	19	KDM4B	KDM4B-002	3393	1130	ENSMUSG00000024201	0.0560616	0.289225	2.96678e-15	1.99871e-13	0.523664	0.000104628	0.00498058	0.267196	2.54656e-17	9.15194e-16	0.413789	7.82517e-08	3.42875e-06	0.723047	0.0549021	0.14814
						ENSG00000022567	ENST00000517878	ENSP00000428137	8	SLC45A4	SLC45A4-003	2427	808	ENSMUSG00000079020	0.0820393	0.484436	1.42862e-05	7.45981e-05	0.542707	0.000106369	0.00503009	0.38688	7.71226e-09	4.83566e-08	0.395012	1.85638e-09	1.37926e-07	0.726448	0.0450865	0.132926
Yes	Yes					ENSG00000168269	ENST00000306268	ENSP00000304286	5	FOXI1	FOXI1-001	1137	378	ENSMUSG00000047861	0.0789823	0.455317	0.00428863	0.00814981	0.465775	0.000106484	0.00503009	0.469131	0.00609937	0.00583654	0.421268	1.01296e-05	0.00017339	0.582358	0.00673948	0.0460324
Yes	Yes					ENSG00000127603	ENST00000567887	ENSP00000455823	1	MACF1	MACF1-031	22779	7592	ENSMUSG00000028649	0.0932423	0.704553	1.5541e-05	8.03841e-05	1.41196	0.0001092	0.0051387	0.555909	2.63731e-13	4.73903e-12	0.88004	0.153547	0.2131	1.93768	5.57412e-14	2.22796e-11
Yes	Yes					ENSG00000110047	ENST00000320631	ENSP00000320516	11	EHD1	EHD1-001	1605	534	ENSMUSG00000024772	0.00137423	0.2863	2.48592e-08	3.16278e-07	0.408333	0.000110162	0.00516427	0.240781	1.00611e-10	9.88282e-10	0.277098	9.7218e-09	5.89818e-07	0.614979	0.0403144	0.126033
						ENSG00000130313	ENST00000252603	ENSP00000252603	19	PGLS	PGLS-001	777	258	ENSMUSG00000031807	0.0534622	1.12726	0.786319	0.376219	0.289345	0.000111394	0.00520222	1.02388	0.957428	0.30671	0.240049	5.70856e-06	0.000109404	0.367851	0.00229869	0.0237994
						ENSG00000145087	ENST00000273666	ENSP00000273666	3	STXBP5L	STXBP5L-001	3561	1186	ENSMUSG00000022829	0.0489345	0.83626	0.428305	0.255945	1.76091	0.000116764	0.00543245	0.709565	0.127192	0.0674237	1.40047	0.0229791	0.0618233	1.86981	1.9198e-05	0.000893024
						ENSG00000204967	ENST00000530339	ENSP00000435300	5	PCDHA4	PCDHA4-001	2844	947			0.5424	0.000751397	0.00197369	0.642474	0.000118011	0.00546982	0.552815	0.00110542	0.00140292	0.536493	4.69855e-08	2.22883e-06	0.896292	0.344369	0.381244
						ENSG00000105321	ENST00000221922	ENSP00000221922	19	CCDC9	CCDC9-001	1596	531	ENSMUSG00000041375	0.156483	1.16447	0.506596	0.285144	3.17741	0.00012007	0.00553339	0.627402	0.0403852	0.0271362	1.57136	0.151267	0.210988	4.27667	6.08008e-07	6.13225e-05
						ENSG00000188124	ENST00000338569	ENSP00000342697	11	OR2AG2	OR2AG2-001	951	316	ENSMUSG00000096487	0.166279	0.666448	0.163196	0.131965	0.402337	0.000120294	0.00553339	0.636512	0.119976	0.064403	0.403186	0.000125046	0.00129852	0.405766	0.000140506	0.003744
						ENSG00000129159	ENST00000265969	ENSP00000265969	11	KCNC1	KCNC1-002	1758	585	ENSMUSG00000058975	0.00181913	0.206892	2.16156e-07	2.09008e-06	0.493811	0.000120729	0.00553339	0.188618	2.77059e-08	1.50346e-07	0.391746	2.13844e-07	7.66638e-06	0.676792	0.0360027	0.118348
Yes	Yes					ENSG00000154342	ENST00000366753	ENSP00000355715	1	WNT3A	WNT3A-201	1158	385	ENSMUSG00000009900	0.0136578	0.456748	0.0174644	0.0245785	0.408016	0.000123517	0.0056402	0.339448	0.000801326	0.00107255	0.277267	1.30309e-08	7.67866e-07	0.572554	0.0192814	0.0840961
						ENSG00000169214	ENST00000302084	ENSP00000305640	1	OR6F1	OR6F1-001	927	308	ENSMUSG00000054498	0.117922	0.610155	0.104953	0.0957984	0.5092	0.000126467	0.00575359	0.657487	0.169994	0.0845985	0.556531	0.000922968	0.00591078	0.588808	0.00282188	0.0269736
						ENSG00000162383	ENST00000371494	ENSP00000360549	1	SLC1A7	SLC1A7-001	1683	560	ENSMUSG00000008932	0.040523	0.854124	0.413915	0.250235	0.432071	0.000127092	0.00576077	0.608869	0.0094698	0.00839515	0.304434	2.25535e-08	1.20046e-06	0.526597	0.00381136	0.0325451
						ENSG00000184478	ENST00000329564	ENSP00000331572	11	OR56A3	OR56A3-001	948	315	ENSMUSG00000095248	0.117763	1.23056	0.659288	0.337589	0.50813	0.000128472	0.00578306	0.987858	0.979325	0.311497	0.387056	4.56114e-08	2.17517e-06	0.583222	0.0024563	0.0250311
						ENSG00000110427	ENST00000389726	ENSP00000374376	11	KIAA1549L	KIAA1549L-201	5568	1855	ENSMUSG00000068373	0.213797	0.514298	6.39879e-07	5.46118e-06	0.612959	0.000128522	0.00578306	0.477778	2.7928e-08	1.51142e-07	0.516667	1.90318e-07	6.94436e-06	0.692543	0.00421261	0.0348633
						ENSG00000144674	ENST00000356847	ENSP00000349305	3	GOLGA4	GOLGA4-006	6732	2243	ENSMUSG00000038708	0.194562	1.07489	0.660044	0.337804	2.06429	0.000135031	0.00605387	0.889034	0.473593	0.185328	1.27628	0.207599	0.255866	3.2097	2.07548e-10	5.89425e-08
						ENSG00000186297	ENST00000335625	ENSP00000335592	15	GABRA5	GABRA5-001	1389	462	ENSMUSG00000055078	0.0287921	0.135074	9.9127e-14	5.29038e-12	0.532067	0.000136113	0.00605461	0.153318	8.03549e-12	1.02392e-10	0.525662	9.9901e-05	0.00108412	0.666777	0.0152282	0.0740605
						ENSG00000130803	ENST00000247956	ENSP00000247956	19	ZNF317	ZNF317-001	1788	595	ENSMUSG00000057551	0.0962969	0.360472	9.01372e-06	5.16979e-05	0.470071	0.000136283	0.00605461	0.344555	3.25583e-06	9.59753e-06	0.400685	2.96895e-06	6.66109e-05	0.582802	0.00699166	0.0470991
						ENSG00000205593	ENST00000413817	ENSP00000391524	22	DENND6B	DENND6B-001	1758	585	ENSMUSG00000015377	0.0529561	0.530619	0.00300188	0.0060919	0.329074	0.000136521	0.00605461	0.430516	6.41098e-05	0.000126071	0.235956	2.90061e-07	9.71911e-06	0.443803	0.00647143	0.0448833
						ENSG00000172197	ENST00000324607	ENSP00000324944	6	MBOAT1	MBOAT1-001	1488	495	ENSMUSG00000038732	0.175346	0.463616	0.00210686	0.00458221	0.362973	0.000139234	0.00615282	0.49012	0.00447355	0.00451776	0.339314	4.38059e-05	0.000562844	0.464694	0.00466597	0.0369437
						ENSG00000197125	ENST00000328064	ENSP00000330280	11	OR8B8	OR8B8-001	936	311	ENSMUSG00000066748	0.127294	0.414151	0.00327929	0.00654022	0.454107	0.000141696	0.00623924	0.490518	0.0187971	0.0146761	0.489004	0.000598088	0.00429732	0.551286	0.00452895	0.0363387
Yes	Yes					ENSG00000124151	ENST00000371998	ENSP00000361066	20	NCOA3	NCOA3-003	4275	1424	ENSMUSG00000027678	0.133231	0.635506	0.0129503	0.0194477	0.561761	0.000142635	0.00625822	0.563872	0.00159523	0.00190719	0.451004	1.05017e-07	4.29e-06	0.650089	0.00475629	0.0373574
						ENSG00000137747	ENST00000445164	ENSP00000394114	11	TMPRSS13	TMPRSS13-004	1761	586	ENSMUSG00000037129	0.141633	0.580797	0.0356774	0.042497	2.31578	0.000144052	0.00629796	0.489628	0.0053467	0.00523226	1.83991	0.00648638	0.0255891	2.71619	4.69784e-06	0.000329209
						ENSG00000157445	ENST00000474759	ENSP00000419101	3	CACNA2D3	CACNA2D3-001	3276	1091	ENSMUSG00000021991	0.0182747	0.405126	3.20405e-06	2.14943e-05	0.64618	0.000146249	0.00637145	0.386332	8.65907e-07	3.03205e-06	0.487095	2.29418e-10	2.37602e-08	0.840696	0.133892	0.2356
Yes						ENSG00000175294	ENST00000312106	ENSP00000309052	11	CATSPER1	CATSPER1-001	2343	780	ENSMUSG00000038498	0.320576	0.751642	0.14343	0.120057	0.504418	0.000147612	0.00640819	0.561745	0.00282152	0.00306276	0.348623	1.9729e-09	1.44489e-07	0.627231	0.0104701	0.0597785
						ENSG00000100299	ENST00000216124	ENSP00000216124	22	ARSA	ARSA-001	1530	509	ENSMUSG00000022620	0.120064	0.903836	0.693119	0.348578	0.333529	0.000149136	0.00645161	0.73264	0.222989	0.104605	0.24964	7.99778e-07	2.29058e-05	0.39062	0.00135426	0.0172544
						ENSG00000163914	ENST00000296271	ENSP00000296271	3	RHO	RHO-001	1047	348	ENSMUSG00000030324	0.0202395	0.461698	0.00251862	0.00530643	0.407956	0.000150754	0.0064891	0.398049	0.00027434	0.000433635	0.343016	4.51016e-06	9.29302e-05	0.494668	0.00330772	0.0298964
						ENSG00000149654	ENST00000372262	ENSP00000361336	20	CDH22	CDH22-001	2487	828	ENSMUSG00000053166	0.0289994	0.394839	4.91759e-06	3.09001e-05	0.546065	0.000151055	0.0064891	0.347964	1.57817e-07	6.96964e-07	0.401873	5.87727e-09	3.81397e-07	0.77662	0.117907	0.220794
						ENSG00000100629	ENST00000555265	ENSP00000451162	14	CEP128	CEP128-001	3285	1094	ENSMUSG00000061533	0.174922	1.04	0.848661	0.394139	2.23175	0.000152151	0.0065135	0.813289	0.313755	0.136277	1.23196	0.337048	0.338991	3.56465	4.37938e-10	1.15152e-07
Yes	Yes					ENSG00000168398	ENST00000554311	ENSP00000450482	14	BDKRB2	BDKRB2-001	1176	391	ENSMUSG00000021070	0.0936838	0.706166	0.215387	0.160349	0.46618	0.000153965	0.00654571	0.614443	0.0813795	0.0474837	0.398162	3.89514e-06	8.32032e-05	0.56441	0.00500667	0.0386624
Yes	Yes					ENSG00000176165	ENST00000313071	ENSP00000339004	14	FOXG1	FOXG1-001	1470	489	ENSMUSG00000020950	0.0268273	0.119008	1.24448e-07	1.28657e-06	0.476978	0.000158815	0.00672163	0.132917	8.49694e-07	2.98573e-06	0.455936	5.8583e-05	0.000708328	0.6355	0.0225874	0.0912694
Yes	Yes					ENSG00000149257	ENST00000533603	ENSP00000434657	11	SERPINH1	SERPINH1-001	1257	418	ENSMUSG00000070436	0.0233753	0.303029	1.23854e-05	6.67742e-05	0.409185	0.000159194	0.00672163	0.275247	1.85362e-06	5.88933e-06	0.29741	1.38377e-07	5.35396e-06	0.602374	0.0362014	0.118755
						ENSG00000161847	ENST00000293677	ENSP00000293677	19	RAVER1	RAVER1-001	2271	756	ENSMUSG00000010205	0.0818448	0.715576	0.164274	0.132594	0.393793	0.000162312	0.00681417	0.596376	0.0306179	0.0216443	0.292766	3.34374e-07	1.09884e-05	0.506863	0.00684641	0.0465059
						ENSG00000204612	ENST00000376708	ENSP00000365898	9	FOXB2	FOXB2-001	1299	432	ENSMUSG00000056829	0.0516725	0.709486	0.365816	0.230976	0.373082	0.000162491	0.00681417	0.768978	0.48971	0.189791	0.349535	5.28949e-05	0.000655537	0.438918	0.00185997	0.0208257
						ENSG00000169688	ENST00000562399	ENSP00000456056	16	MT1B	MT1B-002	213	70			2.76125	0.312216	0.207948	0.0456228	0.000165016	0.00689662	3.59268	0.192167	0.0930024	0.0401622	0.000847707	0.00556446	0.0453582	0.000214507	0.00505359
Yes	Yes			Yes		ENSG00000115904	ENST00000426016	ENSP00000387784	2	SOS1	SOS1-001	4002	1333	ENSMUSG00000024241	0.0234674	0.843227	0.473256	0.272728	2.58512	0.000165914	0.00691069	0.720574	0.166723	0.0833298	1.8191	0.020349	0.0568312	3.0146	9.32476e-06	0.000529627
						ENSG00000135577	ENST00000258042	ENSP00000258042	6	NMBR	NMBR-001	1173	390	ENSMUSG00000019865	0.0737809	0.77699	0.3138	0.208598	0.451244	0.000168456	0.00699297	0.706319	0.164146	0.0823005	0.402361	1.43103e-05	0.00022643	0.499822	0.00112116	0.0153604
Yes	Yes		Yes			ENSG00000136451	ENST00000581208	ENSP00000462337	17	VEZF1	VEZF1-001	1566	521	ENSMUSG00000018377	0.0939498	0.22485	8.41108e-07	6.91992e-06	0.350949	0.000173539	0.00716287	0.203769	1.06765e-07	4.92524e-07	0.32603	5.22941e-05	0.000652288	0.372473	0.00042548	0.00795789
Yes						ENSG00000186472	ENST00000333891	ENSP00000334319	7	PCLO	PCLO-001	15429	5142	ENSMUSG00000061601	0.163489	0.714899	0.000529662	0.00148175	1.25423	0.000173711	0.00716287	0.671316	3.74531e-05	7.94006e-05	1.00159	0.979011	0.57859	1.50663	8.70361e-12	2.74384e-09
						ENSG00000113504	ENST00000264930	ENSP00000264930	5	SLC12A7	SLC12A7-001	3252	1083	ENSMUSG00000017756	0.03626	0.385167	3.53772e-14	2.04762e-12	0.532109	0.0001782	0.00732349	0.329397	4.01675e-19	1.94415e-17	0.410739	7.75897e-08	3.41434e-06	0.69698	0.0339283	0.114493
Yes						ENSG00000162711	ENST00000336119	ENSP00000337383	1	NLRP3	NLRP3-001	3111	1036	ENSMUSG00000032691	0.115234	0.273867	8.22452e-14	4.50645e-12	0.648312	0.000179582	0.00735577	0.225198	1.55019e-18	6.64559e-17	0.440165	4.58082e-13	9.20941e-11	0.899658	0.364238	0.392451
						ENSG00000182077	ENST00000438700	ENSP00000417658	10	PTCHD3	PTCHD3-001	2304	767	ENSMUSG00000039198	0.286645	0.605138	0.00936276	0.015151	0.602354	0.000180363	0.00736328	0.597197	0.0076226	0.00702637	0.485758	6.92254e-08	3.07264e-06	0.799346	0.100909	0.203757
						ENSG00000127903	ENST00000537055	ENSP00000444747	19	ZNF835	ZNF835-001	1614	537			0.433757	0.000288869	0.000906179	0.575046	0.000181955	0.00740378	0.387723	3.38387e-05	7.27662e-05	0.44078	1.84691e-08	1.00727e-06	0.829222	0.210359	0.297647
						ENSG00000215045	ENST00000457091	ENSP00000397351	7	GRID2IP	GRID2IP-001	3636	1211	ENSMUSG00000010825	0.0485897	0.320067	0.000149885	0.000531675	0.507235	0.000182694	0.0074094	0.250043	2.23239e-06	6.90218e-06	0.359088	7.28446e-09	4.58214e-07	0.661704	0.0245049	0.0957689
						ENSG00000159261	ENST00000399137	ENSP00000382090	21	CLDN14	CLDN14-001	720	239	ENSMUSG00000047109	0.0206972	0.438426	0.00435061	0.00825614	0.298375	0.000185231	0.00746774	0.475526	0.0105528	0.0091472	0.325146	0.000572101	0.00415757	0.316617	0.000408216	0.00779132
						ENSG00000130640	ENST00000543663	ENSP00000446093	10	TUBGCP2	TUBGCP2-203	2793	930	ENSMUSG00000025474	0.0553966	0.38113	1.51698e-08	2.08494e-07	0.478772	0.000185344	0.00746774	0.361525	2.03293e-09	1.45598e-08	0.367535	2.25357e-07	8.05094e-06	0.655828	0.0349434	0.116354
						ENSG00000171903	ENST00000402119	ENSP00000384588	19	CYP4F11	CYP4F11-001	1575	524	ENSMUSG00000073424	0.176011	0.991534	0.969547	0.425619	0.559629	0.000187547	0.00751226	0.798876	0.31233	0.135805	0.406939	3.65566e-09	2.48226e-07	0.693077	0.0193197	0.0841381
						ENSG00000196586	ENST00000369981	ENSP00000358998	6	MYO6	MYO6-201	3861	1286	ENSMUSG00000033577	0.0241477	0.931195	0.741383	0.363718	2.40509	0.000187862	0.00751226	0.799057	0.298124	0.131235	1.59665	0.0515998	0.10641	3.23755	2.95693e-07	3.32402e-05
						ENSG00000121634	ENST00000369235	ENSP00000358238	1	GJA8	GJA8-001	1302	433	ENSMUSG00000049908	0.0692181	0.836053	0.556143	0.302528	0.551643	0.000188277	0.00751226	0.672363	0.189647	0.0920657	0.381092	5.58142e-10	5.10957e-08	0.780757	0.124812	0.226892
						ENSG00000115353	ENST00000305249	ENSP00000303522	2	TACR1	TACR1-001	1224	407	ENSMUSG00000030043	0.0390842	1.12289	0.748889	0.365981	0.442246	0.000189956	0.00755479	1.00927	0.979685	0.311569	0.385484	1.06198e-05	0.000179978	0.545862	0.00623547	0.0439222
Yes						ENSG00000116539	ENST00000368346	ENSP00000357330	1	ASH1L	ASH1L-001	8910	2969	ENSMUSG00000028053	0.0978287	0.612717	0.000683117	0.00182585	1.68424	0.000192062	0.00761401	0.497328	9.93602e-07	3.43707e-06	1.17571	0.251714	0.286637	2.08054	1.16667e-07	1.53543e-05
						ENSG00000172478	ENST00000388934	ENSP00000373586	2	C2orf54	C2orf54-001	1344	447	ENSMUSG00000034159	0.121571	0.929522	0.757402	0.368236	0.379891	0.000194658	0.00769217	0.779267	0.290696	0.128842	0.266591	1.4383e-07	5.52326e-06	0.542378	0.0213838	0.0890515
Yes						ENSG00000100266	ENST00000263246	ENSP00000263246	22	PACSIN2	PACSIN2-001	1461	486	ENSMUSG00000016664	0.0460182	0.26082	1.59832e-08	2.17492e-07	0.414281	0.000196146	0.00771969	0.213812	3.18201e-11	3.47228e-10	0.285563	4.47327e-08	2.16283e-06	0.543621	0.0113087	0.0624255
Yes	Yes					ENSG00000109851	ENST00000227256	ENSP00000227256	11	DBX1	DBX1-201	1149	382	ENSMUSG00000030507	0.0565854	0.917809	0.790963	0.377716	0.399498	0.000196954	0.00771969	0.780976	0.443841	0.176692	0.30014	5.56346e-07	1.70788e-05	0.543621	0.0152875	0.0742482
Yes	Yes					ENSG00000171587	ENST00000400454	ENSP00000383303	21	DSCAM	DSCAM-001	6039	2012	ENSMUSG00000050272	0.0145688	0.241449	6.55858e-26	2.4502e-23	0.740627	0.000197233	0.00771969	0.233964	3.49757e-27	5.24787e-25	0.647832	6.50947e-08	2.91453e-06	0.896619	0.177499	0.273504
						ENSG00000112486	ENST00000349984	ENSP00000339393	6	CCR6	CCR6-001	1125	374	ENSMUSG00000040899	0.115604	0.311145	0.00047773	0.00136382	0.390525	0.000199853	0.00777508	0.310695	0.000469201	0.00068437	0.394344	0.000235116	0.00212582	0.432788	0.00100919	0.0142848
						ENSG00000196335	ENST00000355870	ENSP00000348132	7	STK31	STK31-001	3060	1019	ENSMUSG00000023403	0.26723	0.927654	0.763507	0.369726	1.91661	0.000199909	0.00777508	0.906514	0.694094	0.245309	1.37029	0.0755833	0.136127	2.67566	8.6984e-09	1.63088e-06
Yes						ENSG00000157087	ENST00000352432	ENSP00000324172	3	ATP2B2	ATP2B2-001	3732	1243	ENSMUSG00000030302	0.0083632	0.25796	7.35266e-16	5.81067e-14	0.63606	0.000200902	0.00778911	0.202158	1.18458e-22	9.73903e-21	0.430544	1.54101e-12	2.67801e-10	0.872136	0.264636	0.333711
						ENSG00000258986	ENST00000556573	ENSP00000450958	14	TMEM179	TMEM179-002	702	233	ENSMUSG00000054013	0.064881	0.228764	0.000411246	0.00120525	0.250367	0.000202002	0.00780722	0.215981	0.000218966	0.000358183	0.202482	1.09941e-05	0.000184191	0.388134	0.0148364	0.0729438
Yes						ENSG00000010278	ENST00000009180	ENSP00000009180	12	CD9	CD9-001	687	228	ENSMUSG00000030342	0.080446	0.490936	0.0606666	0.0638186	0.250884	0.000207178	0.00798225	0.36726	0.00702123	0.00656787	0.18363	2.29044e-06	5.4488e-05	0.316495	0.00257897	0.0257976
						ENSG00000196507	ENST00000372627	ENSP00000361710	X	TCEAL3	TCEAL3-001	603	200	ENSMUSG00000031409	0.261075	0.741193	0.663104	0.338994	0.338413	0.000212649	0.0081675	0.670722	0.560136	0.210044	0.227567	1.34236e-07	5.25321e-06	0.444133	0.00660351	0.0453332
						ENSG00000188641	ENST00000370192	ENSP00000359211	1	DPYD	DPYD-001	3078	1025	ENSMUSG00000033308	0.101962	1.16403	0.484701	0.277234	1.7668	0.000213743	0.00818403	0.961503	0.856807	0.284373	1.31357	0.0791202	0.140231	1.97956	7.89443e-06	0.000481329
Yes	Yes					ENSG00000124813	ENST00000352853	ENSP00000319087	6	RUNX2	RUNX2-201	1770	589	ENSMUSG00000039153	0.02637	0.668231	0.145593	0.121436	0.452128	0.000217013	0.0082835	0.582573	0.0498787	0.0321995	0.383271	6.13508e-06	0.000114788	0.495202	0.00112989	0.0153636
Yes	Yes					ENSG00000004399	ENST00000324093	ENSP00000317128	3	PLXND1	PLXND1-001	5778	1925	ENSMUSG00000030123	0.0427579	0.486957	2.57474e-08	3.25825e-07	0.601422	0.000219632	0.00835762	0.396555	3.94239e-13	6.8583e-12	0.431313	4.78816e-10	4.58821e-08	0.805326	0.118825	0.221819
						ENSG00000100321	ENST00000328933	ENSP00000332287	22	SYNGR1	SYNGR1-001	702	233	ENSMUSG00000022415	0.0344538	0.334423	0.000293099	0.000916651	0.268044	0.000220615	0.0083692	0.266259	7.67266e-06	2.02592e-05	0.198873	2.67853e-06	6.15772e-05	0.351312	0.0042402	0.0350043
						ENSG00000135124	ENST00000359949	ENSP00000353032	12	P2RX4	P2RX4-002	1215	404	ENSMUSG00000029470	0.0992888	0.510415	0.00709194	0.0121131	0.324582	0.000223528	0.00845368	0.451559	0.00134257	0.00165151	0.264824	8.68331e-06	0.000152451	0.399491	0.00309772	0.0284996
						ENSG00000117013	ENST00000347132	ENSP00000262916	1	KCNQ4	KCNQ4-001	2088	695	ENSMUSG00000028631	0.0255864	0.435294	0.00102726	0.00254527	0.469628	0.000224766	0.0084745	0.316663	3.19789e-06	9.44995e-06	0.328213	2.27134e-08	1.20046e-06	0.611594	0.0179038	0.0808092
						ENSG00000090402	ENST00000264382	ENSP00000264382	3	SI	SI-001	5484	1827	ENSMUSG00000027790	0.159942	0.591081	0.000495506	0.00140638	1.52787	0.000229135	0.00861288	0.59014	0.000475901	0.000691601	1.30579	0.020955	0.0578617	1.59272	5.07668e-05	0.00179628
Yes	Yes		Yes	Yes	Cancer_associate_gene	ENSG00000145675	ENST00000396611	ENSP00000379855	5	PIK3R1	PIK3R1-202	2199	732	ENSMUSG00000041417	0.0343289	0.454555	0.00507051	0.00929811	2.61315	0.0002322	0.00870156	0.390237	0.000721364	0.000981285	1.66461	0.0574082	0.113918	3.49139	8.72187e-07	8.18476e-05
Yes	Yes					ENSG00000204842	ENST00000377617	ENSP00000366843	12	ATXN2	ATXN2-001	3942	1313	ENSMUSG00000042605	0.183208	0.843131	0.479353	0.275188	0.499348	0.000235875	0.008793	0.8395	0.468279	0.183812	0.4745	7.51395e-05	0.000867588	0.534639	0.000955916	0.0138285
Yes	Yes					ENSG00000168542	ENST00000304636	ENSP00000304408	2	COL3A1	COL3A1-001	4401	1466	ENSMUSG00000026043	0.138935	0.776483	0.164678	0.132803	1.64783	0.000236066	0.008793	0.678048	0.0322101	0.0225415	1.36643	0.0223778	0.0606672	1.57219	0.000884713	0.0130743
Yes	Yes					ENSG00000206557	ENST00000383763	ENSP00000373272	3	TRIM71	TRIM71-001	2607	868	ENSMUSG00000079259	0.0294588	0.296823	7.1365e-07	6.02201e-06	0.543205	0.000240427	0.00892845	0.237923	1.95881e-09	1.40962e-08	0.389328	6.67668e-09	4.26698e-07	0.725497	0.0561959	0.150076
						ENSG00000140386	ENST00000563290	ENSP00000454973	15	SCAPER	SCAPER-001	4203	1400	ENSMUSG00000034007	0.141736	0.707584	0.0864424	0.0832998	2.29471	0.00024226	0.00896951	0.569245	0.00486584	0.00483597	1.53718	0.0628017	0.120633	2.82097	3.22661e-06	0.000245218
					Cancer_associate_gene	ENSG00000129152	ENST00000250003	ENSP00000250003	11	MYOD1	MYOD1-001	963	320	ENSMUSG00000009471	0.0610736	0.455486	0.0513392	0.0562363	0.369537	0.000248446	0.009171	0.483967	0.0732059	0.0435875	0.319099	2.0606e-05	0.000300965	0.499658	0.0123995	0.0659504
Yes	Yes					ENSG00000106571	ENST00000395925	ENSP00000379258	7	GLI3	GLI3-001	4743	1580	ENSMUSG00000021318	0.114168	0.385082	1.80013e-12	6.97884e-11	0.682636	0.00025079	0.00922989	0.399524	1.39879e-11	1.67903e-10	0.614727	2.81322e-06	6.39566e-05	0.835241	0.085717	0.186942
						ENSG00000121743	ENST00000241125	ENSP00000241125	13	GJA3	GJA3-001	1308	435	ENSMUSG00000048582	0.088437	0.427909	0.0210016	0.0283759	0.389498	0.000254376	0.00933402	0.396366	0.011398	0.00975071	0.319826	6.88283e-06	0.000126149	0.524752	0.0141598	0.0708765
Yes						ENSG00000170950	ENST00000304801	ENSP00000305995	6	PGK2	PGK2-001	1254	417	ENSMUSG00000031233	0.141933	0.790036	0.474667	0.27325	0.560298	0.000255159	0.00933495	0.74265	0.366116	0.152571	0.459964	7.14992e-07	2.07675e-05	0.673771	0.0133513	0.0687084
						ENSG00000184394	ENST00000333629	ENSP00000332110	14	OR4N5	OR4N5-001	927	308	ENSMUSG00000048933	0.10293	0.93715	0.831396	0.38951	0.478754	0.000257405	0.00938926	0.810267	0.489414	0.189709	0.386786	1.72219e-06	4.28589e-05	0.58256	0.00796921	0.0509435
						ENSG00000206527	ENST00000383657	ENSP00000373153	3	PTPLB	PTPLB-001	765	254	ENSMUSG00000035376	0.0761931	0.234572	0.00695402	0.011962	0.219196	0.000258369	0.00939665	0.238971	0.00784381	0.00719822	0.223039	0.000312914	0.00265813	0.25161	0.00108015	0.0149976
						ENSG00000204246	ENST00000374781	ENSP00000363913	9	OR13C3	OR13C3-001	1044	347	ENSMUSG00000049648	0.143385	0.558474	0.0524495	0.057089	0.474427	0.000260019	0.00942884	0.65222	0.15748	0.0797596	0.553399	0.0040601	0.0181657	0.497779	0.000656649	0.0107533
						ENSG00000170537	ENST00000569532	ENSP00000455041	16	TMC7	TMC7-005	2277	758	ENSMUSG00000042246	0.0602675	0.4878	0.000968923	0.00242864	0.543414	0.000266022	0.0095771	0.428417	8.53638e-05	0.000161161	0.444754	9.5143e-07	2.67265e-05	0.683614	0.0242758	0.0953002
						ENSG00000196832	ENST00000357366	ENSP00000349930	14	OR11G2	OR11G2-001	1038	345	ENSMUSG00000068431	0.270916	0.902784	0.765637	0.370356	0.487709	0.000267161	0.0095771	0.791317	0.494319	0.191207	0.441665	2.98248e-05	0.00040719	0.540775	0.00191463	0.0212525
Yes						ENSG00000161791	ENST00000293590	ENSP00000293590	12	FMNL3	FMNL3-201	3087	1028	ENSMUSG00000023008	0.0433893	0.46047	0.000269984	0.000858736	2.85621	0.00026771	0.0095771	0.333964	1.2918e-07	5.83372e-07	1.76362	0.0563779	0.112659	4.10143	3.73747e-07	4.07415e-05
Yes	Yes					ENSG00000073282	ENST00000264731	ENSP00000264731	3	TP63	TP63-001	2043	680	ENSMUSG00000022510	0.021937	0.264651	1.05157e-07	1.1038e-06	0.608624	0.00026781	0.0095771	0.242364	1.03376e-08	6.27968e-08	0.508042	5.32351e-07	1.65512e-05	0.74231	0.0297897	0.106452
						ENSG00000130147	ENST00000392011	ENSP00000375867	2	SH3BP4	SH3BP4-001	2892	963	ENSMUSG00000036206	0.0442804	0.395309	1.15312e-08	1.65689e-07	0.523403	0.000267992	0.0095771	0.342994	2.80827e-11	3.10968e-10	0.400829	1.64453e-07	6.15387e-06	0.689684	0.0387192	0.123003
						ENSG00000063169	ENST00000396720	ENSP00000379946	19	GLTSCR1	GLTSCR1-001	4683	1560	ENSMUSG00000070808	0.0773792	0.317849	2.18509e-08	2.82821e-07	0.519976	0.00027253	0.00971113	0.335468	1.11434e-07	5.10531e-07	0.478663	3.78118e-05	0.000497039	0.646827	0.0163398	0.0769359
Yes	Yes				Cancer_associate_gene	ENSG00000139219	ENST00000380518	ENSP00000369889	12	COL2A1	COL2A1-001	4464	1487	ENSMUSG00000022483	0.0814415	0.422358	9.43778e-09	1.40015e-07	1.78567	0.000275027	0.00975955	0.365518	1.21886e-11	1.49291e-10	1.386	0.0424972	0.0936238	1.99606	1.28836e-05	0.00065584
						ENSG00000211892	ENST00000390543	ENSP00000374985	14	IGHG4	IGHG4-001	984	327			0.621431	0.0307758	0.0380253	0.384475	0.000275472	0.00975955	0.55704	0.00759802	0.00701234	0.279393	5.87397e-07	1.77138e-05	0.562152	0.032373	0.111572
						ENSG00000165655	ENST00000372524	ENSP00000361602	10	ZNF503	ZNF503-001	1941	646	ENSMUSG00000039081	0.0388879	0.41424	0.000752359	0.00197478	0.338253	0.000280126	0.00989598	0.433319	0.00143548	0.00174541	0.335516	0.000249389	0.00223321	0.405278	0.0028556	0.0270662
						ENSG00000155249	ENST00000285600	ENSP00000285600	14	OR4K1	OR4K1-001	936	311	ENSMUSG00000050030	0.100948	0.767371	0.372888	0.233896	0.578164	0.000282652	0.0099567	0.712386	0.252862	0.115469	0.554456	9.0075e-05	0.000999518	0.591258	0.000503602	0.00880839
						ENSG00000205029	ENST00000378396	ENSP00000367649	11	OR5D16	OR5D16-001	987	328	ENSMUSG00000075145	0.20369	0.727147	0.318005	0.210389	0.513206	0.000285171	0.0100168	0.724145	0.311707	0.135593	0.516543	0.000328311	0.00275019	0.589132	0.00425873	0.0350353
						ENSG00000145839	ENST00000274520	ENSP00000274520	5	IL9	IL9-001	435	144	ENSMUSG00000021538	0.411882	0.336429	0.0588493	0.0624181	0.21644	0.000289334	0.0101342	0.364286	0.0819604	0.0477298	0.220779	0.000358353	0.00292769	0.264171	0.00206273	0.0223276
						ENSG00000142089	ENST00000399808	ENSP00000382707	11	IFITM3	IFITM3-001	402	133	ENSMUSG00000025492	0.114195	0.243543	0.00717147	0.0122337	0.347526	0.000294543	0.0102865	0.207377	0.00226467	0.00255217	0.288524	1.4759e-05	0.000232809	0.397935	0.0017985	0.0204636
						ENSG00000125734	ENST00000264080	ENSP00000264080	19	GPR108	GPR108-001	1632	543	ENSMUSG00000005823	0.0821666	0.544133	0.00708416	0.0121048	0.450001	0.000295352	0.0102865	0.414552	7.429e-05	0.000143458	0.311396	5.11193e-08	2.38243e-06	0.616044	0.0308127	0.108583
						ENSG00000105428	ENST00000222033	ENSP00000222033	19	ZNRF4	ZNRF4-001	1290	429	ENSMUSG00000044526	0.0954234	0.891688	0.608989	0.320439	0.524925	0.000298144	0.0103545	0.715936	0.134349	0.0704022	0.401694	1.91766e-07	6.97236e-06	0.623399	0.00851316	0.05277
Yes	Yes	Yes			TSG	ENSG00000196498	ENST00000356219	ENSP00000348551	12	NCOR2	NCOR2-201	7566	2521	ENSMUSG00000029478	0.0787608	0.739474	0.00629489	0.0110337	0.658719	0.000300661	0.0103921	0.586456	1.11797e-06	3.79725e-06	0.461168	9.05011e-12	1.22095e-09	0.896615	0.347951	0.383322
						ENSG00000182107	ENST00000555868	ENSP00000450842	14	TMEM30B	TMEM30B-001	1056	351	ENSMUSG00000034435	0.0591256	0.620531	0.311118	0.207452	0.279507	0.000300913	0.0103921	0.583008	0.250847	0.114785	0.240062	3.89373e-05	0.000507928	0.372783	0.00643749	0.0447668
	Yes					ENSG00000101266	ENST00000349736	ENSP00000339247	20	CSNK2A1	CSNK2A1-001	1176	391	ENSMUSG00000074698	0.0496124	0.0937237	8.53732e-08	9.22045e-07	5.4132	0.000302804	0.0104056	0.0662086	5.19644e-11	5.45238e-10	2.9049	0.0332708	0.0791079	6.80194	2.26266e-05	0.00100486
		Yes				ENSG00000170315	ENST00000302182	ENSP00000304697	17	UBB	UBB-001	690	229	ENSMUSG00000019505	0.0071025	0.0134312	9.74079e-10	1.96705e-08	0.257774	0.00030299	0.0104056	0.00989879	2.45487e-12	3.56742e-11	0.154414	1.0502e-07	4.29e-06	0.40537	0.0209979	0.0883451
						ENSG00000087245	ENST00000219070	ENSP00000219070	16	MMP2	MMP2-001	1983	660	ENSMUSG00000031740	0.033625	0.347494	1.01883e-06	8.13772e-06	0.518627	0.000312335	0.0106967	0.299977	1.66165e-08	9.70111e-08	0.38074	6.21806e-08	2.79627e-06	0.690548	0.0446114	0.13243
						ENSG00000124772	ENST00000244751	ENSP00000244751	6	CPNE5	CPNE5-001	1782	593	ENSMUSG00000024008	0.0117188	0.27928	4.61268e-08	5.40818e-07	0.47293	0.000313337	0.0107013	0.253749	2.90059e-09	1.99869e-08	0.368779	1.01955e-06	2.84065e-05	0.627327	0.0269268	0.100585
	Yes				Cancer_associate_gene	ENSG00000128513	ENST00000357628	ENSP00000350249	7	POT1	POT1-001	1905	634	ENSMUSG00000029676	0.224235	0.374759	0.0017451	0.00392632	3.49946	0.000314268	0.0107034	0.377459	0.00189758	0.00220328	3.05562	0.0015174	0.00865785	4.12786	3.29912e-05	0.00131721
						ENSG00000161082	ENST00000292672	ENSP00000292672	19	CELF5	CELF5-001	1458	485	ENSMUSG00000034818	0.0539892	0.182449	4.99331e-09	8.047e-08	0.415153	0.000315976	0.010732	0.168353	5.93178e-10	4.80444e-09	0.347567	1.12628e-05	0.000188077	0.530416	0.0105116	0.0597785
					Cancer_associate_gene	ENSG00000173821	ENST00000508628	ENSP00000425956	17	RNF213	RNF213-001	15771	5256	ENSMUSG00000070327	0.249018	0.507849	1.06037e-17	1.22748e-15	0.708286	0.000324874	0.0110039	0.442791	2.81638e-25	3.38063e-23	0.514235	2.14127e-12	3.4849e-10	0.95597	0.640491	0.509743
						ENSG00000119943	ENST00000370575	ENSP00000359607	10	PYROXD2	PYROXD2-001	1746	581	ENSMUSG00000060224	0.162351	0.491489	0.000905291	0.00229858	0.424196	0.000329229	0.0111208	0.481239	0.000623547	0.000867893	0.346492	6.49254e-06	0.000120489	0.523389	0.00744967	0.0489212
						ENSG00000203923	ENST00000370493	ENSP00000359524	X	SPANXN1	SPANXN1-001	219	72			0.131023	5.23902e-06	3.25856e-05	0.281093	0.000333812	0.0112347	0.173669	0.000168417	0.0002861	0.260504	0.000126415	0.00130793	0.43235	0.0223666	0.0907145
						ENSG00000180433	ENST00000368144	ENSP00000357126	1	OR6K6	OR6K6-001	1032	343	ENSMUSG00000046486	0.157867	0.841955	0.583053	0.31115	0.510364	0.000334422	0.0112347	0.826913	0.544106	0.205554	0.486712	0.000117815	0.00124149	0.61706	0.0107299	0.0606258
						ENSG00000182022	ENST00000346248	ENSP00000333947	10	CHST15	CHST15-001	1686	561	ENSMUSG00000030930	0.0548559	0.356402	2.06977e-06	1.49222e-05	0.479869	0.0003372	0.0112972	0.339021	5.79035e-07	2.15851e-06	0.385031	2.22467e-06	5.34191e-05	0.637915	0.0304266	0.107779
						ENSG00000254737	ENST00000320891	ENSP00000325076	11	OR10G4	OR10G4-001	936	311	ENSMUSG00000059473	0.125738	0.712194	0.229525	0.167902	0.498875	0.000338682	0.0113161	0.756478	0.323893	0.139583	0.526833	0.000991887	0.00621258	0.543743	0.00177578	0.0203655
Yes	Yes		Yes	Yes	Cancer_associate_gene	ENSG00000066468	ENST00000457416	ENSP00000410294	10	FGFR2	FGFR2-010	2469	822	ENSMUSG00000030849	0.0604651	0.41772	1.83227e-05	9.31109e-05	1.96481	0.000341053	0.0113645	0.358477	3.47881e-07	1.39378e-06	1.40597	0.0747909	0.135257	2.37364	3.48693e-06	0.000254259
Yes	Yes					ENSG00000140332	ENST00000559929	ENSP00000453081	15	TLE3	TLE3-013	2349	782	ENSMUSG00000032280	0.00984087	0.130706	2.13198e-19	3.24492e-17	0.47533	0.000343438	0.0114132	0.136636	2.16075e-18	9.13255e-17	0.447844	0.000103783	0.00111704	0.58587	0.0109173	0.0613311
						ENSG00000130270	ENST00000539485	ENSP00000443574	19	ATP8B3	ATP8B3-201	3933	1310	ENSMUSG00000003341	0.0951871	0.67599	0.0134802	0.020064	0.572765	0.000347802	0.0115269	0.608547	0.00165409	0.00196233	0.445618	1.42544e-07	5.49446e-06	0.774982	0.105333	0.208778
						ENSG00000211896	ENST00000390548	ENSP00000374990	14	IGHG1	IGHG1-002	1200	399			0.371237	0.000200794	0.000675803	0.409284	0.00034873	0.0115269	0.348253	6.9186e-05	0.000134773	0.322457	3.81682e-06	8.18714e-05	0.594718	0.0418118	0.128554
Yes						ENSG00000154764	ENST00000285018	ENSP00000285018	3	WNT7A	WNT7A-001	1050	349	ENSMUSG00000030093	0.00417973	0.262939	1.259e-05	6.7543e-05	0.470625	0.000351341	0.0115821	0.192245	2.17831e-08	1.22183e-07	0.337601	1.28898e-07	5.08312e-06	0.607109	0.0195152	0.0846465
						ENSG00000204174	ENST00000395716	ENSP00000379066	10	NPY4R	NPY4R-001	1128	375	ENSMUSG00000048337	0.121424	0.526581	0.00379482	0.00735771	0.547677	0.000354962	0.0116703	0.424899	9.05252e-05	0.000169307	0.405101	4.71714e-08	2.22883e-06	0.744903	0.0841485	0.184651
Yes						ENSG00000164172	ENST00000396954	ENSP00000380157	5	MOCS2	MOCS2-001	567	188	ENSMUSG00000015536	0.207699	0.774954	0.585132	0.311878	0.204453	0.000356701	0.0116793	0.942276	0.898954	0.293828	0.208293	0.000431421	0.00337409	0.273026	0.00475473	0.0373574
						ENSG00000034152	ENST00000342679	ENSP00000345083	17	MAP2K3	MAP2K3-001	1044	347	ENSMUSG00000018932	0.0266204	1.02318	0.942712	0.418544	0.55391	0.000358433	0.0116793	0.725828	0.312988	0.136032	0.369512	6.57994e-10	5.76626e-08	0.67436	0.0182172	0.081643
Yes	Yes					ENSG00000162337	ENST00000294304	ENSP00000294304	11	LRP5	LRP5-001	4848	1615	ENSMUSG00000024913	0.0231162	0.393381	1.03112e-14	6.51901e-13	0.615436	0.000358908	0.0116793	0.341198	1.87518e-19	9.4574e-18	0.442351	1.03612e-09	8.49883e-08	0.852558	0.245048	0.320197
						ENSG00000148136	ENST00000277216	ENSP00000277216	9	OR13C4	OR13C4-001	957	318			0.88111	0.729808	0.36035	0.528335	0.000359026	0.0116793	0.935484	0.855666	0.28412	0.520079	0.000252542	0.00225023	0.610185	0.00606376	0.0433945
						ENSG00000162739	ENST00000368057	ENSP00000357036	1	SLAMF6	SLAMF6-001	999	332	ENSMUSG00000015314	0.7375	0.162238	1.33823e-07	1.37485e-06	0.424296	0.000365761	0.0118437	0.178516	8.23729e-07	2.91497e-06	0.409972	0.000202763	0.00187801	0.462009	0.00141597	0.0176285
						ENSG00000121210	ENST00000409959	ENSP00000386787	4	KIAA0922	KIAA0922-001	4833	1610	ENSMUSG00000033767	0.269131	0.526056	1.12984e-05	6.21973e-05	0.549761	0.000365998	0.0118437	0.521816	8.66961e-06	2.24666e-05	0.456035	2.27838e-06	5.4327e-05	0.698846	0.0345114	0.115557
						ENSG00000196266	ENST00000332217	ENSP00000331789	1	OR10J3	OR10J3-001	990	329	ENSMUSG00000046643	0.174562	1.13853	0.714165	0.355176	0.544473	0.000376131	0.0121139	1.27048	0.498406	0.19231	0.606816	0.00364194	0.0167151	0.639651	0.00944516	0.0559136
						ENSG00000065243	ENST00000370521	ENSP00000359552	1	PKN2	PKN2-001	2955	984	ENSMUSG00000004591	0.0657232	0.423132	0.000270301	0.000859412	2.98826	0.000376314	0.0121139	0.357513	1.01891e-05	2.57157e-05	1.98784	0.0302898	0.0741387	3.55762	2.75886e-05	0.00116757
Yes	Yes			Yes		ENSG00000029363	ENST00000531224	ENSP00000435210	6	BCLAF1	BCLAF1-003	2763	920	ENSMUSG00000037608	0.0464405	1.55747	0.0543379	0.0585935	1.61868	0.0003795	0.0121659	1.26275	0.313837	0.136293	1.10781	0.454089	0.399199	2.10556	2.57242e-08	4.20623e-06
					Cancer_associate_gene	ENSG00000147140	ENST00000276079	ENSP00000276079	X	NONO	NONO-002	1416	471	ENSMUSG00000031311	0.0118308	0.443268	0.106158	0.09659	4.55893	0.000379903	0.0121659	0.343774	0.0305763	0.0216226	3.00803	0.0135715	0.0429214	5.97939	1.41535e-05	0.000697451
						ENSG00000116983	ENST00000372844	ENSP00000361935	1	HPCAL4	HPCAL4-001	576	191	ENSMUSG00000046093	0.00198001	0.35065	0.0207887	0.0281762	0.31345	0.000384729	0.0122885	0.329554	0.0138119	0.0114259	0.208139	5.02876e-07	1.57678e-05	0.564004	0.0927958	0.195022
Yes	Yes					ENSG00000101204	ENST00000370263	ENSP00000359285	20	CHRNA4	CHRNA4-001	1884	627	ENSMUSG00000027577	0.0692807	0.43899	6.78785e-06	4.0339e-05	0.551145	0.000388304	0.012339	0.338445	1.50466e-09	1.11626e-08	0.375805	2.30102e-09	1.63839e-07	0.749418	0.0893979	0.190778
						ENSG00000101335	ENST00000279022	ENSP00000279022	20	MYL9	MYL9-001	519	172	ENSMUSG00000067818	0.00257674	0.208163	0.000991419	0.00246996	0.303496	0.000388311	0.012339	0.178834	0.000229318	0.000373285	0.20864	1.16299e-06	3.16295e-05	0.449735	0.0213012	0.0888955
						ENSG00000242852	ENST00000397732	ENSP00000380840	19	ZNF709	ZNF709-001	1926	641			0.550828	0.062934	0.0655327	2.95135	0.000389361	0.0123405	0.534795	0.0506186	0.0326	2.01847	0.0251748	0.0655298	3.50555	2.92642e-05	0.00121002
						ENSG00000117154	ENST00000251296	ENSP00000251296	1	IGSF21	IGSF21-001	1404	467	ENSMUSG00000040972	0.0394545	0.628362	0.0389876	0.0454455	0.536643	0.000391165	0.0123659	0.500869	0.0019004	0.00220527	0.386841	3.26239e-08	1.66417e-06	0.678062	0.0283945	0.103845
						ENSG00000159423	ENST00000375341	ENSP00000364490	1	ALDH4A1	ALDH4A1-001	1692	563	ENSMUSG00000028737	0.0509346	0.577104	0.00447519	0.00844577	0.46572	0.000394591	0.0124352	0.484187	0.000153578	0.000264396	0.349523	6.35351e-07	1.88822e-05	0.619158	0.02847	0.103869
Yes						ENSG00000071575	ENST00000155926	ENSP00000155926	2	TRIB2	TRIB2-001	1032	343	ENSMUSG00000020601	0.0172101	0.330001	0.000993402	0.0024734	0.382963	0.000395372	0.0124352	0.27598	0.000100032	0.000184558	0.256924	1.89443e-07	6.93712e-06	0.513843	0.015952	0.0759756
						ENSG00000117245	ENST00000247986	ENSP00000247986	1	KIF17	KIF17-009	3090	1029	ENSMUSG00000028758	0.0998741	0.760264	0.0812406	0.0794515	0.604987	0.000400645	0.012569	0.63817	0.00407617	0.00417689	0.417117	3.16732e-10	3.15292e-08	0.880805	0.376047	0.399236
						ENSG00000197263	ENST00000357438	ENSP00000350022	11	OR8D2	OR8D2-001	936	311	ENSMUSG00000062103	0.129708	0.939856	0.871951	0.40052	0.504186	0.000403796	0.0126357	0.988166	0.975325	0.310737	0.517611	0.000681575	0.00473462	0.587306	0.00636749	0.0444874
						ENSG00000167780	ENST00000301466	ENSP00000301466	12	SOAT2	SOAT2-001	1569	522	ENSMUSG00000023045	0.147193	0.720922	0.182114	0.142594	0.380795	0.000405769	0.0126652	0.594598	0.0328253	0.0228946	0.29265	4.06383e-06	8.60891e-05	0.465641	0.00578467	0.042072
Yes						ENSG00000078725	ENST00000265922	ENSP00000265922	9	BRINP1	BRINP1-001	2286	761	ENSMUSG00000028351	0.0122961	0.483297	0.0003657	0.00109376	0.643188	0.000408368	0.0127057	0.424191	2.24528e-05	5.08738e-05	0.467507	6.12585e-10	5.46168e-08	0.905965	0.432522	0.425845
Yes					OG/TSG	ENSG00000118689	ENST00000343882	ENSP00000339527	6	FOXO3	FOXO3-001	2022	673	ENSMUSG00000048756	0.0483972	0.271355	3.57773e-06	2.35807e-05	0.424522	0.000413631	0.0128133	0.240496	2.87636e-07	1.17837e-06	0.350332	1.14222e-05	0.000189505	0.529676	0.0097751	0.0571458
						ENSG00000135697	ENST00000258168	ENSP00000258168	16	BCMO1	BCMO1-001	1644	547	ENSMUSG00000031845	0.108108	0.694615	0.123742	0.108109	0.482383	0.0004177	0.0129069	0.723715	0.172473	0.0855059	0.384473	2.60022e-06	6.00462e-05	0.655174	0.0436907	0.131317
						ENSG00000006453	ENST00000005260	ENSP00000005260	7	BAIAP2L1	BAIAP2L1-001	1536	511	ENSMUSG00000038859	0.0845504	0.548702	0.00931078	0.0150873	0.446881	0.000421232	0.0129698	0.525715	0.00523854	0.00513897	0.356893	4.47492e-06	9.26912e-05	0.55492	0.0108828	0.0612652
						ENSG00000218891	ENST00000325421	ENSP00000320188	19	ZNF579	ZNF579-001	1689	562	ENSMUSG00000051550	0.0643041	0.785321	0.560968	0.304169	0.396668	0.000426228	0.0130722	0.674744	0.341953	0.145296	0.29384	1.65711e-06	4.1849e-05	0.556449	0.0287471	0.104491
						ENSG00000162595	ENST00000370981	ENSP00000360020	1	DIRAS3	DIRAS3-001	690	229			0.672997	0.368451	0.23214	0.389941	0.000431804	0.0131945	0.551959	0.173609	0.0858987	0.292042	2.35927e-06	5.58214e-05	0.483676	0.00747688	0.0489619
						ENSG00000114857	ENST00000232978	ENSP00000232978	3	NKTR	NKTR-001	4389	1462	ENSMUSG00000032525	0.191262	0.896706	0.582018	0.310944	2.57877	0.000432356	0.0131945	0.714583	0.088423	0.0507061	1.73471	0.0458285	0.0982002	3.20064	1.06512e-05	0.000574812
Yes	Yes					ENSG00000184058	ENST00000332710	ENSP00000331791	22	TBX1	TBX1-003	1488	495	ENSMUSG00000009097	0.043865	0.216026	3.14474e-06	2.12029e-05	0.372444	0.000435357	0.0132532	0.198418	6.59915e-07	2.4224e-06	0.305563	1.72745e-05	0.000264751	0.445636	0.00450033	0.0361629
						ENSG00000203727	ENST00000367474	ENSP00000356444	6	SAMD5	SAMD5-001	522	173	ENSMUSG00000060487	0.067422	1.18582	0.719333	0.356991	0.18842	0.000443867	0.013479	0.994735	0.991131	0.314352	0.146285	2.7482e-05	0.000380266	0.260313	0.00645656	0.044809
						ENSG00000173212	ENST00000369500	ENSP00000358512	1	MAB21L3	MAB21L3-001	1089	362	ENSMUSG00000044313	0.169017	0.831116	0.504453	0.284308	0.37626	0.000447692	0.0135496	0.66944	0.145461	0.0749756	0.262501	6.72807e-07	1.98801e-05	0.51797	0.0207743	0.0879185
						ENSG00000122824	ENST00000356450	ENSP00000348831	X	NUDT10	NUDT10-001	495	164	ENSMUSG00000073293	0.0169285	0.439672	0.143289	0.11999	0.330421	0.00044839	0.0135496	0.322306	0.0386807	0.0261726	0.2102	2.09599e-07	7.54053e-06	0.445108	0.0122082	0.0653614
						ENSG00000221840	ENST00000319760	ENSP00000367664	11	OR4A5	OR4A5-001	948	315	ENSMUSG00000075078	0.333977	0.981113	0.941647	0.418274	0.559844	0.000458343	0.0137828	0.874916	0.6077	0.222692	0.471353	4.50704e-06	9.29302e-05	0.65532	0.0112071	0.0620635
						ENSG00000186517	ENST00000368013	ENSP00000356992	1	ARHGAP30	ARHGAP30-007	3306	1101	ENSMUSG00000048865	0.296603	1.02877	0.887593	0.404571	1.845	0.000459543	0.0137853	0.747623	0.145842	0.0751013	1.14879	0.434371	0.38907	2.38808	4.22955e-07	4.56445e-05
Yes	Yes					ENSG00000036828	ENST00000498619	ENSP00000420194	3	CASR	CASR-002	3267	1088	ENSMUSG00000051980	0.0424159	0.320242	9.9547e-08	1.0557e-06	0.685961	0.000460953	0.013794	0.272437	6.31758e-10	5.04207e-09	0.520727	8.51256e-10	7.15416e-08	0.906041	0.361865	0.391379
						ENSG00000171303	ENST00000302909	ENSP00000306275	2	KCNK3	KCNK3-001	1185	394	ENSMUSG00000049265	0.0421643	0.23487	0.000901501	0.00229179	0.410502	0.000462698	0.0138127	0.20239	0.00019312	0.000321491	0.323824	6.1259e-06	0.000114788	0.588282	0.0410691	0.127103
						ENSG00000083896	ENST00000579690	ENSP00000463982	4	YTHDC1	YTHDC1-007	2208	735	ENSMUSG00000035851	0.034181	0.962922	0.906133	0.40938	2.32723	0.000464029	0.013819	0.676845	0.220266	0.10361	1.25851	0.35382	0.347988	3.16747	9.56658e-07	8.824e-05
Yes						ENSG00000038532	ENST00000409790	ENSP00000387122	16	CLEC16A	CLEC16A-001	3162	1053	ENSMUSG00000068663	0.0762066	0.567135	0.00137478	0.00323761	0.545407	0.000466189	0.0138499	0.486377	4.13133e-05	8.66356e-05	0.395195	4.51233e-08	2.16283e-06	0.738939	0.0842504	0.1848
						ENSG00000152049	ENST00000281830	ENSP00000281830	2	KCNE4	KCNE4-001	666	221	ENSMUSG00000047330	0.0477285	0.374302	0.0169152	0.0239696	0.299581	0.000470965	0.0139581	0.388089	0.0217878	0.0165316	0.282981	0.000230403	0.00208874	0.401789	0.0099142	0.0576405
						ENSG00000137492	ENST00000260045	ENSP00000260045	11	PRKRIR	PRKRIR-001	2286	761	ENSMUSG00000030753	0.0481433	0.321666	6.35534e-06	3.80715e-05	3.05812	0.000472392	0.0139668	0.300982	1.51655e-06	4.93329e-06	2.17953	0.0176313	0.051466	4.01057	7.98948e-06	0.000484388
						ENSG00000008513	ENST00000521180	ENSP00000428540	8	ST3GAL1	ST3GAL1-001	1023	340	ENSMUSG00000013846	0.0680758	0.442907	0.00401449	0.0077217	0.405215	0.000476107	0.0139912	0.401285	0.0011607	0.0014598	0.33523	1.76068e-05	0.000267446	0.510845	0.0104942	0.0597785
						ENSG00000022556	ENST00000543010	ENSP00000445135	19	NLRP2	NLRP2-001	3189	1062	ENSMUSG00000035177	0.423867	0.473429	1.28073e-07	1.31908e-06	0.644578	0.00047643	0.0139912	0.410095	2.05278e-10	1.85566e-09	0.44611	5.96878e-11	7.03436e-09	0.883095	0.326221	0.370354
						ENSG00000073150	ENST00000395842	ENSP00000379183	22	PANX2	PANX2-002	2034	677	ENSMUSG00000058441	0.0291756	0.595632	0.060522	0.0637357	0.527354	0.000479555	0.0140106	0.556548	0.0332178	0.0231102	0.420991	1.68687e-06	4.23917e-05	0.739657	0.104357	0.207825
						ENSG00000122733	ENST00000242315	ENSP00000242315	9	KIAA1045	KIAA1045-001	1203	400	ENSMUSG00000036062	0.105897	1.13158	0.700871	0.351133	2.68467	0.000492543	0.0143561	0.718627	0.302641	0.132669	1.48362	0.1784	0.233282	3.7611	1.39737e-06	0.000123608
		Yes				ENSG00000239998	ENST00000251377	ENSP00000251377	19	LILRA2	LILRA2-001	1452	483			0.706223	0.0968718	0.09035	0.575068	0.000499334	0.0145197	0.684534	0.0701709	0.0421483	0.507702	1.76897e-05	0.000267516	0.671581	0.0127872	0.0671192
						ENSG00000197887	ENST00000302592	ENSP00000305469	11	OR1S2	OR1S2-001	978	325	ENSMUSG00000048356	0.211963	0.622334	0.119896	0.105729	0.465456	0.000501256	0.0145413	0.605356	0.0994038	0.0555075	0.431905	0.000123294	0.00128382	0.52458	0.00355085	0.0310787
Yes	Yes					ENSG00000104064	ENST00000220429	ENSP00000220429	15	GABPB1	GABPB1-005	1188	395	ENSMUSG00000027361	0.0219949	0.889304	0.845129	0.393235	25.9171	0.000503241	0.0145646	0.737965	0.611734	0.22376	16.7473	0.00418994	0.0185895	29.4771	0.000180006	0.00446573
						ENSG00000011028	ENST00000303375	ENSP00000307513	17	MRC2	MRC2-001	4440	1479	ENSMUSG00000020695	0.0677535	0.398537	8.17341e-09	1.2533e-07	0.603116	0.000505437	0.0145939	0.346605	1.87554e-11	2.1647e-10	0.448125	2.01918e-08	1.08883e-06	0.837755	0.227695	0.309165
						ENSG00000149328	ENST00000535456	ENSP00000444628	11	GLB1L2	GLB1L2-002	1911	636	ENSMUSG00000036395	0.214003	0.59822	0.0179288	0.0250658	0.49832	0.000506855	0.0146006	0.546579	0.00519518	0.00510311	0.404486	4.62184e-06	9.43994e-05	0.624646	0.0201447	0.0862361
						ENSG00000196944	ENST00000366475	ENSP00000355431	1	OR2T4	OR2T4-001	1047	348	ENSMUSG00000059279	0.313241	0.790599	0.427629	0.255704	0.572289	0.000511056	0.0146873	0.743411	0.316158	0.137023	0.542777	0.000136566	0.00139188	0.69916	0.0270157	0.100638
Yes	Yes					ENSG00000167191	ENST00000537135	ENSP00000441775	16	GPRC5B	GPRC5B-201	1290	429	ENSMUSG00000008734	0.0972262	0.359909	1.08673e-05	6.01869e-05	0.445057	0.000512453	0.0146932	0.347027	4.8719e-06	1.35873e-05	0.389091	4.30733e-05	0.000554822	0.566506	0.016154	0.0763941
						ENSG00000177283	ENST00000374694	ENSP00000363826	10	FZD8	FZD8-001	2085	694	ENSMUSG00000036904	0.00843558	0.0871188	2.96684e-15	1.99871e-13	0.456703	0.000513931	0.0147014	0.0816693	2.40369e-16	7.39808e-15	0.408347	6.32781e-05	0.000753543	0.594853	0.0232343	0.0928324
						ENSG00000163202	ENST00000368787	ENSP00000357776	1	LCE3D	LCE3D-001	279	92			0.703757	0.408504	0.247985	0.318449	0.000528432	0.0150812	0.514147	0.112756	0.0612369	0.231366	4.5238e-06	9.29302e-05	0.426276	0.0116781	0.0636798
						ENSG00000139874	ENST00000267377	ENSP00000267377	14	SSTR1	SSTR1-002	1176	391	ENSMUSG00000035431	0.00532843	0.233391	5.26932e-06	3.27348e-05	0.466952	0.000530664	0.0150909	0.235161	6.00718e-06	1.63582e-05	0.464393	0.000481218	0.00366024	0.586741	0.0165607	0.0774016
Yes	Yes					ENSG00000141837	ENST00000360228	ENSP00000353362	19	CACNA1A	CACNA1A-001	7521	2506	ENSMUSG00000034656	0.051904	0.331634	1.16487e-14	7.30839e-13	0.705883	0.000531219	0.0150909	0.237467	2.27214e-25	2.78301e-23	0.468466	1.52252e-14	4.33629e-12	0.874709	0.184909	0.27902
						ENSG00000066135	ENST00000372396	ENSP00000361473	1	KDM4A	KDM4A-001	3195	1064	ENSMUSG00000033326	0.0522167	0.558977	0.0123266	0.0187025	2.91037	0.000535623	0.015181	0.447526	0.000458667	0.000671938	1.97996	0.0312973	0.0756738	3.80792	8.62843e-06	0.0005138
Yes	Yes					ENSG00000115112	ENST00000263707	ENSP00000263707	2	TFCP2L1	TFCP2L1-001	1440	479	ENSMUSG00000026380	0.0519369	0.59973	0.0511469	0.0560647	0.439277	0.00054218	0.0153316	0.454311	0.00225213	0.0025412	0.284825	4.27937e-08	2.09938e-06	0.604994	0.0378616	0.121499
						ENSG00000170561	ENST00000382611	ENSP00000372056	5	IRX2	IRX2-001	1416	471	ENSMUSG00000001504	0.0329828	0.387427	0.000936573	0.00235993	0.474896	0.000548191	0.0154572	0.4628	0.00793119	0.00726508	0.474667	0.000543433	0.00400512	0.640074	0.0413031	0.127572
						ENSG00000140548	ENST00000268154	ENSP00000268154	15	ZNF710	ZNF710-001	1995	664	ENSMUSG00000048897	0.0282524	0.266143	5.41256e-12	1.893e-10	0.47395	0.000549128	0.0154572	0.221667	1.12664e-15	3.10173e-14	0.327857	1.10474e-07	4.45947e-06	0.6841	0.0841271	0.184642
Yes	Yes					ENSG00000138136	ENST00000370193	ENSP00000359212	10	LBX1	LBX1-001	846	281	ENSMUSG00000025216	0.0207127	0.664022	0.322402	0.212426	0.348115	0.000551593	0.0154912	0.620796	0.24806	0.113778	0.258103	4.97862e-06	9.87362e-05	0.551245	0.0587969	0.154086
		Yes				ENSG00000143185	ENST00000367819	ENSP00000356793	1	XCL2	XCL2-001	345	114	ENSMUSG00000026573	0.510706	0.630671	0.382281	0.237773	0.293664	0.000563638	0.0157935	0.86069	0.777863	0.265769	0.358621	0.00460196	0.0198924	0.338096	0.0025972	0.0258694
						ENSG00000085449	ENST00000233055	ENSP00000233055	2	WDFY1	WDFY1-001	1233	410	ENSMUSG00000073643	0.0141152	0.669587	0.196912	0.150537	0.385988	0.000579555	0.0162027	0.614189	0.115662	0.0625382	0.353333	0.000152004	0.001501	0.421734	0.00193327	0.021311
						ENSG00000079385	ENST00000161559	ENSP00000161559	19	CEACAM1	CEACAM1-001	1581	526	ENSMUSG00000070798	0.703899	0.708251	0.255587	0.180484	0.411289	0.000583798	0.0162831	0.831411	0.544286	0.205579	0.420082	0.000802218	0.00534456	0.485384	0.00565314	0.0415471
						ENSG00000053524	ENST00000328913	ENSP00000328118	3	MCF2L2	MCF2L2-001	3345	1114			0.726441	0.103808	0.0950739	2.03376	0.000585073	0.0162831	0.672866	0.0432594	0.0286505	1.48191	0.0604112	0.118003	2.71034	8.3119e-07	7.96894e-05
						ENSG00000196632	ENST00000375159	ENSP00000364301	X	WNK3	WNK3-002	5403	1800	ENSMUSG00000041245	0.334953	0.70336	0.112705	0.101015	1.86368	0.000587384	0.0163106	0.627342	0.0348663	0.0240637	1.40552	0.0631047	0.120889	2.29579	3.37618e-06	0.000251277
						ENSG00000165259	ENST00000297977	ENSP00000297977	X	HDX	HDX-003	2073	690	ENSMUSG00000034551	0.138999	0.523007	0.0344609	0.0414384	2.76668	0.000589359	0.0163287	0.452285	0.0090249	0.00807829	2.02079	0.0201621	0.0564841	3.2997	4.20212e-05	0.0015746
						ENSG00000188306	ENST00000340806	ENSP00000342188	3	LRRIQ4	LRRIQ4-001	1683	560	ENSMUSG00000027703	0.297308	0.706952	0.167927	0.134743	0.532313	0.000595899	0.0164547	0.590135	0.0347875	0.0240203	0.387371	1.34754e-07	5.25346e-06	0.703459	0.0582554	0.153225
						ENSG00000104415	ENST00000250160	ENSP00000250160	8	WISP1	WISP1-001	1104	367	ENSMUSG00000005124	0.139991	0.856477	0.601416	0.318082	0.503904	0.000596575	0.0164547	0.770003	0.377318	0.156176	0.404056	4.11271e-06	8.6766e-05	0.627422	0.0208506	0.0880687
Yes	Yes					ENSG00000222040	ENST00000409345	ENSP00000387281	2	ADRA2B	ADRA2B-001	1344	447	ENSMUSG00000058620	0.118436	0.926825	0.817478	0.38534	0.499768	0.000603113	0.0165863	0.680871	0.240265	0.110986	0.353044	1.30387e-07	5.12216e-06	0.662649	0.0445402	0.132373
						ENSG00000181638	ENST00000330701	ENSP00000327427	8	ZFP41	ZFP41-001	597	198	ENSMUSG00000047003	0.0861711	0.256197	1.39228e-05	7.2932e-05	0.350931	0.000613413	0.0168063	0.301148	0.00016622	0.000283331	0.3848	0.00193077	0.0103	0.408082	0.00376764	0.0323942
						ENSG00000154330	ENST00000396396	ENSP00000379678	9	PGM5	PGM5-001	1704	567	ENSMUSG00000041731	0.031211	0.696408	0.160841	0.130639	2.46716	0.000616257	0.0168106	0.540933	0.0161339	0.0129611	1.74763	0.038145	0.0867008	2.92789	3.61957e-05	0.00140355
					TSG	ENSG00000049618	ENST00000367148	ENSP00000356116	6	ARID1B	ARID1B-202	6870	2289	ENSMUSG00000069729	0.0769039	0.357308	5.11304e-14	2.92962e-12	0.615744	0.000616296	0.0168106	0.358445	6.20189e-14	1.29243e-12	0.546556	1.7943e-05	0.000270806	0.764402	0.0595146	0.155028
Yes	Yes					ENSG00000007314	ENST00000578147	ENSP00000463963	17	SCN4A	SCN4A-001	5511	1836	ENSMUSG00000001027	0.0409764	0.47871	3.8068e-08	4.56756e-07	0.676383	0.000632303	0.0172091	0.39105	1.17678e-12	1.79713e-11	0.473789	3.15128e-11	3.89285e-09	0.946077	0.630185	0.506344
Yes	Yes			Yes		ENSG00000143379	ENST00000271640	ENSP00000271640	1	SETDB1	SETDB1-001	3876	1291	ENSMUSG00000015697	0.0963222	0.475845	0.000221647	0.000730432	2.04332	0.000635965	0.0172476	0.359624	2.10385e-07	8.93611e-07	1.33298	0.177095	0.232368	2.73221	9.37114e-07	8.71824e-05
Yes	Yes		Yes			ENSG00000121989	ENST00000241416	ENSP00000241416	2	ACVR2A	ACVR2A-001	1542	513	ENSMUSG00000052155	0.00755034	0.39606	0.0225185	0.0299151	2.96679	0.000636514	0.0172476	0.38389	0.0180748	0.0142157	2.51005	0.00435814	0.0190746	3.54624	5.2439e-05	0.00183143
Yes	Yes				OG	ENSG00000196367	ENST00000359863	ENSP00000352925	7	TRRAP	TRRAP-001	11580	3859	ENSMUSG00000045482	0.00582693	0.24579	5.43985e-41	1.49033e-37	0.724247	0.000644018	0.0174126	0.209218	2.00065e-52	3.00183e-49	0.554785	3.07657e-10	3.09261e-08	0.907054	0.304063	0.357711
						ENSG00000099866	ENST00000215637	ENSP00000215637	19	MADCAM1	MADCAM1-002	1149	382	ENSMUSG00000020310	0.169901	0.541519	0.0579282	0.0616001	2.59763	0.000653712	0.0176361	0.543912	0.0598099	0.0372522	2.14739	0.00709844	0.0271979	3.5327	3.60075e-06	0.000260796
						ENSG00000162735	ENST00000368072	ENSP00000357051	1	PEX19	PEX19-001	900	299	ENSMUSG00000003464	0.0921826	0.479658	0.0266636	0.0340607	0.342351	0.000656339	0.0176683	0.482026	0.0277433	0.020037	0.249396	5.20826e-06	0.000102399	0.477172	0.0217701	0.0898087
						ENSG00000090581	ENST00000204679	ENSP00000204679	16	GNPTG	GNPTG-001	918	305	ENSMUSG00000035521	0.160948	0.43422	0.00140263	0.00328998	0.282501	0.000672176	0.0180552	0.410821	0.00062708	0.000871397	0.242958	0.000109242	0.00116752	0.347367	0.00527861	0.03992
Yes	Yes					ENSG00000103249	ENST00000262318	ENSP00000262318	16	CLCN7	CLCN7-002	2706	901	ENSMUSG00000036636	0.0164357	0.279012	8.41035e-12	2.76496e-10	0.512659	0.000674249	0.0180715	0.256641	2.07449e-13	3.84275e-12	0.44564	3.35381e-05	0.000451275	0.612195	0.0132953	0.0686184
						ENSG00000184155	ENST00000334857	ENSP00000334441	1	OR10J5	OR10J5-001	930	309	ENSMUSG00000037924	0.12704	0.967082	0.924343	0.414056	0.504033	0.000676259	0.0180861	0.876815	0.708983	0.249138	0.466174	0.000142294	0.00143741	0.566571	0.00508341	0.0389349
						ENSG00000185567	ENST00000333244	ENSP00000353114	14	AHNAK2	AHNAK2-001	17388	5795			0.573879	2.51544e-25	8.9888e-23	0.805004	0.000687323	0.0183422	0.540363	6.63974e-31	1.59399e-28	0.537436	6.50412e-23	3.4033e-20	1.21979	0.00188142	0.0209786
						ENSG00000204488	ENST00000376121	ENSP00000365289	1	PRAMEF16	PRAMEF16-001	1425	474	ENSMUSG00000078626	0.494502	2.14917	0.463404	0.268804	0.245123	0.000691162	0.0183682	2.18595	0.453058	0.179445	0.192171	4.115e-05	0.000532896	0.329056	0.00924375	0.0552976
						ENSG00000127954	ENST00000380079	ENSP00000369419	7	STEAP4	STEAP4-001	1380	459	ENSMUSG00000012428	0.186414	0.611909	0.150461	0.12448	2.4992	0.00069369	0.0183682	0.489703	0.0345604	0.0238828	1.89352	0.0202008	0.0565138	2.83086	9.93188e-05	0.00289684
						ENSG00000178597	ENST00000319098	ENSP00000317445	4	PSAPL1	PSAPL1-001	1566	521	ENSMUSG00000043430	0.19743	0.456832	7.8864e-05	0.00031603	0.462765	0.00069426	0.0183682	0.413486	7.43815e-06	1.97094e-05	0.360216	4.68816e-06	9.44976e-05	0.621358	0.0391087	0.12366
						ENSG00000180767	ENST00000319340	ENSP00000317404	3	CHST13	CHST13-001	1026	341	ENSMUSG00000056643	0.0860323	0.500687	0.0495966	0.0548112	0.411308	0.000699839	0.0184382	0.409418	0.010224	0.00891884	0.319857	8.95837e-06	0.00015621	0.52208	0.0145856	0.072171
						ENSG00000115685	ENST00000234038	ENSP00000234038	2	PPP1R7	PPP1R7-001	1083	360	ENSMUSG00000026275	0.04782	1.16331	0.687475	0.346836	13.9141	0.000700997	0.0184382	0.700708	0.342147	0.145315	6.71512	0.0308486	0.075084	20.6516	2.30289e-05	0.00101438
						ENSG00000170373	ENST00000304749	ENSP00000305731	20	CST1	CST1-001	426	141	ENSMUSG00000033156	0.236566	0.826333	0.638122	0.330457	0.386764	0.000701389	0.0184382	0.99494	0.990035	0.314055	0.409347	0.00150919	0.00862648	0.443782	0.00410903	0.0341632
						ENSG00000198794	ENST00000562212	ENSP00000455313	15	SCAMP5	SCAMP5-004	732	243	ENSMUSG00000040722	0.0128499	0.318784	0.00312294	0.00628174	0.353328	0.000706739	0.01853	0.296182	0.00153603	0.00184521	0.345546	0.000528087	0.00392136	0.356991	0.000806834	0.0123036
Yes	Yes					ENSG00000167193	ENST00000300574	ENSP00000300574	17	CRK	CRK-001	915	304	ENSMUSG00000017776	0.00848896	0.139723	2.38174e-07	2.28151e-06	0.304065	0.00070789	0.01853	0.125753	3.1186e-08	1.66818e-07	0.215577	5.80665e-06	0.000110663	0.431282	0.020141	0.0862361
						ENSG00000143502	ENST00000343846	ENSP00000344219	1	SUSD4	SUSD4-001	1473	490	ENSMUSG00000038576	0.11569	0.564152	0.0273016	0.0346815	0.514843	0.000714265	0.0185866	0.536498	0.0160863	0.0129314	0.441484	2.58811e-05	0.000363014	0.59777	0.00922109	0.0552397
						ENSG00000130560	ENST00000371756	ENSP00000360821	9	UBAC1	UBAC1-001	1218	405	ENSMUSG00000036352	0.0707391	0.39925	0.000494489	0.00140434	0.378201	0.000715031	0.0185866	0.361795	0.000101168	0.000186424	0.272906	3.19398e-06	7.08841e-05	0.524691	0.0280916	0.103116
						ENSG00000185899	ENST00000332690	ENSP00000327724	7	TAS2R60	TAS2R60-001	957	318	ENSMUSG00000056203	0.541563	0.807537	0.574411	0.308371	0.521487	0.000715468	0.0185866	0.716675	0.3802	0.157099	0.473835	9.49552e-05	0.00104351	0.541626	0.00147098	0.0181331
Yes	Yes					ENSG00000103227	ENST00000262301	ENSP00000262301	16	LMF1	LMF1-001	1704	567	ENSMUSG00000002279	0.0847758	0.536976	0.000838204	0.00215555	0.464048	0.000717598	0.0185866	0.44806	1.31021e-05	3.18748e-05	0.356533	3.59638e-06	7.82895e-05	0.561266	0.0118047	0.0639851
						ENSG00000122679	ENST00000496212	ENSP00000418460	7	RAMP3	RAMP3-003	456	151	ENSMUSG00000041046	0.0807453	0.485853	0.0717787	0.0725014	0.326605	0.000721145	0.0185866	0.393135	0.0181491	0.0142667	0.232857	5.06288e-06	0.000100213	0.396515	0.00595452	0.0428115
						ENSG00000123643	ENST00000243389	ENSP00000243389	5	SLC36A1	SLC36A1-001	1431	476	ENSMUSG00000020261	0.118312	0.385978	3.58379e-05	0.000164214	0.467805	0.000721968	0.0185866	0.353282	5.36869e-06	1.48486e-05	0.390853	2.29735e-05	0.00033083	0.574191	0.0146153	0.072252
						ENSG00000170054	ENST00000337425	ENSP00000337133	14	SERPINA9	SERPINA9-001	1308	435	ENSMUSG00000058260	0.379445	0.784447	0.385987	0.239196	0.503387	0.000722018	0.0185866	0.757107	0.320049	0.13828	0.4437	5.47983e-05	0.000673689	0.619889	0.019697	0.0851968
						ENSG00000158286	ENST00000377939	ENSP00000367173	1	RNF207	RNF207-001	1905	634	ENSMUSG00000058498	0.111282	1.1096	0.685758	0.346352	0.385966	0.000722111	0.0185866	1.02356	0.927855	0.300217	0.290558	6.7227e-06	0.000123973	0.576368	0.0562817	0.15023
			Yes		Cancer_associate_gene	ENSG00000152217	ENST00000282030	ENSP00000282030	18	SETBP1	SETBP1-001	4791	1596	ENSMUSG00000024548	0.0942515	0.413003	4.32041e-08	5.08483e-07	0.660337	0.000725489	0.0186	0.372916	7.37887e-10	5.85019e-09	0.541432	4.67737e-07	1.47563e-05	0.805144	0.0791077	0.179196
Yes	Yes					ENSG00000086758	ENST00000342160	ENSP00000340648	X	HUWE1	HUWE1-001	13125	4374	ENSMUSG00000025261	0.0361446	0.261083	2.27512e-20	4.24978e-18	1.44964	0.000727081	0.0186	0.206492	5.86101e-29	1.05975e-26	0.976757	0.831484	0.540462	1.86275	1.06637e-08	1.95053e-06
Yes	Yes					ENSG00000198732	ENST00000361956	ENSP00000355110	14	SMOC1	SMOC1-001	1308	435	ENSMUSG00000021136	0.0472876	0.507033	0.014303	0.0210333	0.488454	0.000727157	0.0186	0.47436	0.00692619	0.00649618	0.387256	5.47237e-06	0.000105667	0.623189	0.0275477	0.101777
						ENSG00000181761	ENST00000313472	ENSP00000323928	11	OR8H3	OR8H3-001	939	312	ENSMUSG00000070875	0.232923	0.951514	0.881061	0.402786	0.566655	0.000730571	0.0186486	0.982634	0.957943	0.306742	0.560662	0.00057569	0.00417739	0.587924	0.00161366	0.0191788
						ENSG00000101337	ENST00000398022	ENSP00000381104	20	TM9SF4	TM9SF4-002	1929	642	ENSMUSG00000068040	0.0393154	0.48727	0.0162871	0.0232602	0.475693	0.000735678	0.0187402	0.348551	0.000307324	0.000479458	0.327015	1.72971e-07	6.3795e-06	0.593178	0.0189887	0.0832342
						ENSG00000188981	ENST00000510580	ENSP00000420966	4	MSANTD1	MSANTD1-004	858	285	ENSMUSG00000051246	0.0851171	0.331072	0.00148943	0.00344734	0.374646	0.0007395	0.0187528	0.288674	0.000297279	0.000465117	0.274928	4.93889e-06	9.81381e-05	0.535443	0.0360028	0.118348
						ENSG00000188152	ENST00000372322	ENSP00000361397	9	NUTM2G	NUTM2G-001	2226	741	ENSMUSG00000071909	0.522788	0.969991	0.907895	0.409793	3.14333	0.00073987	0.0187528	0.800554	0.397324	0.162585	2.35525	0.0137051	0.0432238	3.88078	4.46941e-05	0.00164262
						ENSG00000253159	ENST00000252085	ENSP00000252085	5	PCDHGA12	PCDHGA12-001	2799	932			0.547259	0.00221756	0.00477369	0.607125	0.000740737	0.0187528	0.533521	0.00141001	0.00172122	0.490194	1.10177e-06	3.03672e-05	0.786298	0.106813	0.210425
Yes	Yes					ENSG00000075275	ENST00000262738	ENSP00000262738	22	CELSR1	CELSR1-001	9045	3014	ENSMUSG00000016028	0.0944669	0.488345	5.25786e-17	5.54025e-15	0.69918	0.000748672	0.0189149	0.422078	2.3802e-24	2.69534e-22	0.533449	2.15523e-09	1.56723e-07	0.913964	0.399068	0.410276
						ENSG00000174891	ENST00000295930	ENSP00000295930	3	RSRC1	RSRC1-001	1005	334	ENSMUSG00000034544	0.0597694	4.25818	0.00912018	0.0148344	3.88433	0.000759045	0.0190634	3.18841	0.0429726	0.0285015	2.3913	0.0384384	0.0871745	5.40442	1.30513e-05	0.000660222
						ENSG00000138964	ENST00000444313	ENSP00000391583	22	PARVG	PARVG-001	996	331	ENSMUSG00000022439	0.185206	0.830663	0.572135	0.307531	0.411679	0.000760759	0.0190634	0.786419	0.464	0.18261	0.296663	2.12311e-06	5.1341e-05	0.629549	0.0864752	0.187772
						ENSG00000258227	ENST00000546910	ENSP00000449999	7	CLEC5A	CLEC5A-001	567	188	ENSMUSG00000029915	0.45	0.563198	0.268705	0.186928	0.396169	0.000761054	0.0190634	0.730732	0.54945	0.206905	0.517725	0.018667	0.0535823	0.456675	0.00478099	0.0374695
						ENSG00000177427	ENST00000395706	ENSP00000379057	17	MIEF2	MIEF2-003	1398	465	ENSMUSG00000018599	0.144054	1.27226	0.381152	0.237287	0.434012	0.000761286	0.0190634	1.03642	0.896723	0.293322	0.313539	1.55617e-06	3.99893e-05	0.573924	0.0275345	0.101763
						ENSG00000177752	ENST00000332990	ENSP00000332772	4	YIPF7	YIPF7-201	843	280	ENSMUSG00000029158	0.267747	0.462229	0.0250032	0.0324233	0.410514	0.000763685	0.0190634	0.501387	0.0460049	0.0301495	0.431837	0.00156262	0.00880803	0.451964	0.00286327	0.0270814
						ENSG00000187808	ENST00000343905	ENSP00000340975	X	SOWAHD	SOWAHD-001	948	315	ENSMUSG00000044400	0.222686	0.200156	0.00292896	0.00597935	0.320884	0.000765114	0.0190634	0.171198	0.000858083	0.00113686	0.250378	2.60988e-05	0.000365567	0.403871	0.00846371	0.0526596
						ENSG00000180881	ENST00000409445	ENSP00000386959	12	CAPS2	CAPS2-001	1674	557	ENSMUSG00000035694	0.291816	0.959847	0.895345	0.406698	3.30099	0.00076599	0.0190634	0.793228	0.456173	0.18031	2.13561	0.0389611	0.0880283	3.89751	9.64339e-05	0.00283569
						ENSG00000196689	ENST00000425167	ENSP00000409627	17	TRPV1	TRPV1-005	2553	850	ENSMUSG00000005952	0.0928454	0.596893	0.00814455	0.013556	0.456425	0.00076692	0.0190634	0.538742	0.00143787	0.00174745	0.338953	2.05504e-06	4.98126e-05	0.625741	0.0478825	0.137361
						ENSG00000172116	ENST00000331469	ENSP00000331172	2	CD8B	CD8B-002	732	243	ENSMUSG00000053044	0.578994	1.2439	0.647797	0.333654	0.395165	0.000775917	0.0192482	0.909904	0.843591	0.281497	0.301843	9.02505e-06	0.000157106	0.41953	0.0017435	0.0201451
						ENSG00000101442	ENST00000243903	ENSP00000243903	20	ACTR5	ACTR5-001	1824	607	ENSMUSG00000037761	0.0643731	0.657986	0.108769	0.0983244	0.471093	0.000782397	0.01937	0.542643	0.0181983	0.0142979	0.32002	1.61073e-07	6.07172e-06	0.642848	0.0521765	0.14422
Yes	Yes					ENSG00000180340	ENST00000315323	ENSP00000323901	17	FZD2	FZD2-001	1698	565	ENSMUSG00000050288	0.00292764	0.298115	0.000368185	0.0011	0.498654	0.000795565	0.0196565	0.27563	0.000131837	0.000232994	0.4	7.3882e-06	0.000134075	0.71228	0.107246	0.210662
						ENSG00000173230	ENST00000393667	ENSP00000377275	3	GOLGB1	GOLGB1-002	9810	3269	ENSMUSG00000034243	0.21597	0.58027	1.50462e-05	7.79981e-05	1.57899	0.000797843	0.0196734	0.502757	3.62156e-08	1.91672e-07	1.02474	0.858812	0.548256	2.28388	6.28259e-10	1.57676e-07
Yes	Yes					ENSG00000197616	ENST00000356287	ENSP00000348634	14	MYH6	MYH6-001	5820	1939	ENSMUSG00000040752	0.0178888	0.471783	1.23912e-10	3.0955e-09	0.687861	0.000806086	0.019837	0.364036	1.15232e-18	5.04809e-17	0.414036	5.16515e-16	1.60482e-13	1.06424	0.579313	0.487017
Yes						ENSG00000124160	ENST00000290231	ENSP00000290231	20	NCOA5	NCOA5-001	1740	579	ENSMUSG00000039804	0.09437	0.770078	0.318966	0.210635	5.90794	0.000812565	0.0199566	0.551614	0.0216568	0.0164642	3.57842	0.0238	0.0633011	7.88341	4.79318e-05	0.00173
						ENSG00000165626	ENST00000396900	ENSP00000380108	10	BEND7	BEND7-202	1560	519	ENSMUSG00000048186	0.220562	0.53903	0.021751	0.0291679	0.436907	0.000817125	0.0200287	0.494931	0.00869489	0.00783078	0.364422	3.52739e-05	0.000472138	0.49199	0.00443463	0.035884
						ENSG00000130224	ENST00000317135	ENSP00000325091	X	LRCH2	LRCH2-001	2298	765	ENSMUSG00000031290	0.0865996	0.515381	0.139151	0.11736	2.60986	0.000819381	0.0200441	0.456561	0.0780581	0.0459027	1.99014	0.0184334	0.0531349	3.02231	9.37861e-05	0.00278055
						ENSG00000174417	ENST00000311762	ENSP00000309818	8	TRHR	TRHR-001	1197	398	ENSMUSG00000038760	0.0692996	0.395818	0.0070406	0.012055	0.514147	0.000821964	0.0200661	0.393756	0.00670434	0.00632071	0.510425	0.000716497	0.00490739	0.573235	0.00538789	0.0403505
						ENSG00000104635	ENST00000359741	ENSP00000352779	8	SLC39A14	SLC39A14-001	1479	492	ENSMUSG00000022094	0.124062	0.318416	4.27252e-05	0.000188996	0.362436	0.000823534	0.0200661	0.293379	9.87554e-06	2.50826e-05	0.289569	3.05025e-05	0.000414234	0.479329	0.0175388	0.0798477
						ENSG00000186844	ENST00000335123	ENSP00000334869	1	LCE1A	LCE1A-001	333	110			1.25374	0.723489	0.358384	0.349022	0.000837047	0.0203169	1.3417	0.645111	0.232679	0.364263	0.00140768	0.00818207	0.43452	0.00930972	0.0555076
						ENSG00000164796	ENST00000297405	ENSP00000297405	8	CSMD3	CSMD3-001	11124	3707	ENSMUSG00000022311	0.0255262	0.530316	6.23577e-09	9.90732e-08	1.25706	0.000837122	0.0203169	0.512452	8.48797e-10	6.65914e-09	1.09534	0.184445	0.237771	1.3051	9.99425e-05	0.00290717
						ENSG00000167785	ENST00000601372	ENSP00000471277	19	ZNF558	ZNF558-001	1209	402	ENSMUSG00000074500	0.180744	0.33804	0.000143455	0.000511959	0.41745	0.000838945	0.0203211	0.406167	0.0018604	0.00216597	0.422518	0.000999568	0.00625305	0.481763	0.00568312	0.0416652
Yes	Yes					ENSG00000164692	ENST00000297268	ENSP00000297268	7	COL1A2	COL1A2-001	4101	1366	ENSMUSG00000029661	0.164415	0.73932	0.0954667	0.0893579	1.55517	0.000843862	0.0204001	0.635759	0.0119992	0.0101699	1.24694	0.0972914	0.160016	1.62932	0.000218404	0.00509065
Yes			Yes	Yes	TSG	ENSG00000149311	ENST00000452508	ENSP00000388058	11	ATM	ATM-003	9171	3056	ENSMUSG00000034218	0.182807	0.849825	0.222479	0.164245	1.59177	0.000852495	0.0205685	0.806242	0.106093	0.0584489	1.26539	0.0934378	0.156303	1.95295	1.24262e-06	0.00011269
						ENSG00000187612	ENST00000344514	ENSP00000342448	11	OR5W2	OR5W2-001	933	310	ENSMUSG00000047039	0.117521	1.37576	0.416265	0.251285	0.562738	0.00086077	0.0207128	1.29835	0.506427	0.194636	0.532655	0.000251287	0.00224238	0.603716	0.00354693	0.0310697
						ENSG00000150261	ENST00000279783	ENSP00000279783	11	OR8K1	OR8K1-001	960	319	ENSMUSG00000075197	0.13042	0.655364	0.174861	0.138713	0.50092	0.000863192	0.0207128	0.828264	0.547579	0.206401	0.599142	0.0144116	0.0446555	0.545587	0.00365285	0.0316722
				Yes		ENSG00000169876	ENST00000306151	ENSP00000302716	7	MUC17	MUC17-001	13482	4493	ENSMUSG00000037390	0.466371	0.895562	0.190946	0.147483	1.25795	0.000863515	0.0207128	0.919772	0.32153	0.13874	1.23107	0.00255482	0.012778	1.35571	9.62448e-06	0.000531918
						ENSG00000127366	ENST00000247883	ENSP00000247883	7	TAS2R5	TAS2R5-001	900	299	ENSMUSG00000046652	0.17808	0.828774	0.567414	0.306006	0.379115	0.000866661	0.0207479	0.779931	0.448658	0.178125	0.380216	0.000900646	0.00581516	0.428426	0.00392384	0.03316
						ENSG00000256574	ENST00000553795	ENSP00000451950	10	OR13A1	OR13A1-001	987	328	ENSMUSG00000053391	0.117878	0.510294	0.0130075	0.0195243	0.455198	0.000874801	0.0209022	0.534693	0.021147	0.0161351	0.453567	0.000825996	0.0054604	0.567483	0.0179672	0.0810273
						ENSG00000104972	ENST00000427581	ENSP00000395004	19	LILRB1	LILRB1-007	2106	701	ENSMUSG00000089942	0.621147	0.736799	0.0749419	0.0748047	0.637932	0.000876902	0.0209118	0.65686	0.0139364	0.011502	0.50276	2.6434e-07	9.06464e-06	0.775839	0.0617699	0.158039
						ENSG00000172081	ENST00000357066	ENSP00000349575	19	MOB3A	MOB3A-001	654	217	ENSMUSG00000003348	0.00554397	0.334313	3.35322e-05	0.00015553	0.289917	0.000893065	0.021192	0.276817	7.33602e-07	2.65074e-06	0.219239	2.66168e-05	0.000371302	0.38514	0.0125649	0.0664715
						ENSG00000109066	ENST00000582330	ENSP00000461922	17	TMEM104	TMEM104-001	1491	496	ENSMUSG00000045980	0.0697674	0.57194	0.0135223	0.0201047	0.501869	0.000893309	0.021192	0.455105	0.000424598	0.000629992	0.398864	6.8899e-06	0.000126149	0.587371	0.0109675	0.0614533
						ENSG00000001461	ENST00000374399	ENSP00000363520	1	NIPAL3	NIPAL3-007	1221	406	ENSMUSG00000028803	0.0698368	0.589269	0.0562832	0.0602	0.360773	0.000893805	0.021192	0.565809	0.0394684	0.0266275	0.340336	0.000416158	0.00327625	0.439586	0.00832889	0.0522748
						ENSG00000092200	ENST00000400017	ENSP00000382895	14	RPGRIP1	RPGRIP1-001	3861	1286	ENSMUSG00000057132	0.44177	1.00124	0.995218	0.431728	1.82624	0.000917051	0.0217014	0.800484	0.28228	0.126026	1.16471	0.40798	0.376211	2.52301	2.00937e-07	2.35703e-05
						ENSG00000174799	ENST00000257287	ENSP00000257287	4	CEP135	CEP135-001	3423	1140	ENSMUSG00000036403	0.109823	1.13721	0.545207	0.298555	2.40461	0.00092985	0.0219621	0.911497	0.662942	0.237384	1.43892	0.181074	0.235082	3.40603	1.88545e-06	0.000160216
Yes	Yes					ENSG00000151914	ENST00000370754	ENSP00000359790	6	DST	DST-202	23253	7750	ENSMUSG00000026131	0.0847044	0.618752	1.03273e-08	1.51031e-07	1.3731	0.000932673	0.0219867	0.556944	2.33393e-12	3.40198e-11	0.96571	0.716791	0.503314	1.80619	4.48152e-10	1.15152e-07
						ENSG00000155893	ENST00000286353	ENSP00000286353	3	ACPL2	ACPL2-001	1443	480	ENSMUSG00000043587	0.0920154	0.611401	0.0689099	0.0702251	0.449557	0.000946874	0.0222788	0.539858	0.0218952	0.0165962	0.336058	3.98866e-06	8.48475e-05	0.571356	0.0223992	0.0907387
						ENSG00000211893	ENST00000390545	ENSP00000374987	14	IGHG2	IGHG2-001	981	326			0.472545	0.00101417	0.00251444	0.408382	0.000949561	0.0222995	0.428415	0.000183668	0.000308343	0.306558	7.77766e-06	0.000139905	0.597291	0.0628508	0.159252
Yes	Yes					ENSG00000153902	ENST00000310123	ENSP00000312273	19	LGI4	LGI4-001	1614	537	ENSMUSG00000036560	0.05387	0.859126	0.619625	0.324063	0.485369	0.000954827	0.0223805	0.729439	0.300842	0.132083	0.36472	2.54658e-06	5.93927e-05	0.640901	0.0448547	0.132766
						ENSG00000180772	ENST00000371906	ENSP00000360973	X	AGTR2	AGTR2-001	1092	363	ENSMUSG00000068122	0.103705	0.7592	0.512004	0.287244	0.470962	0.000957453	0.0223995	0.725198	0.443884	0.176695	0.443245	0.000339934	0.00283136	0.471317	0.000969347	0.013948
						ENSG00000106236	ENST00000265634	ENSP00000265634	7	NPTX2	NPTX2-001	1296	431	ENSMUSG00000059991	0.010944	0.314111	5.7955e-05	0.000243025	0.49415	0.000975053	0.0227681	0.263707	2.46539e-06	7.53026e-06	0.346983	3.77049e-07	1.2234e-05	0.713563	0.120209	0.222879
						ENSG00000121904	ENST00000373381	ENSP00000362479	1	CSMD2	CSMD2-201	10896	3631	ENSMUSG00000028804	0.0357271	0.502593	5.67639e-12	1.97686e-10	0.796114	0.000980065	0.0228418	0.435879	4.95195e-17	1.70806e-15	0.630546	1.92769e-11	2.44011e-09	0.949126	0.451292	0.434149
Yes	Yes					ENSG00000227345	ENST00000402038	ENSP00000384408	10	PARG	PARG-001	1476	491	ENSMUSG00000021911	0.0526148	0.317714	0.00605013	0.0107144	4.18809	0.00100661	0.0234162	0.224464	0.000205474	0.00033907	2.45414	0.0500488	0.104343	5.28026	8.41568e-05	0.00257282
Yes	Yes					ENSG00000101981	ENST00000218099	ENSP00000218099	X	F9	F9-001	1386	461	ENSMUSG00000031138	0.202179	0.579743	0.130644	0.112502	2.58338	0.00101842	0.0236464	0.483536	0.0419489	0.0279771	1.71841	0.0675942	0.126632	3.08757	7.42838e-05	0.00235781
						ENSG00000164520	ENST00000357183	ENSP00000349709	6	RAET1E	RAET1E-002	792	263			0.618595	0.206894	0.155904	0.308612	0.00102207	0.0236575	0.641836	0.244592	0.112514	0.264885	0.00016368	0.00159833	0.35229	0.00397872	0.0334665
						ENSG00000124782	ENST00000379938	ENSP00000369270	6	RREB1	RREB1-001	5229	1742	ENSMUSG00000039087	0.133293	0.592988	7.64417e-05	0.000307975	0.644476	0.00102274	0.0236575	0.572089	2.29919e-05	5.19546e-05	0.499343	1.48683e-07	5.68834e-06	0.90919	0.48002	0.447012
						ENSG00000172236	ENST00000461509	ENSP00000418247	16	TPSAB1	TPSAB1-002	849	282	ENSMUSG00000033825	0.112051	0.447353	0.0292188	0.0365187	0.602142	0.00102795	0.02367	0.396058	0.0113245	0.0096984	0.468948	6.86376e-07	2.01649e-05	0.767523	0.0893187	0.190778
			Yes	Yes		ENSG00000072501	ENST00000322213	ENSP00000323421	X	SMC1A	SMC1A-001	3702	1233	ENSMUSG00000041133	0.00158085	0.141402	2.65532e-08	3.34722e-07	2.13321	0.00102904	0.02367	0.0968833	1.56244e-12	2.36205e-11	1.21544	0.408379	0.376468	3.26585	1.1302e-07	1.52451e-05
						ENSG00000239961	ENST00000291759	ENSP00000291759	19	LILRA4	LILRA4-001	1500	499	ENSMUSG00000030427	0.500602	0.502432	0.00164947	0.00374604	0.563877	0.00103278	0.0237119	0.415468	4.79106e-05	9.83745e-05	0.427678	7.63063e-07	2.1934e-05	0.660346	0.0181983	0.0816264
						ENSG00000182551	ENST00000327435	ENSP00000333666	2	ADI1	ADI1-001	540	179	ENSMUSG00000020629	0.0984757	0.992386	0.984588	0.429115	0.223978	0.00104008	0.023792	0.694888	0.354953	0.149068	0.142136	5.34207e-06	0.000103737	0.271427	0.00515957	0.0392397
						ENSG00000137267	ENST00000333628	ENSP00000369703	6	TUBB2A	TUBB2A-001	1338	445	ENSMUSG00000058672	0.00104797	0.0228116	3.74053e-10	8.26428e-09	0.345962	0.00104873	0.0239443	0.0200224	2.00463e-11	2.30043e-10	0.252915	1.1972e-05	0.000196717	0.476616	0.0254642	0.0974165
Yes	Yes		Yes	Yes	OG/TSG	ENSG00000148400	ENST00000277541	ENSP00000277541	9	NOTCH1	NOTCH1-001	7668	2555	ENSMUSG00000026923	0.0377127	0.290385	1.21279e-35	1.05774e-32	0.681436	0.00105207	0.0239762	0.284948	8.02714e-37	3.44119e-34	0.551699	2.99169e-07	9.99164e-06	0.954506	0.692606	0.528636
						ENSG00000125810	ENST00000246006	ENSP00000246006	20	CD93	CD93-002	1959	652	ENSMUSG00000027435	0.179453	0.665074	0.0505507	0.0555816	0.580302	0.00105607	0.0240022	0.683761	0.0686402	0.0414291	0.470786	4.5397e-06	9.29302e-05	0.819853	0.236922	0.314608
						ENSG00000182871	ENST00000359759	ENSP00000352798	21	COL18A1	COL18A1-201	5265	1754	ENSMUSG00000001435	0.234156	0.592105	3.98576e-06	2.58553e-05	0.629822	0.00105871	0.0240022	0.497184	5.48919e-10	4.48226e-09	0.487313	2.52743e-07	8.7548e-06	0.738828	0.0329252	0.112837
						ENSG00000138028	ENST00000404694	ENSP00000385574	2	CGREF1	CGREF1-006	1323	440	ENSMUSG00000029161	0.391046	0.592799	0.0985478	0.0914586	0.384932	0.00105905	0.0240022	0.534612	0.0468028	0.0305523	0.285126	9.78556e-06	0.000168911	0.471965	0.0111282	0.0618974
Yes	Yes					ENSG00000080709	ENST00000512097	ENSP00000427120	5	KCNN2	KCNN2-001	1740	579	ENSMUSG00000054477	0.0180081	0.278239	2.95868e-06	2.01464e-05	0.523668	0.001072	0.0242509	0.228737	3.62583e-08	1.91729e-07	0.431941	1.7465e-05	0.000266292	0.555631	0.00305286	0.0282071
						ENSG00000215203	ENST00000399770	ENSP00000382670	4	GRXCR1	GRXCR1-001	873	290	ENSMUSG00000068082	0.068741	1.11476	0.793626	0.378479	1.99051	0.00107985	0.0243839	0.812796	0.617229	0.225262	1.26148	0.278375	0.302932	2.21178	0.000148378	0.00389416
						ENSG00000096088	ENST00000373025	ENSP00000362116	6	PGC	PGC-001	1167	388	ENSMUSG00000023987	0.178392	0.61939	0.111145	0.0999062	0.366302	0.00108197	0.024387	0.549311	0.0451661	0.0296938	0.295713	5.2833e-05	0.000655537	0.474202	0.0171536	0.0788075
						ENSG00000114127	ENST00000264951	ENSP00000264951	3	XRN1	XRN1-001	5121	1706	ENSMUSG00000032410	0.152575	0.596072	0.00274934	0.00569329	2.15786	0.00110798	0.0248862	0.550939	0.000534768	0.000761856	1.72531	0.0223174	0.0605356	2.38996	0.000198916	0.00480239
						ENSG00000204790	ENST00000377457	ENSP00000366677	9	CBWD6	CBWD6-001	1188	395	ENSMUSG00000024878	0.285547	0.797362	0.737475	0.362646	0.303796	0.00110877	0.0248862	0.795069	0.734248	0.255301	0.238521	5.67884e-05	0.000690702	0.430317	0.024942	0.0963445
						ENSG00000142698	ENST00000488417	ENSP00000435634	1	C1orf94	C1orf94-002	1797	598	ENSMUSG00000028813	0.304035	0.594187	0.0355516	0.0423964	0.591684	0.00111357	0.0248862	0.577627	0.0264913	0.0193211	0.489691	7.50829e-06	0.000136014	0.744836	0.0693973	0.167771
Yes						ENSG00000198887	ENST00000361138	ENSP00000354957	9	SMC5	SMC5-001	3306	1101	ENSMUSG00000024943	0.0960993	0.936447	0.77764	0.373748	2.48469	0.00111413	0.0248862	0.796709	0.327413	0.140752	1.66315	0.0751142	0.135544	3.34689	8.99348e-06	0.000519962
						ENSG00000089199	ENST00000378961	ENSP00000368244	20	CHGB	CHGB-001	2034	677	ENSMUSG00000027350	0.32673	0.88996	0.632084	0.328502	1.78437	0.00111421	0.0248862	0.751728	0.239838	0.11082	1.03443	0.850929	0.546017	2.72656	6.43326e-09	1.28568e-06
						ENSG00000064655	ENST00000327619	ENSP00000333640	20	EYA2	EYA2-005	1617	538	ENSMUSG00000017897	0.0637419	0.526652	0.00762879	0.012859	0.529408	0.00111806	0.0248907	0.529583	0.00818835	0.00745739	0.468564	9.15224e-05	0.00101339	0.67077	0.0428084	0.130025
						ENSG00000115884	ENST00000254351	ENSP00000254351	2	SDC1	SDC1-001	933	310	ENSMUSG00000020592	0.265983	0.605736	0.0994418	0.0921426	0.351733	0.00111845	0.0248907	0.600603	0.0937128	0.0530302	0.291722	9.24112e-05	0.00102212	0.475882	0.0235016	0.0935541
						ENSG00000137221	ENST00000372449	ENSP00000361527	6	TJAP1	TJAP1-009	1674	557	ENSMUSG00000012296	0.113035	1.17641	0.558534	0.303426	3.46689	0.00113037	0.0251008	0.873561	0.626552	0.227751	2.14863	0.0541406	0.109771	4.99784	1.10951e-05	0.000589834
						ENSG00000171942	ENST00000305899	ENSP00000306095	19	OR10H2	OR10H2-001	948	315	ENSMUSG00000096169	0.0794644	0.713628	0.224162	0.165117	0.500101	0.00113196	0.0251008	0.616967	0.0803696	0.0470055	0.43296	7.22511e-05	0.000839912	0.600866	0.0177238	0.0803666
						ENSG00000174611	ENST00000423778	ENSP00000397598	3	KY	KY-001	1986	661	ENSMUSG00000035606	0.0819191	0.418841	5.92141e-05	0.000247925	0.509875	0.00115448	0.0255471	0.370613	3.77289e-06	1.08969e-05	0.378025	1.67046e-06	4.20823e-05	0.677863	0.0639505	0.160573
						ENSG00000185272	ENST00000400577	ENSP00000383421	21	RBM11	RBM11-001	846	281	ENSMUSG00000032940	0.174516	0.920891	0.832055	0.389775	3.67281	0.00115623	0.0255471	0.80563	0.577477	0.214591	2.75526	0.013748	0.043262	4.28136	0.000219953	0.00511572
						ENSG00000145777	ENST00000344895	ENSP00000339804	5	TSLP	TSLP-001	480	159	ENSMUSG00000024379	0.833614	0.801056	0.648723	0.333954	0.300002	0.00115954	0.0255744	0.713964	0.487835	0.189288	0.262272	0.000250507	0.00223932	0.351812	0.00547147	0.0407221
						ENSG00000156313	ENST00000378505	ENSP00000367766	X	RPGR	RPGR-009	3459	1152	ENSMUSG00000031174	0.471165	0.540749	0.00970323	0.0155758	2.23103	0.00116314	0.0256081	0.492715	0.00276482	0.00301319	1.26627	0.351099	0.346275	3.25291	8.54854e-07	8.09249e-05
						ENSG00000213923	ENST00000400206	ENSP00000383067	22	CSNK1E	CSNK1E-001	1251	416	ENSMUSG00000022433	0.00736569	0.329642	0.00377464	0.00733069	3.74981	0.00118038	0.0259413	0.205341	1.35966e-05	3.29711e-05	2.1903	0.0661959	0.124948	4.77168	8.01682e-05	0.00250771
						ENSG00000126001	ENST00000397527	ENSP00000380661	20	CEP250	CEP250-001	7329	2442	ENSMUSG00000038241	0.182828	1.00165	0.990368	0.430566	1.70639	0.00118538	0.0259775	0.671086	0.00330874	0.0035017	0.879904	0.442689	0.393387	2.65556	1.11869e-09	2.5907e-07
Yes						ENSG00000154309	ENST00000284476	ENSP00000284476	1	DISP1	DISP1-001	4575	1524	ENSMUSG00000030768	0.11202	0.45407	1.85849e-06	1.35776e-05	0.624692	0.00118624	0.0259775	0.427761	2.6128e-07	1.08371e-06	0.509797	2.76322e-06	6.32407e-05	0.773006	0.0779345	0.177827
Yes						ENSG00000121957	ENST00000406462	ENSP00000385510	1	GPSM2	GPSM2-001	2055	684	ENSMUSG00000027883	0.068039	2.36556	0.0195544	0.0268576	4.06827	0.00119435	0.0261087	1.88404	0.0903278	0.0515492	2.89624	0.0176274	0.051466	4.46403	0.000478986	0.00847049
						ENSG00000112343	ENST00000357085	ENSP00000349596	6	TRIM38	TRIM38-001	1398	465	ENSMUSG00000064140	0.50251	0.822956	0.546415	0.298958	0.42689	0.00119891	0.0261618	0.814533	0.525367	0.200426	0.352964	5.77736e-05	0.000701021	0.573979	0.0378476	0.121499
						ENSG00000184108	ENST00000332517	ENSP00000327738	4	TRIML1	TRIML1-001	1407	468	ENSMUSG00000031651	0.120625	0.561666	0.0334528	0.0404987	0.59254	0.00121494	0.0264648	0.585506	0.0488863	0.0316814	0.495428	1.17839e-05	0.000194249	0.831937	0.260076	0.330438
				Yes	Cancer_associate_gene	ENSG00000067560	ENST00000418115	ENSP00000400175	3	RHOA	RHOA-001	582	193	ENSMUSG00000036463	0.168017	0.04888	5.71827e-05	0.000240645	4.62611	0.00122017	0.0265319	0.0428684	1.53076e-05	3.65442e-05	3.4509	0.0113754	0.0381281	5.542	0.000214617	0.00505359
						ENSG00000106266	ENST00000222990	ENSP00000222990	7	SNX8	SNX8-001	1398	465	ENSMUSG00000029560	0.0460457	0.385363	0.000164571	0.000573377	0.462647	0.00122533	0.0265502	0.348346	2.64783e-05	5.88357e-05	0.334975	2.5752e-06	5.96027e-05	0.670383	0.099469	0.202424
Yes						ENSG00000188488	ENST00000553780	ENSP00000450837	14	SERPINA5	SERPINA5-002	1221	406	ENSMUSG00000041550	0.241212	0.867746	0.560616	0.304134	0.531199	0.00122731	0.0265502	0.715958	0.168846	0.0841941	0.373543	2.59072e-07	8.94379e-06	0.752501	0.151625	0.251391
						ENSG00000185888	ENST00000366757	ENSP00000355719	1	PRSS38	PRSS38-001	981	326	ENSMUSG00000049291	0.333041	0.799815	0.391313	0.241172	0.49411	0.00122747	0.0265502	0.692492	0.157012	0.0795966	0.391804	1.27663e-05	0.000207112	0.568889	0.0102525	0.0590094
						ENSG00000162009	ENST00000293897	ENSP00000293897	16	SSTR5	SSTR5-001	1095	364	ENSMUSG00000050824	0.0497085	0.431312	1.84785e-05	9.35182e-05	0.495642	0.00124591	0.0269018	0.412725	6.15572e-06	1.67206e-05	0.462594	0.000370241	0.00299144	0.588393	0.0156079	0.0750281
						ENSG00000161714	ENST00000322765	ENSP00000313731	17	PLCD3	PLCD3-201	2367	788	ENSMUSG00000020937	0.0623603	0.919713	0.721642	0.357728	0.446268	0.00125507	0.0270523	0.691899	0.114966	0.0622288	0.288196	2.46358e-07	8.56253e-06	0.642413	0.0824958	0.183219
						ENSG00000120051	ENST00000369704	ENSP00000358718	10	CCDC147	CCDC147-001	2619	872	ENSMUSG00000046585	0.0711007	0.771194	0.219098	0.162328	1.96233	0.00125897	0.027089	0.61941	0.022553	0.0170054	1.20676	0.376887	0.359636	2.86516	2.30184e-07	2.64267e-05
						ENSG00000173572	ENST00000342929	ENSP00000343891	19	NLRP13	NLRP13-001	3132	1043			0.509715	3.75878e-05	0.000170492	0.682902	0.00126964	0.0272425	0.529773	0.000105475	0.00019288	0.568255	1.50737e-06	3.88325e-05	0.902918	0.390848	0.40659
						ENSG00000111199	ENST00000261740	ENSP00000261740	12	TRPV4	TRPV4-001	2616	871	ENSMUSG00000014158	0.0213936	0.402921	6.53389e-08	7.31629e-07	0.572001	0.00127052	0.0272425	0.331226	2.46635e-11	2.7824e-10	0.404208	9.48058e-08	3.98385e-06	0.786047	0.169378	0.267236
						ENSG00000173915	ENST00000369815	ENSP00000358830	10	USMG5	USMG5-001	177	58	ENSMUSG00000071528	0.14723	0.0960494	0.011538	0.017775	0.0671476	0.00128235	0.0274483	0.106306	0.0176072	0.0139209	0.0797297	0.00355599	0.0164126	0.0564533	0.000382426	0.00756335
						ENSG00000185897	ENST00000327809	ENSP00000328230	19	FFAR3	FFAR3-001	1041	346	ENSMUSG00000019429	0.102665	0.665367	0.12953	0.111828	0.456471	0.0012912	0.0275482	0.570448	0.0355859	0.0244619	0.348607	1.01945e-05	0.000173631	0.604291	0.0417338	0.128424
						ENSG00000125861	ENST00000319242	ENSP00000313423	20	GFRA4	GFRA4-002	900	299	ENSMUSG00000027316	0.00430939	0.570047	0.258479	0.181808	0.26535	0.00129148	0.0275482	0.527615	0.196887	0.0947703	0.234496	0.000361374	0.002943	0.327033	0.0079263	0.0507651
						ENSG00000170190	ENST00000580123	ENSP00000463434	17	SLC16A5	SLC16A5-001	1518	505	ENSMUSG00000045775	0.261954	0.854862	0.528662	0.29311	0.414323	0.00129563	0.0275842	0.703594	0.156102	0.0792157	0.344617	7.90934e-05	0.000901796	0.489593	0.00990827	0.0576405
						ENSG00000204510	ENST00000330881	ENSP00000328915	1	PRAMEF7	PRAMEF7-001	1425	474	ENSMUSG00000078626	0.415922	0.850668	0.720876	0.35752	0.421042	0.001306	0.027714	0.746401	0.517147	0.197869	0.302361	4.85251e-06	9.66089e-05	0.56609	0.0377261	0.121387
					Cancer_associate_gene	ENSG00000067842	ENST00000349466	ENSP00000343886	X	ATP2B3	ATP2B3-002	3663	1220	ENSMUSG00000031376	0.0123665	0.403853	1.0959e-06	8.64403e-06	0.628742	0.00130916	0.0277333	0.313879	1.98513e-10	1.81067e-09	0.427757	1.90193e-09	1.40294e-07	0.86618	0.323642	0.368777
						ENSG00000013588	ENST00000014914	ENSP00000014914	12	GPRC5A	GPRC5A-001	1074	357	ENSMUSG00000046733	0.168391	0.588637	0.034201	0.0411964	0.414818	0.00131674	0.027846	0.494216	0.00448821	0.00452875	0.329477	3.62678e-05	0.000480903	0.493539	0.0108085	0.061018
						ENSG00000008869	ENST00000233099	ENSP00000233099	2	HEATR5B	HEATR5B-001	6216	2071	ENSMUSG00000039414	0.0357322	0.53653	3.80824e-05	0.00017226	1.77969	0.0013202	0.0278714	0.461084	2.38787e-07	1.00079e-06	1.28918	0.161654	0.219809	2.09965	3.04483e-05	0.00124467
						ENSG00000117602	ENST00000374395	ENSP00000363516	1	RCAN3	RCAN3-001	726	241	ENSMUSG00000059713	0.0298629	0.427717	0.0552205	0.0592885	0.322444	0.00132316	0.027886	0.426837	0.0545977	0.0346202	0.265587	0.000125647	0.00130129	0.407193	0.0124225	0.0660075
						ENSG00000091656	ENST00000521891	ENSP00000430497	8	ZFHX4	ZFHX4-002	10851	3616	ENSMUSG00000025255	0.0937425	0.411927	2.12972e-15	1.52209e-13	0.804668	0.00133468	0.0280445	0.414936	3.71252e-15	9.16935e-14	0.691332	4.50445e-08	2.16283e-06	0.996069	0.953716	0.603488
Yes	Yes					ENSG00000122786	ENST00000361675	ENSP00000354826	7	CALD1	CALD1-005	2382	793	ENSMUSG00000029761	0.10764	1.1487	0.639044	0.330851	2.25538	0.00133687	0.0280445	0.890816	0.69574	0.245771	1.25271	0.386228	0.364848	3.61978	1.26206e-07	1.58371e-05
						ENSG00000231192	ENST00000354565	ENSP00000346575	3	OR5H1	OR5H1-001	942	313	ENSMUSG00000062105	0.224562	1.20379	0.600278	0.317603	0.525169	0.00133952	0.0280445	1.21672	0.579374	0.214996	0.573369	0.0058155	0.0235831	0.591319	0.00927999	0.0554324
						ENSG00000169436	ENST00000303045	ENSP00000303153	8	COL22A1	COL22A1-001	4881	1626	ENSMUSG00000079022	0.142242	1.04126	0.777821	0.373804	1.41694	0.00133977	0.0280445	0.833399	0.202848	0.0969991	1.09795	0.391993	0.367821	1.4915	0.000228549	0.00523665
						ENSG00000221937	ENST00000408947	ENSP00000386210	7	TAS2R40	TAS2R40-001	972	323	ENSMUSG00000051917	0.453032	1.05862	0.919361	0.412792	0.420584	0.00135094	0.0281825	1.16651	0.784111	0.267251	0.438325	0.00234021	0.0119554	0.486125	0.00819668	0.0519625
						ENSG00000111879	ENST00000338891	ENSP00000342604	6	FAM184A	FAM184A-001	3423	1140	ENSMUSG00000019856	0.088119	0.679404	0.106853	0.0970833	2.10568	0.00136494	0.0284265	0.58992	0.0268636	0.0195179	1.41734	0.140719	0.202189	3.08515	6.08007e-07	6.13225e-05
						ENSG00000136213	ENST00000258711	ENSP00000258711	7	CHST12	CHST12-002	1245	414	ENSMUSG00000036599	0.0378757	0.500873	0.00589815	0.0105109	0.487048	0.00137726	0.0285938	0.41716	0.000426628	0.000632535	0.357566	2.91755e-06	6.57103e-05	0.662388	0.0709711	0.169603
						ENSG00000100650	ENST00000557154	ENSP00000451088	14	SRSF5	SRSF5-002	819	272	ENSMUSG00000021134	0.036431	0.904064	0.794285	0.37862	12.6684	0.00137761	0.0285938	0.521049	0.0863964	0.0497913	6.74299	0.0309025	0.0751717	16.1056	0.000239446	0.00538692
						ENSG00000242802	ENST00000348624	ENSP00000297562	7	AP5Z1	AP5Z1-001	2424	807	ENSMUSG00000039623	0.100776	0.617649	0.00135601	0.00319614	0.513973	0.00138563	0.0286367	0.491391	1.76993e-06	5.66542e-06	0.361542	5.49141e-07	1.69082e-05	0.685284	0.0729456	0.172031
Yes						ENSG00000023228	ENST00000455934	ENSP00000392709	2	NDUFS1	NDUFS1-201	2226	741	ENSMUSG00000025968	0.077455	1.05567	0.843724	0.392917	3.35943	0.00138664	0.0286367	0.88811	0.665783	0.238146	2.37506	0.0266779	0.0681578	3.98634	0.000203078	0.00487018
						ENSG00000136874	ENST00000259400	ENSP00000259400	9	STX17	STX17-001	909	302	ENSMUSG00000061455	0.108893	0.606087	0.236302	0.171009	0.250327	0.00139286	0.0287169	0.476094	0.0755409	0.0446896	0.164802	1.14146e-05	0.000189505	0.3039	0.0070713	0.0473695
						ENSG00000070886	ENST00000166244	ENSP00000166244	1	EPHA8	EPHA8-001	3018	1005	ENSMUSG00000028661	0.0206938	0.817571	0.20467	0.154682	0.638195	0.00139528	0.0287187	0.600413	0.00118745	0.00148702	0.433615	1.28694e-09	1.00727e-07	0.843588	0.229513	0.310473
						ENSG00000136834	ENST00000259357	ENSP00000259357	9	OR1J1	OR1J1-001	969	322	ENSMUSG00000075384	0.212661	0.649059	0.20934	0.15716	0.423268	0.0014038	0.028823	0.577416	0.109001	0.059647	0.352475	8.51059e-05	0.000953668	0.478163	0.00654942	0.0450685
						ENSG00000157800	ENST00000326232	ENSP00000321498	7	SLC37A3	SLC37A3-001	1485	494	ENSMUSG00000029924	0.122486	0.58346	0.0529748	0.0574625	0.429076	0.00140502	0.028823	0.555189	0.034139	0.0236242	0.378835	0.000217394	0.00198839	0.504221	0.0105188	0.0597785
						ENSG00000184166	ENST00000331459	ENSP00000327585	17	OR1D2	OR1D2-001	939	312	ENSMUSG00000059397	0.0370544	1.13056	0.747605	0.365486	0.482324	0.00140915	0.0288597	1.05771	0.88308	0.290427	0.441093	0.000312679	0.00265813	0.536059	0.00664442	0.0455561
						ENSG00000237388	ENST00000446524	ENSP00000412752	11	OR4A47	OR4A47-001	930	309	ENSMUSG00000075073	0.240914	0.891328	0.684223	0.345832	0.539138	0.00141514	0.0289253	0.865592	0.609737	0.223261	0.534538	0.00120693	0.00722828	0.624592	0.015719	0.07526
Yes	Yes					ENSG00000118257	ENST00000360409	ENSP00000353582	2	NRP2	NRP2-001	2796	931	ENSMUSG00000025969	0.0478966	0.57632	0.00537911	0.00975734	0.575464	0.00141705	0.0289253	0.446031	3.52045e-05	7.51112e-05	0.391821	3.02028e-08	1.56401e-06	0.718219	0.0579666	0.152801
						ENSG00000198074	ENST00000359579	ENSP00000352584	7	AKR1B10	AKR1B10-001	951	316	ENSMUSG00000061758	0.159811	0.451969	0.00691528	0.0119168	0.470681	0.00143321	0.0291813	0.402438	0.00180254	0.00210884	0.360497	1.07811e-05	0.000181511	0.658753	0.0823474	0.183195
Yes						ENSG00000174953	ENST00000496811	ENSP00000417078	3	DHX36	DHX36-001	3027	1008	ENSMUSG00000027770	0.0832793	0.492996	0.00156508	0.00358657	2.14987	0.00143432	0.0291813	0.380348	1.08134e-05	2.70524e-05	1.39605	0.173049	0.229239	2.65134	3.75226e-05	0.00144106
						ENSG00000146215	ENST00000274990	ENSP00000274990	6	CRIP3	CRIP3-004	654	217	ENSMUSG00000023968	0.136239	0.723696	0.465902	0.269909	0.30058	0.00143873	0.0291967	0.791625	0.599043	0.220354	0.284173	0.000795505	0.00530895	0.374041	0.0105673	0.0599894
Yes	Yes					ENSG00000128573	ENST00000408937	ENSP00000386200	7	FOXP2	FOXP2-004	2223	740	ENSMUSG00000029563	0.00714031	0.285849	1.19592e-05	6.49873e-05	0.579003	0.00143981	0.0291967	0.281037	8.77236e-06	2.26546e-05	0.46889	7.9267e-06	0.0001411	0.698793	0.0379625	0.121583
Yes						ENSG00000154237	ENST00000388948	ENSP00000373600	15	LRRK1	LRRK1-003	6048	2015	ENSMUSG00000015133	0.0793997	0.4749	1.14034e-09	2.25297e-08	0.663629	0.00144546	0.0292631	0.397543	2.26172e-14	5.04618e-13	0.477387	5.37302e-09	3.50895e-07	0.889968	0.368231	0.394499
						ENSG00000165238	ENST00000297954	ENSP00000297954	9	WNK2	WNK2-001	6894	2297	ENSMUSG00000037989	0.157014	0.434383	4.69079e-13	2.14185e-11	0.67506	0.00145455	0.0293779	0.405952	3.86846e-15	9.47651e-14	0.548036	8.89687e-07	2.5269e-05	0.85601	0.21028	0.297579
Yes	Yes					ENSG00000111752	ENST00000543824	ENSP00000440674	12	PHC1	PHC1-001	3015	1004	ENSMUSG00000040669	0.105772	0.570075	0.0166816	0.0237083	0.414389	0.0014559	0.0293779	0.487581	0.00203649	0.00233342	0.354347	0.000147378	0.00146566	0.454013	0.00457583	0.0365248
Yes						ENSG00000101310	ENST00000377475	ENSP00000366695	20	SEC23B	SEC23B-002	2304	767	ENSMUSG00000027429	0.0349014	0.734787	0.181886	0.142522	2.39413	0.00146274	0.0294253	0.563994	0.0122441	0.0103501	1.55171	0.117789	0.180849	3.03808	3.63688e-05	0.00140355
						ENSG00000139915	ENST00000399232	ENSP00000382178	14	MDGA2	MDGA2-001	2871	956	ENSMUSG00000099100	0.0155606	0.630961	0.0372931	0.0439188	1.73097	0.00146302	0.0294253	0.532352	0.00406532	0.00416764	1.26187	0.181842	0.235672	1.98098	6.56009e-05	0.00215183
Yes	Yes		Yes	Yes	Cancer_associate_gene	ENSG00000067955	ENST00000412916	ENSP00000415151	16	CBFB	CBFB-003	564	187	ENSMUSG00000031885	0.0201939	0.925258	0.912499	0.410946	5.52815	0.00147022	0.029522	0.589286	0.449263	0.178318	2.94643	0.0611178	0.118819	7.66486	7.02008e-05	0.00226147
						ENSG00000179709	ENST00000291971	ENSP00000291971	19	NLRP8	NLRP8-001	3147	1048			0.542287	0.000207387	0.000692158	0.691288	0.00148015	0.0296731	0.502764	2.84408e-05	6.26399e-05	0.570996	1.17299e-06	3.18173e-05	0.854079	0.176478	0.272789
Yes	Yes					ENSG00000131620	ENST00000355303	ENSP00000347454	11	ANO1	ANO1-001	2961	986	ENSMUSG00000031075	0.0309967	0.470954	1.13597e-05	6.24511e-05	0.582038	0.00149509	0.0298754	0.412647	1.92714e-07	8.26154e-07	0.45016	2.03103e-06	4.93471e-05	0.806657	0.212096	0.298969
Yes		Yes				ENSG00000198722	ENST00000396787	ENSP00000380006	9	UNC13B	UNC13B-002	4869	1622	ENSMUSG00000028456	0.0632479	0.954489	0.773144	0.372556	2.01443	0.00149823	0.0298897	0.783775	0.130695	0.0688749	1.3922	0.139792	0.201252	2.64816	6.8238e-06	0.000433183
		Yes				ENSG00000167978	ENST00000301740	ENSP00000301740	16	SRRM2	SRRM2-001	8259	2752	ENSMUSG00000039218	0.152051	1.27415	0.0124501	0.0188516	1.59086	0.00150945	0.030065	0.943428	0.548959	0.206772	1.19217	0.233229	0.27433	1.86893	1.66987e-05	0.000797388
						ENSG00000159189	ENST00000374639	ENSP00000363770	1	C1QC	C1QC-001	738	245	ENSMUSG00000036896	0.139248	0.411289	0.00682228	0.0117932	0.452025	0.00151326	0.0300923	0.428017	0.00997629	0.00874725	0.424799	0.00059303	0.00426698	0.536412	0.0137585	0.0697423
						ENSG00000107816	ENST00000370220	ENSP00000359240	10	LZTS2	LZTS2-001	2010	669	ENSMUSG00000035342	0.0668207	1.51455	0.0742347	0.0742795	2.67893	0.0015165	0.030108	0.879808	0.584303	0.216212	1.46875	0.231751	0.273281	3.56145	2.71089e-05	0.00115634
Yes	Yes					ENSG00000115760	ENST00000421745	ENSP00000393596	2	BIRC6	BIRC6-001	14574	4857	ENSMUSG00000024073	0.045724	0.489237	5.07361e-12	1.78968e-10	1.43321	0.00152315	0.0301915	0.464796	1.15713e-13	2.26214e-12	1.15764	0.199294	0.249281	1.66929	5.67059e-06	0.000382475
						ENSG00000138472	ENST00000261047	ENSP00000261047	3	GUCA1C	GUCA1C-001	630	209			1.78489	0.338534	0.21957	0.32685	0.00153249	0.0303043	2.0218	0.241731	0.111489	0.28255	0.00028115	0.00244917	0.407228	0.0124315	0.0660226
						ENSG00000165623	ENST00000378681	ENSP00000367952	10	UCMA	UCMA-001	417	138	ENSMUSG00000026668	0.177424	2.70281	0.17063	0.136341	0.336643	0.00153551	0.0303043	2.01538	0.34406	0.145799	0.237104	1.41748e-05	0.000225328	0.421436	0.0135335	0.069153
						ENSG00000169059	ENST00000381089	ENSP00000370479	X	VCX3A	VCX3A-001	561	186			0.628434	0.364059	0.230245	0.400039	0.00153622	0.0303043	0.895595	0.830829	0.278586	0.424229	0.00315636	0.0149897	0.632228	0.122438	0.225003
						ENSG00000115423	ENST00000237449	ENSP00000237449	2	DNAH6	DNAH6-001	12477	4158	ENSMUSG00000052861	0.0984199	0.637907	0.00215524	0.00466838	1.43365	0.00153977	0.0303062	0.54021	2.30204e-05	5.19819e-05	1.0091	0.936843	0.567905	1.72411	1.41817e-06	0.000124427
						ENSG00000143850	ENST00000414478	ENSP00000402046	1	PLEKHA6	PLEKHA6-002	3207	1068	ENSMUSG00000041757	0.0751456	0.843351	0.308543	0.206254	1.94125	0.00154314	0.0303062	0.576705	0.000876397	0.0011571	1.20049	0.39108	0.367401	2.51867	7.28358e-06	0.00044916
Yes	Yes					ENSG00000119715	ENST00000509242	ENSP00000422488	14	ESRRB	ESRRB-003	1527	508	ENSMUSG00000021255	0.0447928	0.406267	0.000495547	0.00140638	0.534631	0.00154369	0.0303062	0.35174	4.36617e-05	9.08933e-05	0.400256	2.40381e-06	5.66591e-05	0.733492	0.121597	0.224087
						ENSG00000221910	ENST00000408955	ENSP00000386222	7	OR2F2	OR2F2-001	954	317	ENSMUSG00000095831	0.115932	0.513836	0.0235186	0.0308979	0.532217	0.00155218	0.0304244	0.486624	0.0139852	0.0115328	0.472892	0.000154836	0.00152357	0.608856	0.0133571	0.0687084
						ENSG00000177888	ENST00000367405	ENSP00000356375	1	ZBTB41	ZBTB41-001	2730	909	ENSMUSG00000033964	0.0484581	0.490388	0.00687046	0.0118555	2.29584	0.00156509	0.0306288	0.459182	0.00303215	0.00324851	1.60403	0.0778121	0.138683	2.86677	4.5656e-05	0.00166457
Yes	Yes					ENSG00000196562	ENST00000359930	ENSP00000353007	20	SULF2	SULF2-001	2613	870	ENSMUSG00000006800	0.0303344	0.429354	5.80057e-06	3.54879e-05	0.55748	0.00157484	0.0307708	0.407992	1.40143e-06	4.62397e-06	0.458991	2.05914e-05	0.000300965	0.75017	0.124005	0.226214
Yes	Yes					ENSG00000136504	ENST00000259021	ENSP00000259021	17	KAT7	KAT7-001	1836	611	ENSMUSG00000038909	0.00164978	0.275578	8.93241e-05	0.000349945	3.10793	0.00157811	0.0307859	0.220246	2.39067e-06	7.33171e-06	2.05497	0.0517889	0.106712	4.08293	5.52759e-05	0.00188179
Yes	Yes					ENSG00000172020	ENST00000393780	ENSP00000377372	3	GAP43	GAP43-002	825	274	ENSMUSG00000047261	0.35939	0.213996	1.64708e-05	8.48195e-05	2.96346	0.00158192	0.0308114	0.175947	6.32361e-07	2.33124e-06	1.82985	0.0892789	0.151932	4.08645	2.34665e-05	0.00102946
						ENSG00000099864	ENST00000338448	ENSP00000341911	19	PALM	PALM-001	1164	387	ENSMUSG00000035863	0.0726375	0.509595	0.00606948	0.0107393	0.282896	0.00160138	0.0310878	0.50234	0.00503737	0.0049717	0.223569	0.000121328	0.00127068	0.419391	0.0358667	0.118077
						ENSG00000109436	ENST00000442267	ENSP00000411197	4	TBC1D9	TBC1D9-001	3801	1266	ENSMUSG00000031709	0.0261849	0.343742	3.479e-07	3.20197e-06	0.625515	0.00160468	0.0310878	0.282868	8.35261e-10	6.56152e-09	0.456125	8.05106e-08	3.49784e-06	0.789078	0.113611	0.216857
Yes	Yes			Yes	TSG	ENSG00000064012	ENST00000358485	ENSP00000351273	2	CASP8	CASP8-002	1617	538	ENSMUSG00000026029	0.365586	0.472669	0.0165861	0.0236011	2.24611	0.00160619	0.0310878	0.442999	0.008951	0.00802291	1.5677	0.0853723	0.147319	3.15791	4.07653e-06	0.000290677
						ENSG00000176381	ENST00000322583	ENSP00000319590	6	PRR18	PRR18-001	888	295	ENSMUSG00000055945	0.174768	0.445746	0.150466	0.12448	0.335299	0.00161148	0.0310951	0.421197	0.122415	0.0654814	0.304198	0.000528168	0.00392136	0.37719	0.00533399	0.0401699
Yes	Yes					ENSG00000125266	ENST00000245323	ENSP00000245323	13	EFNB2	EFNB2-001	1002	333	ENSMUSG00000001300	0.0689344	0.17946	7.39396e-08	8.13527e-07	0.403877	0.00161162	0.0310951	0.211226	1.85908e-06	5.90352e-06	0.40133	0.0014865	0.00851947	0.500905	0.0177409	0.0804021
						ENSG00000111885	ENST00000368468	ENSP00000357453	6	MAN1A1	MAN1A1-001	1962	653	ENSMUSG00000003746	0.109136	0.887377	0.69198	0.348318	2.3193	0.0016158	0.0311272	0.682475	0.202795	0.0969824	1.50145	0.136362	0.198263	2.93094	4.04049e-05	0.00153536
						ENSG00000131355	ENST00000253673	ENSP00000253673	19	EMR3	EMR3-001	1959	652	ENSMUSG00000032915	0.221918	0.798234	0.386574	0.239411	0.534729	0.00162924	0.0313372	0.724946	0.2155	0.101808	0.462248	8.98311e-05	0.000997892	0.632599	0.0221752	0.0904766
						ENSG00000110484	ENST00000525380	ENSP00000431997	11	SCGB2A2	SCGB2A2-002	363	120	ENSMUSG00000096818	0.394776	0.641073	0.389543	0.240543	0.175075	0.00165819	0.0318442	0.82976	0.719804	0.251781	0.169339	0.00127951	0.00757449	0.238885	0.0129736	0.0676485
Yes	Yes					ENSG00000143032	ENST00000370445	ENSP00000359474	1	BARHL2	BARHL2-001	1164	387	ENSMUSG00000034384	0.0665128	0.299414	0.000189361	0.000644792	0.477776	0.00166301	0.0318871	0.329909	0.000670641	0.000922743	0.450876	0.000664526	0.00463516	0.616216	0.0418605	0.128573
						ENSG00000180269	ENST00000570682	ENSP00000458791	16	GPR139	GPR139-001	1062	353	ENSMUSG00000066197	0.0266413	0.459476	0.0235771	0.0309551	0.557903	0.00166565	0.0318882	0.418166	0.0106335	0.00919983	0.488976	0.000103569	0.00111662	0.702806	0.059677	0.155228
						ENSG00000102271	ENST00000373114	ENSP00000362206	X	KLHL4	KLHL4-002	2163	720	ENSMUSG00000025597	0.134698	0.289352	7.58242e-05	0.000306087	2.0063	0.00167536	0.0320243	0.271974	2.89584e-05	6.36165e-05	1.73131	0.0139551	0.0437433	2.00721	0.00166331	0.0194898
Yes	Yes			Yes	Cancer_associate_gene	ENSG00000257923	ENST00000360264	ENSP00000353401	7	CUX1	CUX1-005	4551	1516	ENSMUSG00000029705	0.0750365	0.433609	4.03831e-07	3.64732e-06	0.628911	0.00167896	0.0320435	0.348592	8.05056e-11	8.0798e-10	0.431144	5.99547e-09	3.8662e-07	0.843154	0.25143	0.324377
						ENSG00000169717	ENST00000378404	ENSP00000367658	1	ACTRT2	ACTRT2-001	1134	377	ENSMUSG00000051276	0.0725225	0.453635	0.003423	0.00677913	0.549196	0.00168205	0.0320527	0.424745	0.00144852	0.00175842	0.407047	1.59186e-06	4.08041e-05	0.788741	0.219306	0.304439
						ENSG00000183117	ENST00000520002	ENSP00000430733	8	CSMD1	CSMD1-001	10698	3565	ENSMUSG00000060924	0.0361353	0.356191	2.50216e-38	3.42751e-35	0.822461	0.00168836	0.0321233	0.368938	1.11997e-35	4.2011e-33	0.746671	2.56839e-06	5.95795e-05	0.927666	0.228335	0.309527
						ENSG00000174939	ENST00000308748	ENSP00000311447	16	ASPHD1	ASPHD1-001	1173	390	ENSMUSG00000046378	0	0.974858	0.942582	0.418532	0.0475554	0.00171471	0.0325717	0.753036	0.420847	0.170008	0.0342633	0.000268314	0.00235537	0.0556084	0.00396707	0.0333946
						ENSG00000142303	ENST00000597188	ENSP00000471851	19	ADAMTS10	ADAMTS10-001	3312	1103	ENSMUSG00000024299	0.039888	0.534338	0.000313311	0.000967349	0.654007	0.0017172	0.0325717	0.427734	7.40701e-07	2.67112e-06	0.468304	1.24337e-08	7.36905e-07	0.850232	0.233942	0.312457
Yes	Yes					ENSG00000067445	ENST00000173898	ENSP00000173898	X	TRO	TRO-008	4296	1431	ENSMUSG00000025272	0.35085	0.563596	0.00611834	0.0107896	0.606998	0.00173139	0.0327904	0.575973	0.00841742	0.00762321	0.594857	0.0011048	0.00674471	0.691462	0.0212002	0.0887156
						ENSG00000185313	ENST00000449082	ENSP00000390600	3	SCN10A	SCN10A-001	5871	1956	ENSMUSG00000034533	0.153857	0.759149	0.0382108	0.044775	0.768986	0.00173921	0.0328605	0.601912	0.000119501	0.000214665	0.553374	9.54836e-13	1.76119e-10	0.946589	0.51404	0.460756
Yes						ENSG00000118705	ENST00000237530	ENSP00000237530	20	RPN2	RPN2-001	1896	631	ENSMUSG00000027642	0.0990588	0.778943	0.303411	0.203735	0.426958	0.00174288	0.0328605	0.694007	0.13124	0.0690875	0.320824	1.86263e-05	0.000278395	0.581647	0.0501921	0.140985
Yes	Yes					ENSG00000111676	ENST00000396684	ENSP00000379915	12	ATN1	ATN1-001	3573	1190	ENSMUSG00000004263	0.0944676	0.591329	0.00568281	0.0101913	0.562951	0.00174309	0.0328605	0.562	0.00236282	0.00264338	0.46489	2.4619e-05	0.000351075	0.720686	0.0769914	0.176632
						ENSG00000204352	ENST00000375419	ENSP00000364568	9	C9orf129	C9orf129-001	591	196			0.529959	0.158369	0.129104	0.286171	0.00175157	0.0329699	0.740909	0.510803	0.195879	0.345757	0.00907109	0.0325201	0.340236	0.00798628	0.0509435
						ENSG00000123636	ENST00000392783	ENSP00000376534	2	BAZ2B	BAZ2B-001	6507	2168	ENSMUSG00000026987	0.110293	0.713285	0.0356748	0.042497	1.70354	0.00175553	0.032994	0.680357	0.016491	0.013199	1.36901	0.0671596	0.12619	2.02044	3.08631e-05	0.00125214
		Yes				ENSG00000104824	ENST00000221419	ENSP00000221419	19	HNRNPL	HNRNPL-001	1770	589	ENSMUSG00000015165	0.0161972	0.144277	1.15936e-09	2.27959e-08	0.489612	0.00176599	0.0330897	0.118856	5.04635e-12	6.76044e-11	0.377542	1.40609e-05	0.000224562	0.61355	0.0344252	0.115464
						ENSG00000196422	ENST00000356818	ENSP00000349274	9	PPP1R26	PPP1R26-001	3630	1209	ENSMUSG00000035829	0.253476	0.619573	0.000679557	0.00181989	0.558801	0.00176599	0.0330897	0.566308	5.08946e-05	0.000103509	0.433827	5.25805e-06	0.000102885	0.72171	0.0826416	0.18332
Yes						ENSG00000147536	ENST00000518671	ENSP00000428754	8	GINS4	GINS4-003	672	223	ENSMUSG00000031546	0.139987	0.972101	0.953287	0.421456	0.330355	0.00177067	0.0331022	0.742188	0.535571	0.203234	0.197917	1.31309e-06	3.45213e-05	0.465928	0.0357767	0.117964
						ENSG00000091640	ENST00000206020	ENSP00000206020	17	SPAG7	SPAG7-001	684	227	ENSMUSG00000018287	0.0305378	0.323215	0.00808382	0.0134767	0.33419	0.00177202	0.0331022	0.237414	0.000497542	0.000717395	0.221897	7.34993e-06	0.000133617	0.460601	0.0309927	0.108879
						ENSG00000226979	ENST00000418386	ENSP00000413450	6	LTA	LTA-001	618	205	ENSMUSG00000024402	0.260068	0.324659	0.0119273	0.0182312	0.416915	0.00177496	0.033107	0.359209	0.0233271	0.0174676	0.390444	0.000734544	0.00499099	0.517018	0.0200809	0.0862361
						ENSG00000146676	ENST00000395699	ENSP00000379051	7	PURB	PURB-001	939	312	ENSMUSG00000094483	0.0568761	0.434249	0.13701	0.11621	0.318193	0.00178643	0.0332705	0.338622	0.0490013	0.0317457	0.219108	1.62333e-05	0.000252569	0.470694	0.0461751	0.134702
						ENSG00000167383	ENST00000588931	ENSP00000466519	19	ZNF229	ZNF229-002	2478	825			0.574698	0.00536358	0.00973284	0.629088	0.00179298	0.0333421	0.60782	0.01254	0.0105513	0.512276	5.36384e-06	0.000103963	0.797424	0.12984	0.231452
Yes						ENSG00000196923	ENST00000355841	ENSP00000348099	5	PDLIM7	PDLIM7-001	1374	457	ENSMUSG00000021493	0.0449231	0.64062	0.0580483	0.061688	0.424619	0.00179723	0.0333708	0.568721	0.0157776	0.0127156	0.324983	2.83434e-05	0.000390081	0.585871	0.0557623	0.149398
Yes	Yes				OG	ENSG00000079102	ENST00000436581	ENSP00000402257	8	RUNX1T1	RUNX1T1-202	1848	615	ENSMUSG00000006586	0.0408051	0.298578	6.07169e-06	3.65856e-05	1.66088	0.00182405	0.033818	0.275749	1.17009e-06	3.9497e-06	1.32297	0.0878203	0.150223	2.01833	1.31533e-05	0.000660222
						ENSG00000130589	ENST00000467148	ENSP00000417401	20	HELZ2	HELZ2-003	7950	2649	ENSMUSG00000027580	0.142658	0.707102	0.00037229	0.00111064	0.703145	0.0018479	0.0341267	0.534499	7.7306e-11	7.79781e-10	0.486633	9.63668e-11	1.07398e-08	0.933834	0.547032	0.474211
Yes						ENSG00000138757	ENST00000359707	ENSP00000352738	4	G3BP2	G3BP2-001	1449	482	ENSMUSG00000029405	0.0228325	0.590297	0.223209	0.164607	3.51394	0.00184901	0.0341267	0.587199	0.218517	0.10295	2.76636	0.0136806	0.0431598	4.27123	0.000238124	0.00537613
Yes	Yes					ENSG00000173404	ENST00000310227	ENSP00000312631	20	INSM1	INSM1-001	1533	510	ENSMUSG00000068154	0.115034	0.773053	0.643531	0.332232	0.291614	0.00186335	0.0343399	0.682739	0.491211	0.190238	0.22758	0.00012296	0.00128253	0.385128	0.0187802	0.0827573
						ENSG00000112249	ENST00000369162	ENSP00000358159	6	ASCC3	ASCC3-001	6609	2202	ENSMUSG00000038774	0.0826446	0.549713	0.0001225	0.000450566	1.74114	0.00186722	0.0343599	0.47589	1.54697e-06	5.02136e-06	1.24451	0.22481	0.268262	2.05701	4.47496e-05	0.00164262
Yes	Yes					ENSG00000126218	ENST00000375559	ENSP00000364709	13	F10	F10-001	1467	488	ENSMUSG00000031444	0.095974	0.669755	0.1065	0.0968162	0.548869	0.00187458	0.0344439	0.594695	0.0355267	0.0244296	0.409679	2.48294e-06	5.82562e-05	0.764126	0.168243	0.266029
			Yes	Yes	OG	ENSG00000182054	ENST00000330062	ENSP00000331897	15	IDH2	IDH2-001	1359	452	ENSMUSG00000030541	0.0328908	0.375405	0.000369107	0.00110235	3.26786	0.00187899	0.0344529	0.271644	1.05027e-06	3.59374e-06	2.1934	0.0458522	0.0982305	4.01933	0.000190036	0.00466099
						ENSG00000116726	ENST00000357726	ENSP00000350358	1	PRAMEF12	PRAMEF12-001	1452	483	ENSMUSG00000078626	0.385419	0.656298	0.042896	0.0490551	0.599592	0.00188065	0.0344529	0.573891	0.00726695	0.00676924	0.432154	2.07415e-07	7.48824e-06	0.819837	0.231652	0.311558
Yes	Yes					ENSG00000127511	ENST00000379803	ENSP00000369131	19	SIN3B	SIN3B-003	3489	1162	ENSMUSG00000031622	0.0356721	0.318707	1.81606e-11	5.48752e-10	0.567689	0.00190533	0.0348531	0.259618	5.89655e-16	1.72632e-14	0.399062	2.64329e-07	9.06464e-06	0.812682	0.260883	0.330913
						ENSG00000188191	ENST00000360274	ENSP00000353415	7	PRKAR1B	PRKAR1B-001	1146	381	ENSMUSG00000025855	0.0249454	0.225984	1.0052e-10	2.60621e-09	0.463375	0.00191159	0.0349159	0.170548	1.50754e-15	3.98585e-14	0.326884	3.56776e-06	7.79976e-05	0.579129	0.029455	0.105922
					Cancer_associate_gene	ENSG00000182162	ENST00000381297	ENSP00000370697	X	P2RY8	P2RY8-001	1080	359			0.33983	0.00034206	0.00103903	0.508649	0.00193816	0.0353488	0.355383	0.000627521	0.000871808	0.487382	0.000954846	0.00604706	0.650447	0.0511829	0.142654
Yes						ENSG00000064218	ENST00000190165	ENSP00000190165	9	DMRT3	DMRT3-001	1419	472	ENSMUSG00000042372	0.0436542	0.732772	0.219911	0.162744	0.528118	0.00196386	0.0357646	0.706504	0.17001	0.0845991	0.430062	3.42356e-05	0.000460058	0.68725	0.0720897	0.170853
Yes						ENSG00000170236	ENST00000532404	ENSP00000434676	15	USP50	USP50-001	1005	334	ENSMUSG00000027364	0.167051	0.63413	0.166456	0.133851	0.334763	0.00197486	0.0359119	0.669806	0.224349	0.105087	0.310982	0.000884609	0.00573773	0.371864	0.00557365	0.0412834
						ENSG00000181767	ENST00000313503	ENSP00000323982	11	OR8H2	OR8H2-001	939	312	ENSMUSG00000070875	0.262756	1.21763	0.558503	0.303426	0.596563	0.00198124	0.0359749	1.27743	0.466523	0.18335	0.591401	0.00165379	0.00920554	0.65777	0.0124642	0.0660713
Yes	Yes				Cancer_associate_gene	ENSG00000109132	ENST00000226382	ENSP00000226382	4	PHOX2B	PHOX2B-001	945	314	ENSMUSG00000012520	0	0.0493926	2.13975e-08	2.78266e-07	0.471293	0.00198674	0.0360216	0.0591345	4.06668e-07	1.60152e-06	0.481523	0.00269992	0.013347	0.609584	0.0446699	0.132437
Yes	Yes					ENSG00000029534	ENST00000396942	ENSP00000380147	8	ANK1	ANK1-203	5718	1905	ENSMUSG00000031543	0.0717004	0.431055	2.41164e-12	9.30568e-11	0.717221	0.00199348	0.0360338	0.386549	1.46631e-15	3.91129e-14	0.52797	1.80881e-09	1.35373e-07	0.949508	0.631434	0.506754
						ENSG00000140945	ENST00000268613	ENSP00000268613	16	CDH13	CDH13-009	2283	760	ENSMUSG00000031841	0.078304	0.601085	0.00701946	0.0120343	0.616232	0.00199505	0.0360338	0.536228	0.000905458	0.00118835	0.461044	5.20558e-07	1.62725e-05	0.778608	0.112659	0.216103
Yes	Yes					ENSG00000171100	ENST00000370396	ENSP00000359423	X	MTM1	MTM1-002	1812	603	ENSMUSG00000031337	0.0868998	0.35995	0.00259927	0.00544701	2.86391	0.00199618	0.0360338	0.335043	0.00118304	0.00148231	2.06938	0.0369684	0.0849684	3.64641	0.000100616	0.00291891
						ENSG00000234284	ENST00000444149	ENSP00000414887	5	ZNF879	ZNF879-001	1692	563	ENSMUSG00000044296	0.119672	1.51637	0.588261	0.312978	3.45919	0.00199918	0.0360353	1.38844	0.670409	0.23933	2.82317	0.0112104	0.0377468	3.78093	0.000829751	0.0125589
						ENSG00000112337	ENST00000377850	ENSP00000367081	6	SLC17A2	SLC17A2-201	1437	478	ENSMUSG00000036110	0.218911	0.549848	0.0733134	0.0736532	0.511103	0.00201022	0.0361813	0.554683	0.0777487	0.0457656	0.50645	0.00173378	0.00952154	0.517043	0.00241644	0.0247183
						ENSG00000125351	ENST00000276201	ENSP00000276201	X	UPF3B	UPF3B-001	1452	483	ENSMUSG00000036572	0.126077	0.607465	0.197355	0.150693	3.22816	0.00202121	0.0363262	0.511039	0.079988	0.0468265	2.07489	0.0632281	0.120927	4.70524	2.11746e-05	0.000953818
						ENSG00000059145	ENST00000397462	ENSP00000380604	16	UNKL	UNKL-203	2271	756	ENSMUSG00000015127	0.0584416	0.381825	0.00353783	0.00695938	0.414648	0.00205155	0.0368177	0.347202	0.00123809	0.00154163	0.347202	0.000171992	0.00165273	0.500092	0.0165184	0.0773316
Yes	Yes	Yes				ENSG00000148408	ENST00000371355	ENSP00000360406	9	CACNA1B	CACNA1B-203	7023	2340	ENSMUSG00000004113	0.0466364	0.442148	8.91165e-09	1.34393e-07	0.736056	0.00206443	0.0369904	0.316673	8.58543e-17	2.84682e-15	0.496652	8.52965e-13	1.61956e-10	0.926672	0.445579	0.431652
						ENSG00000105048	ENST00000588981	ENSP00000467176	19	TNNT1	TNNT1-002	837	278	ENSMUSG00000064179	0.0272314	0.662924	0.356891	0.227226	3.26493	0.00206717	0.0369904	0.482241	0.0970723	0.0544538	1.86537	0.119452	0.182408	5.47616	2.59338e-06	0.000207313
						ENSG00000259384	ENST00000323322	ENSP00000312673	17	GH1	GH1-001	654	217	ENSMUSG00000020713	0.181052	0.455797	0.00500776	0.00920564	0.399448	0.00207671	0.0371073	0.39609	0.000834915	0.00111125	0.32274	0.000112008	0.00119009	0.523868	0.0330377	0.112941
						ENSG00000106384	ENST00000440203	ENSP00000403756	7	MOGAT3	MOGAT3-003	1035	344			1.08527	0.813448	0.38402	0.474219	0.00208025	0.0371167	1.10018	0.783055	0.266997	0.45413	0.00109048	0.00667514	0.565505	0.0198234	0.0855382
						ENSG00000180354	ENST00000324453	ENSP00000324204	7	MTURN	MTURN-001	396	131			0.131751	0.001055	0.00260076	0.24679	0.00209344	0.037298	0.163946	0.00469295	0.00469273	0.19127	0.000175175	0.00167079	0.432613	0.0800379	0.180362
						ENSG00000174669	ENST00000546034	ENSP00000440329	11	SLC29A2	SLC29A2-001	1371	456	ENSMUSG00000024891	0.0812065	1.05102	0.878713	0.402232	0.391218	0.00211186	0.0375647	0.923494	0.807122	0.272839	0.319472	0.000143158	0.00144187	0.487915	0.020591	0.0873829
						ENSG00000169777	ENST00000382492	ENSP00000371932	5	TAS2R1	TAS2R1-001	900	299	ENSMUSG00000045267	0.505491	0.730512	0.36628	0.231216	0.512243	0.00211673	0.0375647	0.675921	0.258685	0.117591	0.501033	0.00147805	0.00848344	0.558599	0.00773653	0.0500267
						ENSG00000182771	ENST00000327946	ENSP00000330148	10	GRID1	GRID1-002	3030	1009	ENSMUSG00000041078	0.0133486	0.499613	9.14597e-05	0.000356933	0.674851	0.00211755	0.0375647	0.448124	5.21611e-06	1.44465e-05	0.546928	1.96643e-06	4.80051e-05	0.885753	0.345909	0.382034
						ENSG00000182986	ENST00000595635	ENSP00000473091	19	ZNF320	ZNF320-001	1530	509			0.664222	0.23002	0.168106	0.553404	0.00212387	0.0376102	0.662462	0.226969	0.106066	0.427121	7.25587e-06	0.000132377	0.59148	0.00655924	0.0450867
Yes	Yes					ENSG00000166211	ENST00000551346	ENSP00000448580	12	SPIC	SPIC-001	747	248	ENSMUSG00000004359	0.297043	0.816427	0.666484	0.340082	0.420436	0.00212621	0.0376102	0.849541	0.72913	0.254155	0.364089	0.000292194	0.00251969	0.457677	0.005866	0.0423207
						ENSG00000221855	ENST00000408916	ENSP00000386201	7	TAS2R41	TAS2R41-001	924	307	ENSMUSG00000048284	0.343688	0.564346	0.0973687	0.0905995	0.505918	0.00213078	0.0376369	0.548034	0.0809457	0.0472647	0.438134	0.000174585	0.00166826	0.628574	0.03832	0.122205
						ENSG00000166960	ENST00000583930	ENSP00000463254	18	CCDC178	CCDC178-006	2676	891	ENSMUSG00000024306	0.386452	0.916365	0.721215	0.357602	1.95237	0.00214255	0.0377907	0.826354	0.435281	0.17433	1.43813	0.0998781	0.162422	2.60994	7.18334e-06	0.0004481
Yes	Yes					ENSG00000115593	ENST00000419482	ENSP00000393453	2	SMYD1	SMYD1-001	1473	490	ENSMUSG00000055027	0.0409236	0.445624	0.000512624	0.00144387	0.547829	0.0021546	0.03787	0.392527	4.98946e-05	0.000101924	0.397744	1.62016e-06	4.1323e-05	0.769783	0.187584	0.281124
				Yes		ENSG00000174844	ENST00000351747	ENSP00000295937	3	DNAH12	DNAH12-202	9279	3092			0.996088	0.983103	0.428741	1.5634	0.00215504	0.03787	0.860922	0.418062	0.169133	1.1528	0.332548	0.33626	1.85256	1.99991e-05	0.00091841
Yes	Yes					ENSG00000068793	ENST00000313077	ENSP00000324549	15	CYFIP1	CYFIP1-001	3762	1253	ENSMUSG00000030447	0.00756643	0.231236	1.37581e-19	2.13353e-17	0.600113	0.00215626	0.03787	0.204956	2.62729e-23	2.31886e-21	0.447224	8.99604e-07	2.54801e-05	0.820665	0.239396	0.316453
						ENSG00000113384	ENST00000265070	ENSP00000265070	5	GOLPH3	GOLPH3-001	897	298	ENSMUSG00000022200	0.0197076	0.224385	0.000103013	0.000395079	5.21839	0.00216916	0.0380424	0.192857	1.30617e-05	3.17893e-05	3.64286	0.0215011	0.059017	7.04855	0.000155144	0.00402473
						ENSG00000255561	ENST00000260257	ENSP00000260257	11	FDXACB1	FDXACB1-001	1875	624	ENSMUSG00000037845	0.451069	0.63717	0.0469424	0.0525492	0.423837	0.00219067	0.0383184	0.587563	0.0186793	0.0146031	0.330733	5.62864e-05	0.000688029	0.53167	0.026214	0.0990881
						ENSG00000189181	ENST00000342623	ENSP00000339726	1	OR14I1	OR14I1-001	936	311			0.828861	0.519424	0.289922	0.475926	0.00219111	0.0383184	0.74436	0.309875	0.135061	0.424866	0.000374095	0.00301783	0.553376	0.0154862	0.0746424
Yes						ENSG00000069122	ENST00000265417	ENSP00000265417	6	GPR116	GPR116-001	4041	1346	ENSMUSG00000056492	0.287867	0.486148	4.42126e-06	2.81037e-05	0.658733	0.00220619	0.0385198	0.487578	4.85324e-06	1.35604e-05	0.596861	0.000145437	0.00145292	0.829695	0.173484	0.270397
Yes	Yes					ENSG00000143632	ENST00000366684	ENSP00000355645	1	ACTA1	ACTA1-001	1134	377	ENSMUSG00000031972	0.00103672	0.0856969	1.90726e-08	2.53948e-07	0.494081	0.00220888	0.0385198	0.0734351	7.61549e-10	6.02188e-09	0.378302	1.722e-05	0.000264411	0.651893	0.0667476	0.164308
						ENSG00000185689	ENST00000333388	ENSP00000330777	6	C6orf201	C6orf201-201	432	143	ENSMUSG00000021415	0.344169	2.19278	0.288924	0.196625	0.285557	0.00221407	0.0385558	2.19978	0.286872	0.127548	0.307662	0.00428038	0.0188764	0.260917	0.000927875	0.0135134
Yes						ENSG00000125207	ENST00000245255	ENSP00000245255	12	PIWIL1	PIWIL1-001	2586	861	ENSMUSG00000029423	0.018957	0.421021	0.000156918	0.000551623	1.7911	0.00222206	0.0385957	0.344502	2.23566e-06	6.90572e-06	1.32636	0.142543	0.20369	1.96116	0.000382922	0.00756335
						ENSG00000148386	ENST00000277526	ENSP00000277526	9	LCN9	LCN9-002	531	176	ENSMUSG00000023210	0.346248	0.591086	0.177484	0.140182	0.33859	0.00222262	0.0385957	0.55229	0.126647	0.067188	0.286373	0.000332552	0.00278117	0.385015	0.0076513	0.0497119
						ENSG00000143258	ENST00000289865	ENSP00000289865	1	USP21	USP21-001	1698	565	ENSMUSG00000053483	0.069795	0.898775	0.699849	0.350897	2.31274	0.00223683	0.0387877	0.533793	0.0212229	0.0161806	1.33031	0.310507	0.322463	2.73216	0.000206425	0.00492853
						ENSG00000176920	ENST00000425340	ENSP00000387498	19	FUT2	FUT2-001	1032	343	ENSMUSG00000040364	0.0912891	0.538911	0.0112219	0.0173968	0.428832	0.0022725	0.039351	0.452089	0.00100253	0.00129341	0.311594	1.59266e-05	0.000248174	0.561129	0.0403508	0.126052
						ENSG00000174358	ENST00000304460	ENSP00000305302	5	SLC6A19	SLC6A19-001	1905	634	ENSMUSG00000021565	0.0554028	0.783483	0.273345	0.18898	0.55488	0.00227868	0.0394026	0.734338	0.165056	0.0826618	0.476549	0.000107983	0.00115691	0.750498	0.14139	0.241834
						ENSG00000107147	ENST00000298480	ENSP00000298480	9	KCNT1	KCNT1-202	3771	1256	ENSMUSG00000058740	0.0319098	0.270688	6.99956e-21	1.4751e-18	0.650719	0.0022973	0.039669	0.211178	1.69028e-30	3.62308e-28	0.464518	3.16208e-08	1.62107e-06	0.88555	0.391788	0.407121
						ENSG00000138068	ENST00000535679	ENSP00000444081	2	SULT6B1	SULT6B1-203	912	303	ENSMUSG00000038045	0.161362	0.923393	0.834502	0.390609	0.376046	0.00230548	0.0397546	0.880528	0.738625	0.256428	0.305416	0.000166761	0.00161543	0.47037	0.0207145	0.0878362
						ENSG00000205328	ENST00000379665	ENSP00000368986	12	OR6C65	OR6C65-001	939	312	ENSMUSG00000049894	0.15066	0.36087	0.00234035	0.00500655	0.510939	0.00231575	0.0398758	0.363654	0.00254129	0.00280782	0.53766	0.00499274	0.0210578	0.490943	0.00121678	0.0160376
				Yes		ENSG00000147144	ENST00000603986	ENSP00000474071	X	CCDC120	CCDC120-006	2091	696	ENSMUSG00000031150	0.127756	1.81359	0.0672343	0.0690139	2.76293	0.00232277	0.039941	1.26067	0.481876	0.187549	1.82313	0.0800264	0.141348	3.3617	0.000216655	0.00507181
						ENSG00000185821	ENST00000328314	ENSP00000328402	12	OR6C76	OR6C76-001	939	312	ENSMUSG00000052818	0.129517	0.31887	0.000534209	0.00149189	0.459631	0.00233621	0.0401161	0.345809	0.0014039	0.00171571	0.455654	0.0020732	0.0109684	0.553762	0.022022	0.0902268
Yes	Yes					ENSG00000067900	ENST00000399799	ENSP00000382697	18	ROCK1	ROCK1-001	4065	1354	ENSMUSG00000024290	0.0368008	0.311325	4.14064e-08	4.92498e-07	2.01413	0.00234653	0.0402036	0.260603	1.22416e-10	1.17348e-09	1.25138	0.338678	0.339869	2.88367	2.32524e-06	0.000191554
						ENSG00000100665	ENST00000555095	ENSP00000451172	14	SERPINA4	SERPINA4-001	1284	427			0.482656	0.00284155	0.00585178	0.550737	0.00234782	0.0402036	0.388013	8.23613e-05	0.000156526	0.380516	4.49246e-07	1.42607e-05	0.745255	0.138088	0.239381
						ENSG00000107554	ENST00000342239	ENSP00000344914	10	DNMBP	DNMBP-201	4806	1601	ENSMUSG00000025195	0.204976	0.818718	0.202077	0.153324	1.84692	0.00236752	0.0404846	0.658953	0.00747176	0.00692349	1.21247	0.34659	0.344131	2.41227	9.19078e-06	0.00052479
						ENSG00000133627	ENST00000256001	ENSP00000256001	7	ACTR3B	ACTR3B-001	1257	418	ENSMUSG00000056367	0.0127192	0.186335	1.75984e-06	1.29397e-05	0.39974	0.00237626	0.0405236	0.171736	4.03018e-07	1.59341e-06	0.294404	3.15273e-05	0.000426458	0.513323	0.029698	0.106397
Yes						ENSG00000113845	ENST00000494664	ENSP00000418803	3	TIMMDC1	TIMMDC1-001	858	285	ENSMUSG00000002846	0.337643	1.03818	0.924077	0.413982	6.81189	0.00237638	0.0405236	0.831977	0.639416	0.231028	4.39501	0.027117	0.0688376	9.8125	0.000123585	0.00340231
						ENSG00000127362	ENST00000247879	ENSP00000247879	7	TAS2R3	TAS2R3-001	951	316	ENSMUSG00000052850	0.573464	0.645054	0.221988	0.163984	0.382376	0.00239242	0.0407408	0.563617	0.108214	0.0593231	0.339959	0.00057813	0.00419212	0.382714	0.00241634	0.0247183
						ENSG00000144908	ENST00000273450	ENSP00000273450	3	ALDH1L1	ALDH1L1-001	2739	912	ENSMUSG00000030088	0.0609192	0.643369	0.010721	0.0168416	0.614385	0.00239946	0.0407531	0.53472	0.000260594	0.000414637	0.444203	2.6632e-07	9.10208e-06	0.777262	0.119	0.22196
Yes	Yes					ENSG00000256269	ENST00000278715	ENSP00000278715	11	HMBS	HMBS-001	1086	361	ENSMUSG00000032126	0.111063	1.20542	0.650417	0.33461	4.34426	0.00240196	0.0407531	0.924075	0.848286	0.282558	2.85623	0.0377237	0.085986	5.70752	0.000193202	0.00470124
Yes	Yes					ENSG00000185008	ENST00000332191	ENSP00000327536	3	ROBO2	ROBO2-003	4320	1439	ENSMUSG00000052516	0.0525816	0.702388	0.0644764	0.0666658	1.4753	0.00240481	0.0407531	0.631295	0.0156897	0.0126566	1.1555	0.261882	0.293649	1.69079	3.78216e-05	0.00144739
Yes	Yes					ENSG00000166848	ENST00000300086	ENSP00000300086	16	TERF2IP	TERF2IP-001	1200	399	ENSMUSG00000033430	0.126453	0.595598	0.193635	0.148805	11.4919	0.00240636	0.0407531	0.513846	0.0924904	0.052472	8.02885	0.0149978	0.045903	16.8698	0.000151386	0.00395575
						ENSG00000099814	ENST00000453495	ENSP00000407238	14	CEP170B	CEP170B-202	4773	1590	ENSMUSG00000072825	0.119832	0.621709	0.00044794	0.00129269	0.6312	0.00241058	0.0407686	0.491168	1.0851e-07	4.99424e-07	0.440138	3.46284e-08	1.75768e-06	0.850456	0.289148	0.348598
						ENSG00000167664	ENST00000301272	ENSP00000301272	19	TMIGD2	TMIGD2-001	849	282			0.695971	0.203258	0.153926	0.434176	0.00241667	0.0408015	0.603039	0.0743177	0.0441312	0.365075	0.000205415	0.00189521	0.52386	0.0201259	0.0862361
						ENSG00000113212	ENST00000231137	ENSP00000231137	5	PCDHB7	PCDHB7-001	2382	793	ENSMUSG00000047033	0.197763	0.815689	0.281347	0.192922	0.713827	0.00241915	0.0408015	0.748826	0.12546	0.0667327	0.535976	1.37831e-08	7.89503e-07	0.961362	0.724167	0.539641
						ENSG00000125089	ENST00000245105	ENSP00000245105	4	SH3TC1	SH3TC1-001	4011	1336	ENSMUSG00000036553	0.168319	0.719577	0.00479718	0.00890541	0.625241	0.00243449	0.0409807	0.545112	1.46902e-07	6.54538e-07	0.424303	1.57832e-08	8.84304e-07	0.825261	0.218592	0.303995
						ENSG00000002933	ENST00000004103	ENSP00000004103	7	TMEM176A	TMEM176A-001	708	235	ENSMUSG00000023367	0.492789	1.23819	0.588521	0.313034	0.50117	0.00243974	0.0409807	0.856614	0.695405	0.24571	0.350433	2.36283e-06	5.58214e-05	0.534342	0.00614479	0.0435666
		Yes				ENSG00000021776	ENST00000156471	ENSP00000156471	15	AQR	AQR-001	4458	1485	ENSMUSG00000040383	0.0439276	0.361848	1.59562e-07	1.60911e-06	1.86096	0.00245152	0.0411224	0.334305	1.28425e-08	7.63894e-08	1.37304	0.126501	0.189239	2.26827	5.30153e-05	0.0018442
						ENSG00000127527	ENST00000455140	ENSP00000393313	19	EPS15L1	EPS15L1-001	2733	910	ENSMUSG00000006276	0.0640981	0.440878	1.92145e-05	9.66477e-05	0.521632	0.00246617	0.0413121	0.372771	1.84774e-07	7.97815e-07	0.354661	7.30281e-07	2.11474e-05	0.727332	0.143907	0.244391
						ENSG00000165996	ENST00000361271	ENSP00000355308	10	PTPLA	PTPLA-001	867	288	ENSMUSG00000063275	0.0780283	1.3526	0.540577	0.297168	3.38374	0.00247406	0.041388	1.43683	0.461991	0.181982	3.26552	0.00341146	0.0158961	3.89044	0.000620478	0.0103555
						ENSG00000198822	ENST00000361669	ENSP00000355316	7	GRM3	GRM3-001	2640	879	ENSMUSG00000003974	0.0296354	0.232713	3.6084e-11	1.01566e-09	0.712539	0.00248263	0.0414342	0.206628	3.77039e-13	6.61661e-12	0.574778	6.26388e-07	1.86699e-05	0.879763	0.254761	0.326262
						ENSG00000203857	ENST00000235547	ENSP00000235547	1	HSD3B1	HSD3B1-201	1128	375	ENSMUSG00000027869	0.247012	0.758341	0.339655	0.220001	0.504344	0.00248355	0.0414342	0.722778	0.261869	0.118688	0.389188	2.19482e-05	0.000317403	0.717736	0.148679	0.24857
Yes	Yes					ENSG00000163251	ENST00000295417	ENSP00000354607	2	FZD5	FZD5-001	1758	585	ENSMUSG00000045005	0.0115334	0.120322	8.12279e-10	1.69443e-08	0.450444	0.00249693	0.0416012	0.12639	2.65014e-09	1.8412e-08	0.417087	0.000859038	0.00561368	0.625072	0.0799137	0.180157
						ENSG00000155066	ENST00000317668	ENSP00000318520	2	PROM2	PROM2-001	2505	834	ENSMUSG00000027376	0.204709	0.842244	0.398891	0.244364	0.587337	0.00250566	0.0416904	0.655815	0.0369962	0.025252	0.418365	4.46714e-07	1.42243e-05	0.760076	0.122387	0.225003
						ENSG00000167703	ENST00000571650	ENSP00000461382	17	SLC43A2	SLC43A2-004	1722	573	ENSMUSG00000038178	0.0595652	0.398889	4.79195e-05	0.000208293	0.455233	0.00253511	0.0421235	0.34608	2.05257e-06	6.40944e-06	0.361669	7.21865e-05	0.000839912	0.590039	0.0459695	0.134427
						ENSG00000110079	ENST00000337908	ENSP00000338648	11	MS4A4A	MS4A4A-001	720	239	ENSMUSG00000056290	0.671007	0.749761	0.451942	0.264583	0.392564	0.00254221	0.0421846	0.678378	0.309469	0.134952	0.376877	0.00157767	0.00886487	0.378871	0.0016803	0.0196038
						ENSG00000166535	ENST00000299698	ENSP00000299698	12	A2ML1	A2ML1-001	4365	1454	ENSMUSG00000047228	0.0267976	0.707225	0.0312366	0.038479	0.679235	0.00259681	0.0430327	0.685537	0.0187771	0.0146643	0.541034	1.37503e-06	3.58739e-05	0.897574	0.402805	0.412361
						ENSG00000182885	ENST00000333493	ENSP00000332900	16	GPR97	GPR97-001	1650	549	ENSMUSG00000060470	0.182765	0.933624	0.782629	0.375197	0.524402	0.00260817	0.0431629	0.806611	0.387149	0.159334	0.424925	5.25716e-05	0.000654157	0.649884	0.0465042	0.135263
Yes	Yes					ENSG00000203877	ENST00000369689	ENSP00000358703	6	RIPPLY2	RIPPLY2-001	387	128	ENSMUSG00000047897	0.328949	0.559063	0.404286	0.246516	0.21131	0.00261616	0.0432371	0.623942	0.500767	0.19293	0.194982	0.00138425	0.00807337	0.261694	0.0113539	0.0625469
Yes				Yes	TSG	ENSG00000140836	ENST00000268489	ENSP00000268489	16	ZFHX3	ZFHX3-001	11112	3703	ENSMUSG00000038872	0.0512645	0.456046	1.33849e-19	2.11557e-17	0.752003	0.0026388	0.043553	0.447568	1.61634e-20	9.23888e-19	0.618066	3.25374e-07	1.07271e-05	0.988924	0.906771	0.593073
						ENSG00000205409	ENST00000379946	ENSP00000369279	11	OR52E6	OR52E6-201	954	317	ENSMUSG00000094531	0.175896	0.909062	0.751944	0.366905	0.548854	0.00264278	0.0435603	0.843717	0.572863	0.213339	0.514462	0.000831479	0.00548251	0.631345	0.0219836	0.0901724
						ENSG00000205639	ENST00000338315	ENSP00000342501	2	MFSD2B	MFSD2B-201	1515	504	ENSMUSG00000037336	0.20342	0.746868	0.258828	0.18196	0.444043	0.00264769	0.043583	0.689424	0.14931	0.0765061	0.407745	0.000832728	0.00548369	0.505065	0.0121027	0.0650773
						ENSG00000147606	ENST00000309536	ENSP00000309504	8	SLC26A7	SLC26A7-004	1992	663	ENSMUSG00000040569	0.18066	0.674452	0.133621	0.114276	0.589651	0.00266396	0.0437923	0.662633	0.116827	0.0630089	0.56166	0.00100913	0.00629369	0.62767	0.00824442	0.0521191
				Yes		ENSG00000219481	ENST00000430580	ENSP00000474456	1	NBPF1	NBPF1-005	3420	1139			0.834765	0.509475	0.286157	0.713347	0.00268511	0.0440813	0.814475	0.45336	0.17947	0.480636	3.4608e-11	4.17461e-09	1.11076	0.352655	0.386296
						ENSG00000162981	ENST00000295092	ENSP00000295092	2	FAM84A	FAM84A-001	879	292	ENSMUSG00000020607	0.0224916	0.621629	0.399898	0.244785	11.2936	0.00268971	0.0440981	0.523805	0.248442	0.113893	7.85707	0.016536	0.0491438	16.815	0.00015757	0.00406809
						ENSG00000176401	ENST00000326282	ENSP00000317564	19	EID2B	EID2B-001	486	161	ENSMUSG00000070705	0.239189	0.929968	0.9056	0.409342	0.318041	0.00270172	0.0442362	0.732558	0.609868	0.223285	0.228924	6.39261e-05	0.000759497	0.411089	0.022695	0.091354
						ENSG00000136270	ENST00000258770	ENSP00000258770	7	TBRG4	TBRG4-003	1896	631	ENSMUSG00000000384	0.194499	0.62346	0.0471883	0.0527612	2.98492	0.00270696	0.0442631	0.515726	0.00500997	0.00495199	1.99994	0.0649167	0.123237	4.3321	2.92503e-05	0.00121002
		Yes				ENSG00000151491	ENST00000281172	ENSP00000281172	12	EPS8	EPS8-001	2469	822	ENSMUSG00000015766	0.0779147	0.693991	0.0856993	0.0828074	2.56116	0.0027124	0.0442748	0.592104	0.0131384	0.0109671	1.83097	0.0590677	0.116256	2.9944	0.00039593	0.00764675
						ENSG00000181408	ENST00000313135	ENSP00000323516	17	UTS2R	UTS2R-001	1170	389	ENSMUSG00000039321	0.0679058	0.462613	0.0304829	0.0377371	0.403507	0.00271486	0.0442748	0.410405	0.0117204	0.00997681	0.35444	0.000535638	0.00396248	0.473193	0.014474	0.0718162
						ENSG00000171502	ENST00000370571	ENSP00000359603	1	COL24A1	COL24A1-001	5145	1714	ENSMUSG00000028197	0.274721	0.806283	0.204651	0.154682	1.57635	0.00272308	0.0443502	0.777059	0.137025	0.0714933	1.42688	0.0196266	0.0553603	1.46004	0.0129197	0.0675863
						ENSG00000108848	ENST00000393227	ENSP00000376919	17	LUC7L3	LUC7L3-004	1470	489	ENSMUSG00000020863	0.0313614	0.776037	0.502196	0.28357	4.30026	0.00273943	0.0445577	0.503	0.0643668	0.0394397	2.25688	0.11531	0.178027	5.87927	0.000152079	0.00396427
						ENSG00000077585	ENST00000366592	ENSP00000355551	1	GPR137B	GPR137B-001	1200	399	ENSMUSG00000021306	0.0515998	1.20137	0.633131	0.32886	5.02709	0.00274465	0.0445837	0.994559	0.98869	0.313711	4.19925	0.00923336	0.0329062	5.50051	0.00137531	0.0173209
						ENSG00000171711	ENST00000302247	ENSP00000303532	8	DEFB4A	DEFB4A-001	195	64			0.526527	0.474742	0.273259	0.127412	0.00275353	0.0446691	0.49635	0.43356	0.173845	0.1103	0.00103454	0.00640535	0.154638	0.00846663	0.0526596
						ENSG00000135245	ENST00000257696	ENSP00000257696	7	HILPDA	HILPDA-001	192	63	ENSMUSG00000043421	0.163541	0.473191	0.235454	0.170632	0.0681855	0.00276062	0.0447253	0.541667	0.334663	0.143029	0.0519317	0.00394775	0.0178391	0.0608653	0.00183776	0.0206806
						ENSG00000112273	ENST00000230012	ENSP00000230012	6	HDGFL1	HDGFL1-001	756	251	ENSMUSG00000045835	0.156466	0.316161	0.0038354	0.00743049	0.48584	0.00277509	0.0449008	0.39661	0.0227359	0.0171125	0.399766	0.000118075	0.00124296	0.822581	0.427574	0.423525
						ENSG00000125538	ENST00000263341	ENSP00000263341	2	IL1B	IL1B-001	810	269	ENSMUSG00000027398	0.390907	0.586611	0.180594	0.141847	0.417538	0.00279328	0.0451115	0.441014	0.0367904	0.025143	0.275634	4.73902e-06	9.52744e-05	0.538882	0.0372196	0.120558
						ENSG00000126251	ENST00000454971	ENSP00000410925	19	GPR42	GPR42-001	1041	346	ENSMUSG00000019429	0.106554	0.356092	0.0524375	0.0570834	0.300206	0.00279543	0.0451115	0.297902	0.0207702	0.0159123	0.223427	0.000120379	0.00126203	0.395989	0.024666	0.0959705
Yes	Yes					ENSG00000160200	ENST00000398168	ENSP00000381234	21	CBS	CBS-201	1698	565	ENSMUSG00000024039	0.0707757	0.435924	6.58991e-05	0.000271708	0.506711	0.00281178	0.0453161	0.397396	8.00389e-06	2.10162e-05	0.399344	4.17063e-05	0.000538567	0.664965	0.0765112	0.176066
						ENSG00000111432	ENST00000229030	ENSP00000229030	12	FZD10	FZD10-201	1746	581	ENSMUSG00000081683	0.0167321	3.0754	0.051404	0.0562789	0.588746	0.00281632	0.04533	2.91408	0.0649312	0.0397207	0.512046	0.000144462	0.00144789	0.795368	0.200977	0.291721
						ENSG00000189037	ENST00000339042	ENSP00000343244	X	DUSP21	DUSP21-001	573	190	ENSMUSG00000025043	0.145927	0.431584	0.0542264	0.0585039	0.39307	0.0028472	0.0457672	0.381154	0.0257374	0.0188857	0.311854	0.000145805	0.00145292	0.481013	0.0210868	0.0885464
Yes	Yes					ENSG00000146247	ENST00000275034	ENSP00000275034	6	PHIP	PHIP-001	5466	1821	ENSMUSG00000032253	0.0538358	0.351516	6.20559e-08	7.03494e-07	1.75647	0.00285159	0.0457781	0.289822	6.65596e-11	6.80532e-10	1.23423	0.270477	0.298549	2.06332	0.000109262	0.00313599
						ENSG00000146021	ENST00000309755	ENSP00000312397	5	KLHL3	KLHL3-001	1764	587	ENSMUSG00000014164	0.0226431	0.476944	0.0108822	0.0170135	0.495254	0.00287561	0.0461037	0.405094	0.0016744	0.00198367	0.392027	5.45006e-05	0.000671639	0.559712	0.0144537	0.0717815
						ENSG00000166532	ENST00000535829	ENSP00000445863	12	RIMKLB	RIMKLB-001	1161	386	ENSMUSG00000040649	0.0406327	0.355327	0.00197808	0.0043528	3.13699	0.00289992	0.0463713	0.267693	5.15349e-05	0.000104528	2.15684	0.0518584	0.106776	3.63389	0.000648544	0.0106529
						ENSG00000105967	ENST00000265440	ENSP00000265440	7	TFEC	TFEC-001	1044	347	ENSMUSG00000029553	0.256936	0.450668	0.0263534	0.0337809	2.66439	0.00290198	0.0463713	0.398918	0.00979402	0.00861513	1.76932	0.0911947	0.153991	3.5631	7.32059e-05	0.00233046
						ENSG00000185269	ENST00000409678	ENSP00000387310	17	NOTUM	NOTUM-001	1491	496	ENSMUSG00000042988	0.0402175	0.380314	0.000334068	0.00101986	0.453964	0.00290442	0.0463713	0.317635	1.54348e-05	3.67893e-05	0.330341	1.86099e-05	0.000278395	0.606418	0.0633084	0.159827
						ENSG00000154358	ENST00000570156	ENSP00000455507	1	OBSCN	OBSCN-011	26772	8923	ENSMUSG00000061462	0.121834	0.762215	2.58432e-06	1.79244e-05	0.840678	0.00290735	0.0463713	0.602295	9.09482e-19	4.07348e-17	0.578705	2.32783e-21	9.94486e-19	1.13019	0.0358767	0.118077
						ENSG00000142677	ENST00000270800	ENSP00000270800	1	IL22RA1	IL22RA1-001	1725	574	ENSMUSG00000037157	0.244913	0.506124	0.00142725	0.00333441	0.514183	0.00292021	0.0465045	0.487303	0.000740984	0.0010032	0.422602	9.56025e-05	0.00104949	0.68193	0.0906654	0.19238
						ENSG00000140859	ENST00000541240	ENSP00000442008	16	KIFC3	KIFC3-009	2547	848	ENSMUSG00000031788	0.0412753	0.512996	0.000681237	0.00182298	2.81709	0.00292562	0.0465045	0.372805	2.86718e-07	1.17622e-06	1.79711	0.102216	0.164733	3.87256	6.02414e-05	0.00200652
						ENSG00000173401	ENST00000378695	ENSP00000367967	12	GLIPR1L1	GLIPR1L1-002	729	242	ENSMUSG00000020213	0.389942	0.545521	0.147585	0.12265	0.315428	0.00292702	0.0465045	0.645677	0.299393	0.131601	0.339143	0.00560582	0.0229085	0.321006	0.00344118	0.0304526
						ENSG00000179914	ENST00000326245	ENSP00000323587	1	ITLN1	ITLN1-001	942	313	ENSMUSG00000038209	0.216321	0.399067	0.000317292	0.000977044	0.502496	0.00294562	0.0467398	0.489178	0.00569983	0.00552378	0.528717	0.0060342	0.0242436	0.608907	0.0337249	0.114128
						ENSG00000104361	ENST00000430223	ENSP00000407087	8	NIPAL2	NIPAL2-002	1152	383	ENSMUSG00000038879	0.252213	0.668356	0.320381	0.211331	0.359628	0.0029665	0.0469083	0.66101	0.307107	0.134184	0.352539	0.00241225	0.01222	0.374388	0.00444235	0.035884
						ENSG00000126010	ENST00000380289	ENSP00000369643	X	GRPR	GRPR-001	1155	384	ENSMUSG00000031364	0.111247	0.514042	0.0429483	0.0491011	0.501696	0.00296726	0.0469083	0.467717	0.020105	0.0154936	0.432055	0.000263202	0.00232442	0.612356	0.0364325	0.119203
						ENSG00000113211	ENST00000231136	ENSP00000231136	5	PCDHB6	PCDHB6-001	2385	794	ENSMUSG00000047307	0.180984	0.47102	7.05996e-05	0.000287254	0.68116	0.0029702	0.0469083	0.471656	7.28449e-05	0.00014094	0.552449	3.64886e-06	7.89693e-05	0.923464	0.540229	0.471313
						ENSG00000204508	ENST00000376187	ENSP00000365358	1	PRAMEF22	PRAMEF22-001	1446	481	ENSMUSG00000078626	0.59169	3.14527	0.242805	0.174242	0.427343	0.00297146	0.0469083	2.89801	0.256655	0.116845	0.321678	4.99686e-05	0.000629406	0.594518	0.0745282	0.173639
						ENSG00000110077	ENST00000529054	ENSP00000435844	11	MS4A6A	MS4A6A-004	831	276	ENSMUSG00000024677	0.619831	0.725805	0.45285	0.264926	0.436513	0.00298305	0.0470203	0.711113	0.424278	0.17098	0.410696	0.00136642	0.00798296	0.475616	0.0081118	0.0515858
						ENSG00000099330	ENST00000215061	ENSP00000215061	19	OCEL1	OCEL1-001	795	264	ENSMUSG00000002396	0.268317	1.00763	0.980898	0.428248	0.346996	0.00298928	0.0470203	0.841045	0.585192	0.216464	0.281379	0.000285446	0.0024719	0.399358	0.0109133	0.0613311
						ENSG00000198561	ENST00000399050	ENSP00000382004	11	CTNND1	CTNND1-006	2907	968	ENSMUSG00000034101	0.0290145	1.04917	0.828633	0.388637	2.02943	0.00298999	0.0470203	0.751714	0.196635	0.0946694	1.31287	0.261945	0.293685	2.51697	8.55488e-05	0.00258607
	Yes					ENSG00000150991	ENST00000339647	ENSP00000344818	12	UBC	UBC-001	2058	685	ENSMUSG00000008348	0.0019765	0.098733	5.86878e-16	4.68302e-14	0.526431	0.00299957	0.0471108	0.0813757	1.03702e-19	5.50785e-18	0.358053	1.07148e-06	2.9692e-05	0.745965	0.181099	0.276498
						ENSG00000100031	ENST00000400380	ENSP00000383231	22	GGT1	GGT1-001	1710	569	ENSMUSG00000006345	0.145909	0.669067	0.170451	0.136264	0.619456	0.00300568	0.0471467	0.534356	0.0309113	0.0218055	0.449376	4.63819e-07	1.46778e-05	0.807693	0.189134	0.282427
						ENSG00000126882	ENST00000372271	ENSP00000361345	9	FAM78A	FAM78A-001	852	283	ENSMUSG00000050592	0.017482	0.487856	0.0529885	0.0574625	0.407998	0.00301328	0.0472046	0.353469	0.0041073	0.00420415	0.291752	2.708e-05	0.000376227	0.503564	0.0251512	0.0966121
						ENSG00000187474	ENST00000339223	ENSP00000341821	19	FPR3	FPR3-001	1062	353	ENSMUSG00000060701	0.367668	0.681723	0.315717	0.209576	0.537201	0.00301703	0.0472046	0.661595	0.278873	0.124737	0.498821	0.00085839	0.00561368	0.667247	0.0556854	0.149304
						ENSG00000100628	ENST00000555019	ENSP00000451575	14	ASB2	ASB2-002	1908	635	ENSMUSG00000021200	0.054308	0.52415	0.00268048	0.00558304	0.523067	0.00304178	0.0473944	0.523657	0.00264095	0.00289873	0.421296	6.15757e-05	0.000735835	0.751783	0.198269	0.28942
						ENSG00000184330	ENST00000368729	ENSP00000357718	1	S100A7A	S100A7A-001	306	101	ENSMUSG00000063767	0.00899781	0.64808	0.280003	0.192322	0.381203	0.00304221	0.0473944	0.549257	0.132838	0.0697635	0.24572	6.81986e-06	0.000125314	0.495469	0.0340594	0.11472
						ENSG00000176895	ENST00000359350	ENSP00000352305	11	OR51A7	OR51A7-001	939	312	ENSMUSG00000073962	0.187328	1.14147	0.711925	0.354493	0.562808	0.00304388	0.0473944	1.09471	0.800701	0.271272	0.534003	0.00118453	0.00714421	0.617903	0.0134479	0.0689767
						ENSG00000115756	ENST00000307845	ENSP00000310749	2	HPCAL1	HPCAL1-001	582	193	ENSMUSG00000071379	0.00645981	0.186059	2.06637e-05	0.000102618	0.365438	0.00304454	0.0473944	0.159071	1.96189e-06	6.17124e-06	0.245624	1.73266e-05	0.000264758	0.583691	0.123995	0.226214
Yes						ENSG00000154122	ENST00000284268	ENSP00000284268	5	ANKH	ANKH-001	1479	492	ENSMUSG00000022265	0.0122679	0.326206	9.1558e-06	5.24031e-05	0.497334	0.00305413	0.0474838	0.27584	2.16191e-07	9.16327e-07	0.41376	0.000152103	0.001501	0.557541	0.0137924	0.0698146
						ENSG00000165861	ENST00000553891	ENSP00000452442	14	ZFYVE1	ZFYVE1-005	2370	789	ENSMUSG00000042628	0.034709	0.430414	7.74306e-05	0.000311349	0.520894	0.00307265	0.0477116	0.336909	1.98799e-07	8.49648e-07	0.364226	2.62806e-06	6.05526e-05	0.636587	0.0422303	0.129165
						ENSG00000156171	ENST00000286692	ENSP00000286692	1	DRAM2	DRAM2-001	801	266	ENSMUSG00000027900	0.196567	0.904633	0.820597	0.386228	0.287149	0.00307936	0.0477556	0.847921	0.708751	0.249076	0.255593	0.00105305	0.0064987	0.332347	0.00997604	0.0578767
						ENSG00000129353	ENST00000586078	ENSP00000466664	19	SLC44A2	SLC44A2-003	2136	711	ENSMUSG00000057193	0.0612	0.65101	0.067882	0.0694756	0.534428	0.00308419	0.0477705	0.56057	0.0132323	0.0110239	0.421481	3.46395e-05	0.000464876	0.676732	0.0678573	0.165754
						ENSG00000126453	ENST00000246785	ENSP00000246785	19	BCL2L12	BCL2L12-001	1005	334	ENSMUSG00000003190	0.128934	1.40751	0.358608	0.227883	0.456969	0.0031316	0.0483964	0.975084	0.946234	0.304294	0.301961	2.98188e-06	6.67549e-05	0.551682	0.026421	0.0994056
Yes						ENSG00000074410	ENST00000178638	ENSP00000178638	15	CA12	CA12-001	1065	354	ENSMUSG00000032373	0.20625	0.354925	7.01801e-05	0.000286114	0.400795	0.00313245	0.0483964	0.348416	5.05384e-05	0.000103029	0.340557	0.000419832	0.00329856	0.496765	0.0258328	0.0981974
						ENSG00000188396	ENST00000339355	ENSP00000341803	1	TCTEX1D4	TCTEX1D4-001	666	221	ENSMUSG00000047671	0.223385	0.600678	0.295789	0.199956	0.22785	0.00314335	0.0484056	0.590518	0.279568	0.124982	0.206681	0.00144289	0.00833476	0.280154	0.0130274	0.0678192
						ENSG00000132182	ENST00000254508	ENSP00000254508	3	NUP210	NUP210-001	5664	1887	ENSMUSG00000030091	0.12379	0.813323	0.120396	0.106024	0.67744	0.00314558	0.0484056	0.654498	0.00135367	0.00166347	0.499991	9.90258e-08	4.12735e-06	0.858365	0.249331	0.322837
						ENSG00000162065	ENST00000293970	ENSP00000293970	16	TBC1D24	TBC1D24-002	1680	559	ENSMUSG00000036473	0.0324698	0.564759	0.0187502	0.0259789	0.497846	0.00314633	0.0484056	0.454528	0.00102499	0.00131672	0.347094	4.25659e-06	8.90684e-05	0.678491	0.10532	0.208778
						ENSG00000221955	ENST00000423114	ENSP00000404243	3	SLC12A8	SLC12A8-202	2232	743	ENSMUSG00000035506	0.184085	0.761879	0.192007	0.148062	0.556312	0.00314875	0.0484056	0.639026	0.0308079	0.0217539	0.431298	1.71966e-05	0.000264411	0.670798	0.0460209	0.134484
						ENSG00000103657	ENST00000443617	ENSP00000390158	15	HERC1	HERC1-001	14586	4861	ENSMUSG00000038664	0.0395921	0.526502	1.09459e-10	2.78525e-09	1.41903	0.00316086	0.0484709	0.455573	1.5033e-15	3.98585e-14	1.05123	0.675044	0.487584	1.64891	2.23234e-05	0.000995495
						ENSG00000107581	ENST00000369144	ENSP00000358140	10	EIF3A	EIF3A-001	4149	1382	ENSMUSG00000024991	0.0284742	0.611173	0.00944006	0.015243	1.81019	0.00318645	0.0488026	0.456403	2.67699e-05	5.9352e-05	1.01779	0.931194	0.566729	2.66859	5.66102e-07	5.81835e-05
						ENSG00000132938	ENST00000431530	ENSP00000392057	13	MTUS2	MTUS2-002	4140	1379	ENSMUSG00000029651	0.305446	0.694182	0.025436	0.0328499	0.728056	0.00319048	0.0488037	0.599021	0.00160905	0.00192079	0.547122	1.47223e-08	8.29399e-07	0.921169	0.447303	0.432506
						ENSG00000115252	ENST00000456212	ENSP00000408874	2	PDE1A	PDE1A-205	1659	552	ENSMUSG00000059173	0.0763819	0.931478	0.828351	0.388571	1.82722	0.00320238	0.048925	0.762374	0.40591	0.165264	1.20132	0.37632	0.359329	2.28852	4.08574e-05	0.00154711
						ENSG00000113209	ENST00000231134	ENSP00000231134	5	PCDHB5	PCDHB5-001	2388	795	ENSMUSG00000045689	0.191129	0.578888	0.00659852	0.011473	0.700017	0.00321192	0.04901	0.562393	0.00418384	0.00427045	0.553872	8.36712e-07	2.38968e-05	0.914279	0.461252	0.438298
						ENSG00000112183	ENST00000379052	ENSP00000368341	6	RBM24	RBM24-001	711	236	ENSMUSG00000038132	0.0107766	0.554673	0.224998	0.165557	0.387631	0.00321761	0.0490205	0.51177	0.166089	0.0830792	0.320529	0.000324518	0.00272286	0.447589	0.013388	0.0687435
Yes	Yes					ENSG00000164251	ENST00000296677	ENSP00000296677	5	F2RL1	F2RL1-001	1194	397	ENSMUSG00000021678	0.124254	1.00545	0.988289	0.430021	0.491014	0.00322056	0.0490205	0.9	0.775838	0.26535	0.436782	0.000547862	0.00402964	0.56866	0.0203528	0.0868156
						ENSG00000198948	ENST00000361618	ENSP00000354583	4	MFAP3L	MFAP3L-001	1230	409	ENSMUSG00000031647	0.0964015	0.790422	0.494472	0.281012	0.477344	0.00323767	0.0492202	0.735564	0.371528	0.15428	0.371535	5.99909e-05	0.000719137	0.597132	0.0424501	0.129556
			Yes	Yes	Cancer_associate_gene	ENSG00000167258	ENST00000447079	ENSP00000398880	17	CDK12	CDK12-001	4473	1490	ENSMUSG00000003119	0.136144	0.579367	0.00347864	0.00687111	1.80881	0.00324341	0.0492468	0.480948	7.57807e-05	0.000145914	1.29949	0.198449	0.248896	2.24269	4.86937e-05	0.00174583
Yes	Yes					ENSG00000104967	ENST00000263257	ENSP00000263257	19	NOVA2	NOVA2-001	1479	492	ENSMUSG00000030411	0.00877706	0.0214892	7.30765e-11	1.93122e-09	0.489491	0.00327078	0.0495065	0.0190982	4.30385e-12	5.87057e-11	0.393901	9.92285e-05	0.0010812	0.587605	0.0301257	0.107156
						ENSG00000189001	ENST00000452271	ENSP00000430242	19	SBSN	SBSN-002	1773	590	ENSMUSG00000046056	0.581251	0.408603	0.00101025	0.00250699	0.506391	0.00327506	0.0495065	0.37676	0.000308423	0.000480797	0.396523	4.84743e-05	0.000612843	0.587109	0.022345	0.0907145
						ENSG00000121390	ENST00000338910	ENSP00000343966	13	PSPC1	PSPC1-002	1572	523	ENSMUSG00000021938	0.0293941	0.236961	6.27973e-05	0.000260801	2.51572	0.00327658	0.0495065	0.210378	1.10595e-05	2.76338e-05	1.89166	0.0460559	0.0984406	3.12976	0.00021193	0.0050156
						ENSG00000183570	ENST00000400314	ENSP00000383168	21	PCBP3	PCBP3-001	1116	371	ENSMUSG00000001120	0.0387324	0.187562	2.42981e-08	3.09972e-07	0.495445	0.00329161	0.0496726	0.195008	5.94186e-08	2.94966e-07	0.461103	0.00113813	0.00692135	0.605102	0.0373887	0.120806
						ENSG00000168830	ENST00000305344	ENSP00000307766	6	HTR1E	HTR1E-002	1098	365	ENSMUSG00000050534	0.00887778	0.329747	0.000187137	0.000639262	0.580809	0.00331347	0.0499415	0.304222	5.40327e-05	0.000108895	0.520814	0.00039185	0.00314321	0.635913	0.0147713	0.0727232
						ENSG00000172817	ENST00000310193	ENSP00000310721	8	CYP7B1	CYP7B1-001	1521	506	ENSMUSG00000039519	0.354875	0.593377	0.119415	0.105398	1.83483	0.00331875	0.04996	0.493649	0.0335009	0.0232658	1.28778	0.226927	0.269757	2.15911	0.000170862	0.00426831
						ENSG00000124818	ENST00000489301	ENSP00000426991	6	OPN5	OPN5-002	1149	382	ENSMUSG00000043972	0.0568066	0.363571	0.00212675	0.00461813	0.446119	0.00335668	0.0504694	0.362772	0.00207571	0.0023692	0.425066	0.00181467	0.00983929	0.539967	0.02681	0.100322
						ENSG00000187122	ENST00000266058	ENSP00000266058	10	SLIT1	SLIT1-001	4605	1534	ENSMUSG00000025020	0.0414931	0.349077	1.3632e-11	4.26007e-10	0.658848	0.00336311	0.0505044	0.292996	1.08842e-15	3.03833e-14	0.484207	2.31961e-07	8.17299e-06	0.841004	0.226412	0.308665
						ENSG00000159202	ENST00000360943	ENSP00000354201	17	UBE2Z	UBE2Z-001	1065	354	ENSMUSG00000014349	0.00995025	0.0848456	1.40979e-06	1.07585e-05	0.290226	0.00337589	0.0506346	0.0888741	2.7018e-06	8.14189e-06	0.266622	0.00157789	0.00886487	0.352372	0.0152108	0.0740088
						ENSG00000206535	ENST00000489752	ENSP00000417985	3	LNP1	LNP1-004	576	191			0.400895	0.0447265	0.0506202	0.438976	0.00338178	0.050646	0.285714	0.00458639	0.00460734	0.262857	6.48168e-07	1.92075e-05	0.563657	0.0442663	0.132038
						ENSG00000174837	ENST00000312053	ENSP00000311545	19	EMR1	EMR1-002	2661	886	ENSMUSG00000004730	0.280542	0.711505	0.086992	0.0835889	0.652975	0.00338757	0.050646	0.74802	0.144864	0.0747066	0.590766	0.00028031	0.00244766	0.838564	0.22903	0.310119
						ENSG00000175390	ENST00000537635	ENSP00000442283	11	EIF3F	EIF3F-203	1119	372	ENSMUSG00000031029	0.0599848	0.314713	1.29465e-05	6.89607e-05	0.347326	0.00338897	0.050646	0.366957	0.0001909	0.00031858	0.352843	0.00394543	0.0178365	0.408151	0.0142446	0.0711033
						ENSG00000177692	ENST00000314399	ENSP00000320303	21	DNAJC28	DNAJC28-001	1167	388	ENSMUSG00000039763	0.181914	0.807433	0.564668	0.305245	4.10081	0.00343037	0.0512027	0.691871	0.319478	0.138142	2.7941	0.0402509	0.0899715	5.08508	0.00053617	0.00927284
						ENSG00000116793	ENST00000369604	ENSP00000358617	1	PHTF1	PHTF1-001	2289	762	ENSMUSG00000058388	0.0860666	0.716285	0.197536	0.150788	3.29424	0.003437	0.0512395	0.621601	0.0650515	0.039778	2.53245	0.0258233	0.0666426	3.907	0.000664062	0.0108418
						ENSG00000112164	ENST00000373256	ENSP00000362353	6	GLP1R	GLP1R-001	1392	463	ENSMUSG00000024027	0.0486642	0.35188	5.79903e-06	3.54879e-05	0.550476	0.0034457	0.0512905	0.297544	9.116e-08	4.26769e-07	0.427513	2.36978e-05	0.000339906	0.700603	0.0842065	0.184741
						ENSG00000176102	ENST00000323959	ENSP00000315791	11	CSTF3	CSTF3-001	2154	717	ENSMUSG00000027176	0.0100282	0.0984546	1.25057e-11	3.9532e-10	2.74784	0.00344874	0.0512905	0.0756653	2.32438e-15	5.88619e-14	1.71868	0.128371	0.190893	3.3452	0.000375718	0.00749479
						ENSG00000175514	ENST00000312457	ENSP00000310255	11	GPR152	GPR152-001	1413	470	ENSMUSG00000044724	0.148867	0.885765	0.603384	0.318713	0.508014	0.00345545	0.0513284	0.790426	0.31298	0.136032	0.418461	0.000139998	0.00141561	0.613642	0.0366821	0.119633
						ENSG00000101745	ENST00000262126	ENSP00000262126	18	ANKRD12	ANKRD12-001	6189	2062	ENSMUSG00000034647	0.143245	0.471112	1.2148e-07	1.25748e-06	1.76473	0.00346989	0.0514346	0.460376	4.72811e-08	2.41095e-07	1.34184	0.134065	0.19609	2.30587	1.2645e-05	0.000649822
						ENSG00000163982	ENST00000296358	ENSP00000296358	4	OTOP1	OTOP1-001	1839	612	ENSMUSG00000051596	0.151264	1.00235	0.992441	0.431075	0.644493	0.00347094	0.0514346	0.828442	0.446617	0.177479	0.503388	3.84577e-06	8.23201e-05	0.782157	0.104021	0.207538
						ENSG00000070915	ENST00000438926	ENSP00000402152	16	SLC12A3	SLC12A3-001	3093	1030	ENSMUSG00000031766	0.0528907	0.678413	0.0120091	0.0183256	0.626301	0.00350024	0.0518064	0.549409	9.1936e-05	0.000171358	0.484909	4.78238e-06	9.5958e-05	0.772709	0.109839	0.213347
Yes						ENSG00000186340	ENST00000366787	ENSP00000355751	6	THBS2	THBS2-001	3519	1172	ENSMUSG00000023885	0.0590402	0.398783	4.44235e-10	9.60824e-09	0.674777	0.00350654	0.0518376	0.367906	8.63277e-12	1.0862e-10	0.486748	5.80431e-08	2.65681e-06	0.985479	0.914104	0.59425
						ENSG00000169062	ENST00000375299	ENSP00000364448	13	UPF3A	UPF3A-001	1431	476	ENSMUSG00000038398	0.208246	0.497218	0.01283	0.0193166	0.49908	0.00351751	0.0519374	0.429173	0.00235816	0.00264	0.349628	5.97668e-06	0.000112854	0.654151	0.0784037	0.17829
						ENSG00000189051	ENST00000399398	ENSP00000382330	17	RNF222	RNF222-001	663	220	ENSMUSG00000046490	0.0853628	1.66107	0.460835	0.267843	10.8441	0.00353056	0.0520678	1.1386	0.538212	0.203914	7.57728	0.0197101	0.0555502	13.5102	0.000895234	0.0131088
						ENSG00000135951	ENST00000393483	ENSP00000377123	2	TSGA10	TSGA10-001	2097	698	ENSMUSG00000060771	0.0416283	1.43083	0.248307	0.177139	2.25455	0.00353583	0.0520832	1.05331	0.867765	0.286868	1.21095	0.503353	0.421647	3.25592	1.27356e-05	0.000651376
Yes						ENSG00000149295	ENST00000538967	ENSP00000438215	11	DRD2	DRD2-010	1338	445	ENSMUSG00000032259	0.0324707	0.42139	0.000688476	0.0018354	0.577827	0.00354826	0.0522038	0.316254	3.66042e-06	1.06027e-05	0.406612	1.03173e-06	2.86681e-05	0.725062	0.0900482	0.191635
						ENSG00000167508	ENST00000301012	ENSP00000301012	16	MVD	MVD-001	1203	400	ENSMUSG00000006517	0.0898935	0.771945	0.246263	0.175971	0.274433	0.00358882	0.0526251	0.640048	0.0444521	0.0293143	0.206682	0.000243414	0.00218927	0.358297	0.0241893	0.0951681
						ENSG00000105649	ENST00000222256	ENSP00000222256	19	RAB3A	RAB3A-001	663	220	ENSMUSG00000031840	0.00342149	0.299315	0.00531285	0.00965206	0.308022	0.00359203	0.0526251	0.262935	0.00175745	0.00206535	0.243458	0.000342333	0.0028444	0.426119	0.0400514	0.125648
						ENSG00000134030	ENST00000382998	ENSP00000372459	18	CTIF	CTIF-003	1803	600	ENSMUSG00000052928	0.0455416	0.519466	0.00286671	0.00588739	2.25402	0.00359468	0.0526251	0.38701	1.04985e-05	2.63444e-05	1.32099	0.33027	0.334848	3.40459	5.54918e-06	0.00037664
						ENSG00000240720	ENST00000458448	ENSP00000405987	7	LRRD1	LRRD1-002	2583	860	ENSMUSG00000040367	0.356452	0.495563	0.326494	0.214366	2.47703	0.00359645	0.0526251	0.48043	0.304689	0.133323	2.01781	0.0262205	0.0673788	3.02054	0.000309959	0.00653323
Yes						ENSG00000138741	ENST00000379645	ENSP00000368966	4	TRPC3	TRPC3-002	2766	921	ENSMUSG00000027716	0.0444036	0.294205	3.41873e-08	4.16749e-07	0.658426	0.00360106	0.0526251	0.287329	1.71476e-08	9.94352e-08	0.534596	1.07257e-05	0.000181174	0.874703	0.354188	0.386993
					Cancer_associate_gene	ENSG00000168172	ENST00000307602	ENSP00000305699	8	HOOK3	HOOK3-001	2157	718	ENSMUSG00000037234	0.0200472	0.591391	0.122847	0.107538	3.0417	0.0036025	0.0526251	0.522298	0.0549288	0.0347714	2.14204	0.0523373	0.107303	4.15809	0.000117571	0.00330419
						ENSG00000134884	ENST00000400198	ENSP00000383059	13	ARGLU1	ARGLU1-001	822	273	ENSMUSG00000040459	0.0260032	0.387694	0.116662	0.103636	3.78293	0.00360755	0.0526365	0.183743	0.00238066	0.00266072	1.54344	0.373564	0.357742	5.73748	5.73977e-05	0.00192368
						ENSG00000174667	ENST00000308682	ENSP00000310488	19	OR7D4	OR7D4-001	939	312	ENSMUSG00000059623	0.154478	0.479833	0.00928752	0.0150618	0.557967	0.00363051	0.052901	0.447286	0.00419855	0.0042811	0.511584	0.000789817	0.00528599	0.597247	0.0104218	0.0596026
						ENSG00000165621	ENST00000298440	ENSP00000298440	13	OXGR1	OXGR1-001	1014	337	ENSMUSG00000044819	0.108518	0.625898	0.211994	0.158497	0.491336	0.00363425	0.052901	0.536077	0.0944419	0.0533271	0.385275	7.21527e-05	0.000839912	0.578238	0.0262269	0.0991022
						ENSG00000109686	ENST00000409252	ENSP00000386848	4	SH3D19	SH3D19-002	2373	790	ENSMUSG00000028082	0.275469	1.01481	0.954886	0.421828	2.5959	0.00365327	0.0531151	0.92907	0.777064	0.265603	2.02113	0.0350543	0.0819922	2.77219	0.00178771	0.0204371
						ENSG00000104237	ENST00000220676	ENSP00000220676	8	RP1	RP1-001	6471	2156	ENSMUSG00000025900	0.453327	0.823234	0.224422	0.165257	1.2861	0.00365798	0.0531209	0.783016	0.126245	0.0670402	1.01158	0.894482	0.557758	1.60613	3.59485e-08	5.46408e-06
Yes	Yes					ENSG00000196628	ENST00000398339	ENSP00000381382	18	TCF4	TCF4-004	2322	773	ENSMUSG00000053477	0.0269831	0.165319	3.32659e-11	9.39552e-10	0.592556	0.00366273	0.0531273	0.167868	5.35585e-11	5.60006e-10	0.531145	0.000412695	0.0032592	0.683735	0.0357475	0.117964
		Yes				ENSG00000170889	ENST00000391752	ENSP00000375632	19	RPS9	RPS9-001	585	194	ENSMUSG00000006333	0	0.0941282	0.000122524	0.000450566	0.210823	0.00366972	0.0531661	0.0644641	1.64002e-06	5.28907e-06	0.141821	0.000117212	0.00123769	0.257266	0.0133166	0.0686624
						ENSG00000123342	ENST00000322569	ENSP00000313437	12	MMP19	MMP19-001	1527	508	ENSMUSG00000025355	0.265363	1.44226	0.206139	0.155506	2.6084	0.0036756	0.0531889	1.20737	0.517051	0.197858	1.87691	0.0619073	0.119696	3.12176	0.000460662	0.00825255
						ENSG00000179468	ENST00000350513	ENSP00000316518	7	OR9A2	OR9A2-001	933	310	ENSMUSG00000045479	0.159911	1.1211	0.763461	0.369726	0.5186	0.00371741	0.0537308	1.04832	0.901176	0.294314	0.486962	0.00141914	0.00822076	0.571504	0.0138959	0.0700756
						ENSG00000085788	ENST00000397166	ENSP00000380352	8	DDHD2	DDHD2-001	2136	711	ENSMUSG00000061313	0.161335	0.875104	0.622308	0.32497	3.27625	0.00372212	0.0537358	0.749815	0.286438	0.127389	2.32495	0.0450301	0.0969351	4.25637	0.000271761	0.00592484
						ENSG00000182050	ENST00000393205	ENSP00000376900	12	MGAT4C	MGAT4C-202	1524	507	ENSMUSG00000019888	0.0445004	0.656779	0.239011	0.172378	1.98802	0.00373662	0.0538821	0.668503	0.259648	0.117958	1.68283	0.0294005	0.0725184	2.27327	0.00047508	0.00844642
						ENSG00000135837	ENST00000367607	ENSP00000356579	1	CEP350	CEP350-001	9354	3117	ENSMUSG00000033671	0.209611	0.766944	0.0443404	0.0502732	1.52058	0.00374815	0.0539852	0.675232	0.00282261	0.00306339	1.07989	0.597596	0.458112	1.95409	2.78285e-06	0.000217623
						ENSG00000205221	ENST00000379242	ENSP00000368544	2	VIT	VIT-006	2082	693	ENSMUSG00000024076	0.171072	0.7433	0.148472	0.123239	0.60181	0.00378608	0.0544679	0.672791	0.0528738	0.033741	0.515734	0.000142446	0.00143753	0.681942	0.0298068	0.106467
						ENSG00000176246	ENST00000315683	ENSP00000319217	14	OR4L1	OR4L1-001	939	312	ENSMUSG00000093825	0.258611	1.13321	0.712484	0.354642	0.560892	0.00379349	0.0545109	1.15743	0.666513	0.23831	0.555683	0.00325176	0.0153221	0.604934	0.0121455	0.0651859
						ENSG00000183310	ENST00000328782	ENSP00000330904	1	OR2T34	OR2T34-001	957	318			0.80233	0.527167	0.292575	0.568452	0.00383825	0.0550899	0.698021	0.300349	0.131915	0.498587	0.000334678	0.00279212	0.610432	0.0117832	0.0639005
Yes	Yes					ENSG00000189280	ENST00000338513	ENSP00000340811	1	GJB5	GJB5-001	822	273	ENSMUSG00000042357	0.152402	0.888004	0.720399	0.357348	0.475409	0.00384928	0.0551403	0.729761	0.340743	0.144918	0.363079	5.93325e-05	0.000715702	0.589878	0.0425064	0.129619
						ENSG00000133805	ENST00000396554	ENSP00000379802	11	AMPD3	AMPD3-001	2331	776	ENSMUSG00000005686	0.0409924	0.550089	0.00257505	0.00540689	1.87123	0.00385071	0.0551403	0.409248	4.45793e-06	1.25907e-05	1.15528	0.512088	0.424903	2.57142	8.71265e-06	0.0005138
		Yes				ENSG00000225697	ENST00000395550	ENSP00000378920	3	SLC26A6	SLC26A6-004	2280	759	ENSMUSG00000023259	0.225613	1.00964	0.970167	0.425765	0.433067	0.0038667	0.055305	0.778455	0.327868	0.140897	0.334314	0.000113086	0.00119782	0.515942	0.0238349	0.094186
						ENSG00000136011	ENST00000388887	ENSP00000373539	12	STAB2	STAB2-001	7656	2551	ENSMUSG00000035459	0.211065	0.561152	3.79399e-08	4.56532e-07	0.759143	0.00388244	0.0554659	0.545106	7.26886e-09	4.57356e-08	0.612835	2.39127e-07	8.36794e-06	0.927133	0.429245	0.424518
Yes						ENSG00000143869	ENST00000272224	ENSP00000272224	2	GDF7	GDF7-001	1353	450	ENSMUSG00000037660	0.0927261	0.97111	0.941776	0.418286	0.378902	0.00389963	0.0555826	0.873828	0.736668	0.25592	0.327686	0.000780968	0.00524388	0.434241	0.0140576	0.0704592
						ENSG00000063046	ENST00000420463	ENSP00000388806	12	EIF4B	EIF4B-007	1851	616	ENSMUSG00000058655	0.0762957	0.82	0.525901	0.292169	2.75118	0.00390298	0.0555826	0.559494	0.060221	0.0374595	1.56303	0.218323	0.263725	3.4108	0.00035952	0.00727329
						ENSG00000160185	ENST00000319294	ENSP00000317327	21	UBASH3A	UBASH3A-001	1986	661	ENSMUSG00000042345	0.0995277	0.378384	2.66836e-08	3.3585e-07	0.575749	0.00390548	0.0555826	0.406673	3.0419e-07	1.23832e-06	0.518107	0.000549693	0.00403469	0.779658	0.197774	0.289133
						ENSG00000140015	ENST00000322893	ENSP00000321427	14	KCNH5	KCNH5-004	2967	988	ENSMUSG00000034402	0.0244656	0.453153	9.01549e-05	0.00035251	0.711632	0.00390865	0.0555826	0.372605	7.26038e-07	2.63256e-06	0.501583	2.84383e-09	1.94389e-07	0.892213	0.335436	0.375707
						ENSG00000133069	ENST00000358024	ENSP00000350718	1	TMCC2	TMCC2-001	2130	709	ENSMUSG00000042066	0.027234	0.353463	1.24506e-06	9.67206e-06	0.543916	0.00392791	0.0557885	0.255215	4.93876e-11	5.20018e-10	0.343226	1.71449e-07	6.34619e-06	0.754192	0.186853	0.28076
Yes	Yes					ENSG00000144802	ENST00000326172	ENSP00000325663	3	NFKBIZ	NFKBIZ-003	2157	718	ENSMUSG00000035356	0.167692	0.464036	0.00269634	0.00560871	3.02279	0.00393915	0.0557885	0.3965	0.000257305	0.000409948	2.23139	0.0410825	0.091352	3.74916	0.000434361	0.00802661
						ENSG00000214562	ENST00000381697	ENSP00000371116	10	NUTM2D	NUTM2D-004	2421	806	ENSMUSG00000071909	0.456958	1.06031	0.932365	0.415995	4.08336	0.00395095	0.0557885	0.841709	0.802567	0.271674	2.97604	0.0305005	0.074388	5.00845	0.000716804	0.0113631
						ENSG00000163818	ENST00000296135	ENSP00000296135	3	LZTFL1	LZTFL1-001	900	299	ENSMUSG00000025245	0.0927797	1.15232	0.802364	0.380991	10.5433	0.00395159	0.0557885	1.00992	0.986104	0.313072	7.21374	0.0232932	0.062349	14.6128	0.000479574	0.00847049
					Cancer_associate_gene	ENSG00000129204	ENST00000250066	ENSP00000250066	17	USP6	USP6-001	4221	1406	ENSMUSG00000000804	0.277105	0.747096	0.0721246	0.0727524	1.54924	0.00395298	0.0557885	0.590066	0.00103826	0.00133103	1.0374	0.810453	0.53349	1.94201	1.01126e-05	0.00055118
Yes	Yes			Yes		ENSG00000100888	ENST00000557364	ENSP00000451601	14	CHD8	CHD8-002	7746	2581	ENSMUSG00000053754	0.0491892	0.547847	8.06137e-05	0.000320852	1.887	0.00395363	0.0557885	0.41303	3.75793e-09	2.52565e-08	1.21848	0.377044	0.359719	2.40561	5.23971e-05	0.00183143
						ENSG00000179833	ENST00000313349	ENSP00000326933	2	SERTAD2	SERTAD2-001	945	314	ENSMUSG00000049800	0.177658	0.389697	0.00156329	0.00358498	0.370007	0.0039548	0.0557885	0.45306	0.00857229	0.00774127	0.34795	0.00209993	0.0110585	0.460059	0.0267632	0.100195
						ENSG00000164935	ENST00000297581	ENSP00000297581	8	DCSTAMP	DCSTAMP-001	1413	470	ENSMUSG00000022303	0.292598	0.703122	0.214055	0.159615	0.591179	0.00398326	0.0560811	0.697009	0.202797	0.0969824	0.533879	0.000550782	0.00403665	0.643355	0.0160412	0.076094
						ENSG00000185052	ENST00000328041	ENSP00000333519	20	SLC24A3	SLC24A3-001	1935	644	ENSMUSG00000063873	0.0218811	0.532976	0.00488389	0.00902638	0.634992	0.00398464	0.0560811	0.48558	0.00116212	0.00146068	0.533556	5.96694e-05	0.000717688	0.75282	0.0733255	0.172513
						ENSG00000015520	ENST00000289547	ENSP00000289547	7	NPC1L1	NPC1L1-001	4080	1359	ENSMUSG00000020447	0.182308	0.752038	0.0570601	0.0608503	0.681184	0.0039995	0.0562261	0.642599	0.00300677	0.00322649	0.523583	9.30562e-07	2.62121e-05	0.882913	0.353166	0.386464
Yes	Yes					ENSG00000149418	ENST00000278742	ENSP00000278742	11	ST14	ST14-001	2568	855	ENSMUSG00000031995	0.102284	0.280509	3.82312e-13	1.82393e-11	0.584754	0.00401623	0.0563328	0.266031	2.81151e-14	6.15837e-13	0.487104	9.88738e-05	0.00107848	0.770751	0.166536	0.264414
						ENSG00000160321	ENST00000397126	ENSP00000380315	19	ZNF208	ZNF208-001	3843	1280			0.680087	0.0577198	0.0614262	0.727049	0.00403606	0.0565465	0.869949	0.495151	0.19143	0.787329	0.0313303	0.0756738	0.768332	0.0175981	0.0799125
						ENSG00000184564	ENST00000400286	ENSP00000383143	13	SLITRK6	SLITRK6-001	2526	841	ENSMUSG00000045871	0.0802618	0.505377	0.00356261	0.00699495	1.69005	0.00405103	0.0566919	0.504875	0.00351257	0.00367465	1.32007	0.13144	0.193939	2.22349	8.87796e-06	0.000517888
						ENSG00000138109	ENST00000260682	ENSP00000260682	10	CYP2C9	CYP2C9-001	1473	490	ENSMUSG00000032808	0.265915	0.634829	0.0667617	0.0685967	0.615142	0.00405678	0.056708	0.595392	0.035953	0.0246634	0.518211	8.87247e-05	0.000987742	0.716405	0.0497357	0.140433
						ENSG00000170923	ENST00000305456	ENSP00000303822	19	OR7G2	OR7G2-001	1038	345	ENSMUSG00000058692	0.184968	1.47348	0.315987	0.209623	0.516033	0.00409381	0.0571609	1.57349	0.239871	0.110827	0.507934	0.00326027	0.015334	0.5581	0.0117162	0.0636892
Yes	Yes					ENSG00000005810	ENST00000407578	ENSP00000384288	13	MYCBP2	MYCBP2-203	14037	4678	ENSMUSG00000033004	0.0273405	0.437522	8.04969e-14	4.44025e-12	1.40312	0.00411114	0.0573378	0.391841	1.41456e-17	5.3395e-16	1.10355	0.405895	0.374943	1.58708	8.51993e-05	0.00258274
						ENSG00000204290	ENST00000454136	ENSP00000390613	6	BTNL2	BTNL2-001	1449	482	ENSMUSG00000024340	0.346825	0.568858	0.0193724	0.0266588	0.498031	0.00413102	0.05755	0.529864	0.00824358	0.0075034	0.414838	0.000249054	0.00223216	0.583735	0.0280349	0.10299
						ENSG00000228567	ENST00000311170	ENSP00000310856	19	VN1R4	VN1R4-001	906	301	ENSMUSG00000057203	0.319534	0.63634	0.207749	0.156387	0.518252	0.00414363	0.0576606	0.558151	0.102189	0.0566813	0.462983	0.000721386	0.004931	0.52825	0.00542229	0.0404398
						ENSG00000135931	ENST00000349938	ENSP00000258417	2	ARMC9	ARMC9-001	1998	665	ENSMUSG00000062590	0.0704722	0.475452	0.000694272	0.00184845	0.512216	0.004189	0.0582233	0.463723	0.00044599	0.000657345	0.404785	8.47054e-05	0.000951259	0.690231	0.117218	0.22019
Yes						ENSG00000133101	ENST00000255465	ENSP00000255465	13	CCNA1	CCNA1-001	1398	465	ENSMUSG00000027793	0.176449	0.42777	0.00543277	0.00983082	2.06678	0.00419875	0.0582233	0.420249	0.00448567	0.00452695	1.57137	0.0786614	0.139707	2.48696	0.000275014	0.00595964
Yes	Yes					ENSG00000169855	ENST00000464233	ENSP00000420321	3	ROBO1	ROBO1-001	4956	1651	ENSMUSG00000022883	0.0461453	0.663591	0.0118825	0.0181763	1.49522	0.00420046	0.0582233	0.544957	0.000173412	0.000293257	1.06845	0.639713	0.473576	1.75177	5.94616e-05	0.00198668
						ENSG00000221933	ENST00000408898	ENSP00000386167	7	OR2A25	OR2A25-001	933	310	ENSMUSG00000045708	0.16943	1.22949	0.563795	0.30505	0.582548	0.00420296	0.0582233	1.15278	0.691486	0.244656	0.512346	0.000362976	0.00295135	0.691143	0.0518499	0.143734
						ENSG00000250120	ENST00000307360	ENSP00000304234	5	PCDHA10	PCDHA10-002	2847	948			0.53365	0.000362469	0.00108726	0.686918	0.00423121	0.0585489	0.572592	0.0016042	0.00191601	0.587526	4.60619e-05	0.000588146	0.966511	0.796456	0.561018
						ENSG00000166135	ENST00000299163	ENSP00000299163	10	HIF1AN	HIF1AN-002	1050	349	ENSMUSG00000036450	0.0325559	0.455987	0.0775578	0.0768114	0.393479	0.00425005	0.0587436	0.427833	0.0553028	0.0349712	0.302	0.000172928	0.00165552	0.498116	0.0354971	0.117509
						ENSG00000145808	ENST00000274487	ENSP00000274487	5	ADAMTS19	ADAMTS19-001	3624	1207	ENSMUSG00000053441	0.143489	0.528071	0.00243396	0.00516246	1.57935	0.00426886	0.0589376	0.442438	9.12439e-05	0.000170439	1.12202	0.475183	0.409595	1.91243	4.31756e-05	0.00160118
						ENSG00000129538	ENST00000397967	ENSP00000381057	14	RNASE1	RNASE1-001	471	156	ENSMUSG00000035896	0.299664	1.07902	0.874871	0.401166	0.275288	0.0042793	0.0589621	0.779883	0.605854	0.222273	0.198516	0.000198793	0.00184833	0.311163	0.0106475	0.060366
						ENSG00000212807	ENST00000391496	ENSP00000375334	7	OR2A42	OR2A42-001	933	310	ENSMUSG00000059411	0.129483	0.37684	0.472878	0.272709	0.269368	0.00428199	0.0589621	0.345599	0.43121	0.173192	0.241919	0.00176269	0.00962873	0.322451	0.0154688	0.0746333
Yes	Yes					ENSG00000084093	ENST00000309042	ENSP00000311816	4	REST	REST-001	3294	1097	ENSMUSG00000029249	0.279213	0.574953	0.00667516	0.0115891	2.04832	0.00428498	0.0589621	0.538239	0.00232069	0.00260434	1.57455	0.0741739	0.134653	2.39955	0.000426275	0.00795897
						ENSG00000141568	ENST00000335255	ENSP00000335677	17	FOXK2	FOXK2-001	1983	660	ENSMUSG00000039275	0.0522731	0.307411	1.81227e-10	4.26788e-09	0.499802	0.00433362	0.0595648	0.308019	1.95843e-10	1.78904e-09	0.466675	0.00164484	0.00917066	0.612515	0.0459021	0.134376
Yes						ENSG00000177469	ENST00000357037	ENSP00000349541	17	PTRF	PTRF-001	1173	390	ENSMUSG00000004044	0.0328844	0.497756	0.0338027	0.0408082	3.03036	0.00434482	0.0596522	0.41782	0.0072474	0.00675418	1.95779	0.0941676	0.156937	4.97615	1.30963e-05	0.000660222
						ENSG00000146938	ENST00000381093	ENSP00000370483	X	NLGN4X	NLGN4X-201	2511	836			0.183048	6.301e-13	2.74008e-11	0.672848	0.00438057	0.0599799	0.168909	2.56727e-14	5.68564e-13	0.541278	8.40926e-06	0.000147893	0.807904	0.126799	0.228674
						ENSG00000142556	ENST00000270649	ENSP00000270649	19	ZNF614	ZNF614-001	1758	585			0.608792	0.0677834	0.0694342	2.94272	0.00438539	0.0599799	0.637569	0.098237	0.0549838	2.59582	0.0127113	0.0411398	3.49376	0.000789769	0.0121238
						ENSG00000197953	ENST00000356517	ENSP00000348911	3	AADACL2	AADACL2-001	1206	401	ENSMUSG00000091376	0.161245	0.97189	0.935246	0.416782	2.31297	0.00439096	0.0599799	0.858221	0.662779	0.237354	1.5695	0.133627	0.195677	2.76837	0.00045334	0.00818122
						ENSG00000248098	ENST00000595085	ENSP00000471150	19	BCKDHA	BCKDHA-201	1440	479	ENSMUSG00000060376	0.03813	0.389976	1.28205e-05	6.84224e-05	0.459303	0.00439626	0.0599799	0.285851	2.42984e-09	1.70364e-08	0.303789	6.49852e-06	0.000120489	0.609377	0.0740289	0.173101
Yes	Yes					ENSG00000177103	ENST00000321322	ENSP00000315465	11	DSCAML1	DSCAML1-001	6342	2113	ENSMUSG00000032087	0.015	0.462551	8.71633e-10	1.79444e-08	0.746035	0.00440286	0.0599799	0.35425	3.83207e-17	1.35288e-15	0.538761	1.1571e-09	9.34172e-08	0.932983	0.501596	0.455789
						ENSG00000170448	ENST00000381538	ENSP00000370949	4	NFXL1	NFXL1-001	2736	911	ENSMUSG00000072889	0.137239	1.08489	0.782906	0.375264	2.54006	0.00440489	0.0599799	0.935985	0.823001	0.276734	1.93047	0.0484393	0.101774	2.86777	0.00115304	0.0155932
Yes						ENSG00000198707	ENST00000309041	ENSP00000308021	12	CEP290	CEP290-201	7446	2481	ENSMUSG00000019971	0.0933583	0.832217	0.282947	0.193684	1.72397	0.00440716	0.0599799	0.699133	0.0356706	0.0245117	1.11619	0.570089	0.447475	2.37115	4.25757e-06	0.000300306
						ENSG00000183060	ENST00000344791	ENSP00000342840	15	LYSMD4	LYSMD4-001	894	297	ENSMUSG00000043831	0.308363	0.857665	0.658888	0.337506	0.361137	0.00441175	0.0599799	0.960553	0.907965	0.295855	0.394073	0.00973724	0.0341676	0.36593	0.00499773	0.0386351
						ENSG00000166448	ENST00000416379	ENSP00000413163	7	TMEM130	TMEM130-008	1308	435	ENSMUSG00000043388	0.17555	0.355054	2.05273e-05	0.000102126	0.516187	0.00441246	0.0599799	0.3092	1.01627e-06	3.5074e-06	0.38978	3.59026e-05	0.000477452	0.68061	0.101672	0.204936
						ENSG00000040531	ENST00000381870	ENSP00000371294	17	CTNS	CTNS-002	1203	400	ENSMUSG00000005949	0.141017	0.459106	0.00106373	0.0026168	0.38369	0.00442725	0.0600688	0.440061	0.000538372	0.000765929	0.382853	0.00433122	0.0190106	0.410866	0.00856392	0.0529582
						ENSG00000170004	ENST00000380358	ENSP00000369716	17	CHD3	CHD3-003	6180	2059	ENSMUSG00000018474	0.0241744	0.470805	1.04628e-05	5.82215e-05	1.62084	0.0044309	0.0600688	0.346253	2.16878e-10	1.95148e-09	0.967947	0.849217	0.545493	2.27293	8.34419e-07	7.96894e-05
Yes	Yes					ENSG00000131437	ENST00000403231	ENSP00000385808	5	KIF3A	KIF3A-008	2181	726	ENSMUSG00000018395	0.0132065	0.479835	0.0249226	0.0323393	2.97991	0.00443362	0.0600688	0.424802	0.00839883	0.00761212	2.11022	0.0579446	0.114628	3.79373	0.000372927	0.00746672
						ENSG00000185013	ENST00000359846	ENSP00000352904	2	NT5C1B	NT5C1B-002	1833	610	ENSMUSG00000020622	0.213406	0.740306	0.238984	0.172373	0.612797	0.00444303	0.0600873	0.62528	0.0644897	0.0395069	0.482287	1.80589e-05	0.000271187	0.707431	0.0454324	0.13356
						ENSG00000136839	ENST00000259362	ENSP00000259362	9	OR13C9	OR13C9-001	957	318	ENSMUSG00000044801	0.109458	0.596605	0.112791	0.101039	0.500183	0.00444473	0.0600873	0.582399	0.0966098	0.05424	0.499437	0.00435656	0.0190746	0.579416	0.0261418	0.0989193
Yes			Yes	Yes	TSG	ENSG00000163930	ENST00000460680	ENSP00000417132	3	BAP1	BAP1-001	2190	729	ENSMUSG00000021901	0.0692182	0.46221	0.000680359	0.00182144	1.99772	0.00446218	0.0602089	0.366985	7.19365e-06	1.9163e-05	1.41618	0.158906	0.217268	2.57577	7.65217e-05	0.00241464
						ENSG00000256018	ENST00000305910	ENSP00000439660	6	HIST1H3G	HIST1H3G-001	411	136			0.639475	0.331918	0.216663	0.331586	0.00446492	0.0602089	0.491185	0.118186	0.0636558	0.23815	0.000131297	0.00134621	0.43497	0.0358573	0.118077
						ENSG00000029993	ENST00000325307	ENSP00000359393	X	HMGB3	HMGB3-001	603	200	ENSMUSG00000015217	0.0231238	0.0800601	3.91308e-05	0.000176323	0.374611	0.00446838	0.0602089	0.0650634	3.54659e-06	1.03278e-05	0.243988	2.05686e-05	0.000300965	0.596519	0.146065	0.246421
						ENSG00000106771	ENST00000374586	ENSP00000363714	9	TMEM245	TMEM245-001	2640	879	ENSMUSG00000055296	0.100534	0.497872	0.00357105	0.00700932	0.483482	0.00447373	0.0602151	0.442253	0.000594753	0.000833218	0.413804	0.000488113	0.00370171	0.542915	0.0176015	0.0799125
Yes						ENSG00000156873	ENST00000328273	ENSP00000329968	16	PHKG2	PHKG2-004	1233	410	ENSMUSG00000030815	0.092549	0.805783	0.456648	0.266238	3.61769	0.00448108	0.0602483	0.483515	0.0106047	0.00918423	1.93406	0.165435	0.223129	4.71414	0.000411405	0.00782016
						ENSG00000258223	ENST00000547058	ENSP00000447588	7	PRSS58	PRSS58-001	726	241	ENSMUSG00000051936	0.436794	0.382478	0.00179736	0.00401727	0.519447	0.00449423	0.0603169	0.417014	0.0047644	0.00474836	0.472616	0.00107956	0.00662014	0.673555	0.090085	0.191676
						ENSG00000147799	ENST00000377307	ENSP00000366522	8	ARHGAP39	ARHGAP39-002	3345	1114	ENSMUSG00000033697	0.0435337	0.480091	4.07732e-05	0.000181928	0.611804	0.00449597	0.0603169	0.404871	3.14758e-07	1.27469e-06	0.460336	5.28109e-06	0.000103139	0.827979	0.279158	0.343075
						ENSG00000101842	ENST00000415430	ENSP00000402219	X	VSIG1	VSIG1-201	1272	423	ENSMUSG00000031430	0.249677	0.6577	0.217067	0.161245	0.482665	0.00451615	0.0605218	0.611857	0.146733	0.0754759	0.403825	0.000346735	0.00286473	0.570258	0.0299955	0.10701
						ENSG00000090989	ENST00000346134	ENSP00000326514	4	EXOC1	EXOC1-001	2685	894	ENSMUSG00000036435	0.0213258	0.620771	0.0828723	0.080692	2.13306	0.0045312	0.0606576	0.521533	0.016977	0.0135152	1.44479	0.175751	0.231472	2.68343	0.000169814	0.00425557
Yes	Yes		Yes	Yes		ENSG00000135503	ENST00000541224	ENSP00000442656	12	ACVR1B	ACVR1B-004	1641	546	ENSMUSG00000000532	0.0191327	0.239408	4.87008e-05	0.000211112	2.55136	0.00456079	0.0609026	0.197864	2.45389e-06	7.50641e-06	1.87791	0.0613463	0.119145	3.13292	0.000432648	0.00800983
Yes						ENSG00000131381	ENST00000253699	ENSP00000253699	3	ZFYVE20	ZFYVE20-001	2355	784	ENSMUSG00000014550	0.176274	1.05987	0.826011	0.387983	2.07723	0.00456432	0.0609026	0.767476	0.315765	0.136892	1.22796	0.435015	0.389516	2.97409	1.4003e-05	0.000693201
Yes						ENSG00000272333	ENST00000222270	ENSP00000222270	19	KMT2B	KMT2B-201	8148	2715	ENSMUSG00000006307	0.111011	0.58201	3.29026e-05	0.000153215	1.42505	0.00457429	0.060933	0.422105	1.57103e-11	1.85975e-10	0.979667	0.870051	0.551267	1.74016	7.88295e-06	0.000481329
Yes						ENSG00000180592	ENST00000449193	ENSP00000410041	10	SKIDA1	SKIDA1-001	2727	908	ENSMUSG00000054074	0.200949	0.59563	0.122184	0.107191	0.559059	0.00457648	0.060933	0.537637	0.0628537	0.03875	0.42304	1.99886e-05	0.000294787	0.734362	0.13612	0.237239
						ENSG00000163394	ENST00000295589	ENSP00000295589	4	CCKAR	CCKAR-001	1287	428	ENSMUSG00000029193	0.0552035	0.713131	0.216774	0.161075	0.572578	0.00458637	0.0609988	0.623474	0.0829479	0.0481927	0.543542	0.00188922	0.0101469	0.61362	0.0133105	0.0686624
						ENSG00000181733	ENST00000324060	ENSP00000316284	19	OR2Z1	OR2Z1-001	945	314	ENSMUSG00000061561	0.129986	0.80903	0.458073	0.266804	0.553603	0.00460477	0.0611775	0.732171	0.273991	0.123159	0.492847	0.000645453	0.00452974	0.626696	0.0259442	0.098517
						ENSG00000176681	ENST00000320254	ENSP00000326324	17	LRRC37A	LRRC37A-001	5103	1700	ENSMUSG00000034239	0.668365	1.16953	0.782168	0.375051	0.345349	0.00463003	0.0614468	1.13458	0.82365	0.276828	0.277856	0.000496894	0.00374962	0.429511	0.0269162	0.100585
						ENSG00000133216	ENST00000400191	ENSP00000383053	1	EPHB2	EPHB2-001	3168	1055	ENSMUSG00000028664	0.00282258	0.465741	1.21423e-05	6.57855e-05	0.669004	0.00465874	0.0617614	0.326478	4.47135e-11	4.7497e-10	0.446142	6.70021e-09	4.26698e-07	0.836148	0.210209	0.297579
						ENSG00000188011	ENST00000343216	ENSP00000345374	2	CXXC11	CXXC11-001	1719	572			0.646589	0.043226	0.0492885	0.54992	0.00467927	0.0618759	0.567936	0.00836422	0.00758762	0.433233	6.00381e-05	0.000719137	0.728606	0.138436	0.239578
						ENSG00000078687	ENST00000588847	ENSP00000467154	17	TNRC6C	TNRC6C-001	5181	1726	ENSMUSG00000025571	0.155256	0.388919	2.87927e-10	6.50276e-09	0.618939	0.0046819	0.0618759	0.41204	3.77181e-09	2.52932e-08	0.617555	0.00448882	0.0194937	0.677951	0.0223848	0.0907145
Yes	Yes					ENSG00000170820	ENST00000406846	ENSP00000384708	2	FSHR	FSHR-001	2088	695	ENSMUSG00000032937	0.145694	0.760925	0.311935	0.207845	0.651823	0.00468746	0.0618759	0.777623	0.352169	0.148116	0.601412	0.000751328	0.00507477	0.707737	0.0227288	0.0914221
						ENSG00000018280	ENST00000233202	ENSP00000233202	2	SLC11A1	SLC11A1-001	1653	550	ENSMUSG00000026177	0.082372	0.869847	0.543124	0.297865	0.507772	0.00470195	0.0620009	0.672866	0.0822449	0.0478676	0.365535	1.7517e-05	0.000266476	0.632512	0.0586382	0.153857
						ENSG00000147649	ENST00000336273	ENSP00000338235	8	MTDH	MTDH-001	1749	582	ENSMUSG00000022255	0.157117	0.824059	0.503993	0.284126	2.98334	0.00471068	0.0620496	0.625774	0.102888	0.0570167	2.06889	0.0673975	0.126379	3.55588	0.000850062	0.0127946
						ENSG00000258366	ENST00000318100	ENSP00000322287	20	RTEL1	RTEL1-201	4203	1400	ENSMUSG00000038685	0.176417	0.635071	0.000325031	0.000995678	0.554605	0.00471813	0.0620815	0.537866	7.56845e-07	2.71754e-06	0.410914	1.41306e-05	0.000225324	0.703913	0.0954438	0.197813
Yes						ENSG00000175063	ENST00000356455	ENSP00000348838	20	UBE2C	UBE2C-001	540	179	ENSMUSG00000001403	0.0286233	0.884553	0.835631	0.390849	0.25842	0.00472887	0.0621518	0.819672	0.736363	0.255859	0.196721	0.000452909	0.00348892	0.315554	0.0183	0.0818195
						ENSG00000103196	ENST00000262424	ENSP00000262424	16	CRISPLD2	CRISPLD2-001	1494	497	ENSMUSG00000031825	0.117746	0.478195	0.000750008	0.0019713	0.484626	0.00473356	0.0621518	0.500574	0.00161533	0.00192663	0.465943	0.00283458	0.0138397	0.565213	0.0273461	0.101449
						ENSG00000132406	ENST00000382753	ENSP00000372201	4	TMEM128	TMEM128-002	498	165	ENSMUSG00000067365	0.15535	0.941806	0.912821	0.411001	0.33842	0.00478506	0.0627612	0.636109	0.404844	0.164988	0.198784	8.27584e-06	0.000146048	0.428264	0.0302144	0.107365
Yes						ENSG00000126603	ENST00000262366	ENSP00000262366	16	GLIS2	GLIS2-001	1575	524	ENSMUSG00000014303	0.0538206	0.377281	8.69764e-05	0.000342855	0.441297	0.00479894	0.0628763	0.34208	1.33522e-05	3.2457e-05	0.349773	0.000227157	0.00206661	0.577197	0.0620217	0.158334
						ENSG00000163380	ENST00000420581	ENSP00000414670	3	LMOD3	LMOD3-001	1683	560	ENSMUSG00000044086	0.171824	0.442757	0.000613374	0.00166985	0.517195	0.00481362	0.0629125	0.440056	0.00055483	0.000784826	0.419019	0.000163854	0.00159851	0.646342	0.0647014	0.161258
						ENSG00000236287	ENST00000432999	ENSP00000398106	11	ZBED5	ZBED5-001	2082	693	ENSMUSG00000034173	0.0100657	0.494676	0.0666013	0.0684753	4.67602	0.00481628	0.0629125	0.434611	0.0285509	0.0205043	3.28675	0.0364645	0.0842635	5.64269	0.00119068	0.0158833
Yes	Yes					ENSG00000134757	ENST00000257189	ENSP00000257189	18	DSG3	DSG3-001	3000	999	ENSMUSG00000056632	0.211965	0.791374	0.239102	0.172398	1.53933	0.00481992	0.0629125	0.701516	0.0736301	0.0437922	1.15604	0.346667	0.344131	1.78211	0.000145241	0.00384356
Yes						ENSG00000197969	ENST00000360280	ENSP00000353422	9	VPS13A	VPS13A-005	9525	3174	ENSMUSG00000046230	0.153142	0.566705	5.32328e-06	3.29704e-05	1.52373	0.00483026	0.0629125	0.532193	3.95757e-07	1.57034e-06	1.18924	0.249055	0.28508	1.85234	3.18625e-05	0.00128304
						ENSG00000173728	ENST00000308105	ENSP00000311218	1	C1orf100	C1orf100-004	444	147	ENSMUSG00000015962	0.359836	3.44921	0.0797961	0.0784589	6.22798	0.00483223	0.0629125	2.40672	0.228371	0.106589	3.04851	0.114508	0.177357	8.67459	0.000456264	0.00821785
Yes						ENSG00000204952	ENST00000378079	ENSP00000367319	17	FBXO47	FBXO47-001	1359	452	ENSMUSG00000070336	0.240701	0.746987	0.396187	0.243202	4.63461	0.00483448	0.0629125	0.679581	0.259948	0.118056	3.78624	0.0168522	0.0497664	5.44002	0.00148673	0.0182947
						ENSG00000197376	ENST00000310194	ENSP00000310632	12	OR8S1	OR8S1-001	1080	359	ENSMUSG00000063780	0.186204	0.917185	0.77842	0.373877	0.556535	0.00483742	0.0629125	0.821705	0.522161	0.19947	0.465282	0.000202625	0.00187801	0.692705	0.0801048	0.180438
						ENSG00000196208	ENST00000381486	ENSP00000370896	2	GREB1	GREB1-001	5850	1949	ENSMUSG00000036523	0.075324	0.506705	1.17487e-08	1.67934e-07	0.708663	0.00487947	0.0633925	0.438569	3.01274e-12	4.25451e-11	0.540418	3.67815e-07	1.20104e-05	0.904055	0.411788	0.416097
						ENSG00000164181	ENST00000508821	ENSP00000424123	5	ELOVL7	ELOVL7-001	846	281	ENSMUSG00000021696	0.173333	0.693609	0.382724	0.237941	0.381119	0.004905	0.0636571	0.67366	0.345482	0.146216	0.364688	0.00315477	0.0149897	0.401151	0.00797054	0.0509435
						ENSG00000203837	ENST00000369230	ENSP00000358232	10	PNLIPRP3	PNLIPRP3-001	1404	467			0.644624	0.1552	0.127253	2.2536	0.00491623	0.0637357	0.647853	0.160029	0.0807509	2.01605	0.0159495	0.0479331	2.56687	0.000988406	0.0141281
						ENSG00000163645	ENST00000295910	ENSP00000295910	3	FAM194A	FAM194A-001	1992	663	ENSMUSG00000070471	0.489472	1.29531	0.417822	0.251985	0.58149	0.00493443	0.0637989	1.2567	0.474608	0.185616	0.428419	7.70775e-06	0.000138891	0.909723	0.627796	0.505714
						ENSG00000166398	ENST00000299505	ENSP00000299505	19	KIAA0355	KIAA0355-001	3213	1070	ENSMUSG00000066571	0.0857388	0.661546	0.0224533	0.029837	0.590123	0.00493673	0.0637989	0.605336	0.00539348	0.00526944	0.487052	0.000107752	0.00115565	0.703821	0.0628798	0.159252
						ENSG00000204969	ENST00000526136	ENSP00000431748	5	PCDHA2	PCDHA2-001	2847	948			0.61474	0.00777916	0.0130642	0.712639	0.00493919	0.0637989	0.615928	0.00803149	0.00733903	0.599171	1.90193e-05	0.000283442	0.973179	0.822355	0.569147
						ENSG00000146477	ENST00000392145	ENSP00000375989	6	SLC22A3	SLC22A3-201	1674	557	ENSMUSG00000023828	0.129184	0.824078	0.551526	0.300873	0.523037	0.00494462	0.0637989	0.728395	0.328137	0.140983	0.461526	0.00073035	0.00496931	0.578133	0.0180527	0.0812515
						ENSG00000102870	ENST00000262525	ENSP00000262525	16	ZNF629	ZNF629-001	2610	869	ENSMUSG00000045639	0.050998	0.421489	0.00404901	0.00777354	0.561859	0.00494816	0.0637989	0.371644	0.000884983	0.0011676	0.396866	4.16104e-06	8.74261e-05	0.823247	0.348949	0.383728
Yes						ENSG00000057468	ENST00000263187	ENSP00000263187	1	MSH4	MSH4-001	2811	936	ENSMUSG00000005493	0.100391	0.7711	0.304043	0.204042	1.99173	0.00495215	0.0637989	0.745492	0.245135	0.112695	1.64497	0.0443282	0.096229	2.27849	0.00070651	0.0112464
						ENSG00000166133	ENST00000315616	ENSP00000323288	15	RPUSD2	RPUSD2-001	1638	545	ENSMUSG00000027324	0.260179	1.46075	0.203629	0.154143	2.99563	0.00497096	0.0639697	0.973754	0.929323	0.300466	1.89251	0.11399	0.176847	3.70868	0.000611421	0.0102598
Yes	Yes				Cancer_associate_gene	ENSG00000082805	ENST00000546231	ENSP00000442739	12	ERC1	ERC1-015	3363	1120	ENSMUSG00000030172	0.0266643	0.849404	0.443831	0.261698	1.99234	0.00497578	0.0639697	0.628237	0.0279488	0.0201515	1.13442	0.614143	0.464443	3.03181	3.13619e-06	0.000240037
Yes	Yes					ENSG00000164880	ENST00000389470	ENSP00000374121	7	INTS1	INTS1-201	7185	2394	ENSMUSG00000029547	0.0331089	0.40049	8.36689e-19	1.14611e-16	0.705196	0.00498699	0.0640469	0.307317	1.61963e-31	4.41843e-29	0.476693	1.34203e-09	1.03459e-07	0.952594	0.697656	0.529997
Yes	Yes					ENSG00000075043	ENST00000370224	ENSP00000359244	20	KCNQ2	KCNQ2-007	2643	880	ENSMUSG00000016346	0.023209	0.2031	9.00509e-12	2.93699e-10	0.660383	0.00499535	0.0640876	0.163507	1.45756e-15	3.90531e-14	0.483958	6.26357e-07	1.86699e-05	0.871142	0.353716	0.386753
						ENSG00000135698	ENST00000258169	ENSP00000258169	16	MPHOSPH6	MPHOSPH6-001	483	160	ENSMUSG00000031843	0.0432124	0.362278	0.0162714	0.0232419	0.313436	0.00500541	0.0641499	0.339552	0.0101604	0.00887887	0.231513	0.000256775	0.00228142	0.387282	0.0242354	0.0952339
						ENSG00000159588	ENST00000528266	ENSP00000432172	1	CCDC17	CCDC17-008	1869	622	ENSMUSG00000034035	0.335525	1.12316	0.711767	0.354457	10.2137	0.00501459	0.0642008	0.786622	0.444322	0.176813	6.85123	0.029569	0.0728439	11.9999	0.00199675	0.0217597
Yes	Yes					ENSG00000119139	ENST00000539225	ENSP00000438262	9	TJP2	TJP2-203	3666	1221	ENSMUSG00000024812	0.105389	0.865884	0.408573	0.247996	1.90417	0.00504086	0.0644392	0.603805	0.0034611	0.00362776	1.23058	0.373659	0.357742	2.30953	0.000225955	0.00522156
						ENSG00000113719	ENST00000393784	ENSP00000377374	5	ERGIC1	ERGIC1-002	873	290	ENSMUSG00000001576	0.00824137	0.321768	0.00050165	0.00142026	0.355788	0.00504643	0.0644392	0.339304	0.000962934	0.00125061	0.324804	0.00209864	0.0110585	0.466273	0.0424248	0.129553
Yes						ENSG00000211899	ENST00000390559	ENSP00000375001	14	IGHM	IGHM-001	1362	453			0.498116	0.00323705	0.00647199	0.53949	0.00504889	0.0644392	0.444144	0.00055365	0.000783507	0.416385	5.23747e-05	0.0006525	0.736433	0.169586	0.267357
Yes						ENSG00000081052	ENST00000396625	ENSP00000379866	2	COL4A4	COL4A4-001	5073	1690	ENSMUSG00000067158	0.328596	0.629173	0.00244073	0.00517148	1.41215	0.0050715	0.0646609	0.619723	0.0017396	0.00204839	1.4124	0.00504878	0.0212069	1.27737	0.0473667	0.136568
						ENSG00000148411	ENST00000371753	ENSP00000360818	9	NACC2	NACC2-001	1764	587	ENSMUSG00000026932	0.0300293	0.329286	0.000141085	0.000504817	0.414218	0.00508754	0.0647984	0.273871	6.22935e-06	1.69009e-05	0.311348	0.000145447	0.00145292	0.532706	0.048766	0.138894
	Yes					ENSG00000130706	ENST00000253003	ENSP00000253003	20	ADRM1	ADRM1-001	1224	407	ENSMUSG00000039041	0.021234	0.218941	5.68936e-09	9.09735e-08	0.0853867	0.00511748	0.0650883	0.246946	1.23191e-07	5.58007e-07	0.0852552	0.00507702	0.0213168	0.107685	0.0150107	0.0735222
						ENSG00000120875	ENST00000240100	ENSP00000240100	8	DUSP4	DUSP4-001	1185	394	ENSMUSG00000031530	0.0142185	0.323794	0.000439437	0.00127172	0.447358	0.00512092	0.0650883	0.246122	6.95692e-06	1.85984e-05	0.315857	3.72017e-05	0.00049154	0.574724	0.0573612	0.151665
						ENSG00000153976	ENST00000284110	ENSP00000284110	17	HS3ST3A1	HS3ST3A1-001	1221	406	ENSMUSG00000047759	0.0487846	0.628166	0.213386	0.159249	0.481121	0.00512614	0.0650883	0.503161	0.0632099	0.0389056	0.355172	5.15595e-05	0.000646415	0.637669	0.0895564	0.19096
						ENSG00000035862	ENST00000262768	ENSP00000262768	17	TIMP2	TIMP2-001	663	220	ENSMUSG00000017466	0.0130115	0.23944	0.000196438	0.000664954	0.385086	0.00515408	0.0653757	0.275755	0.000953	0.00124178	0.340934	0.00144097	0.00832847	0.551205	0.0879292	0.189102
						ENSG00000105011	ENST00000263382	ENSP00000263382	19	ASF1B	ASF1B-001	609	202	ENSMUSG00000005470	0.066107	0.322298	0.00240985	0.00512323	0.261477	0.00516101	0.0653964	0.27115	0.000373745	0.00056459	0.189805	0.000316712	0.0026815	0.34004	0.0284058	0.103845
						ENSG00000203724	ENST00000367393	ENSP00000356363	1	C1orf53	C1orf53-001	438	145	ENSMUSG00000079283	0.382987	0.961272	0.952753	0.42138	0.288093	0.00517105	0.0654563	1.05344	0.937754	0.302328	0.280916	0.00423341	0.0187472	0.362928	0.0257876	0.0980813
Yes	Yes				Cancer_associate_gene	ENSG00000108821	ENST00000225964	ENSP00000225964	17	COL1A1	COL1A1-001	4395	1464	ENSMUSG00000001506	0.189383	0.546856	0.000231168	0.000755748	1.52781	0.00518812	0.0655739	0.441253	4.31284e-07	1.6819e-06	1.10185	0.525354	0.43027	1.80985	8.13346e-05	0.00251504
						ENSG00000162779	ENST00000367618	ENSP00000356590	1	AXDND1	AXDND1-004	3039	1012	ENSMUSG00000026601	0.434619	0.852604	0.498249	0.282205	1.71541	0.00519098	0.0655739	0.832244	0.43529	0.17433	1.24837	0.255363	0.288727	2.35496	6.24634e-06	0.000410117
Yes	Yes					ENSG00000164270	ENST00000360693	ENSP00000353915	5	HTR4	HTR4-008	1287	428	ENSMUSG00000026322	0.122566	0.313515	2.64952e-05	0.000127645	0.542074	0.0051969	0.0655816	0.335404	8.39852e-05	0.000159008	0.506494	0.00183511	0.00992391	0.711282	0.124009	0.226214
						ENSG00000150627	ENST00000280190	ENSP00000280190	4	WDR17	WDR17-001	3969	1322	ENSMUSG00000039375	0.108895	0.711801	0.0499683	0.0551182	1.62138	0.00522021	0.0658083	0.709719	0.0480088	0.0312139	1.37218	0.0689846	0.128231	1.89565	0.000196618	0.00475754
						ENSG00000128694	ENST00000264151	ENSP00000264151	2	OSGEPL1	OSGEPL1-001	1245	414	ENSMUSG00000026096	0.149325	0.455203	0.023452	0.0308351	9.98562	0.00526442	0.0662477	0.408874	0.00948002	0.00839924	8.26835	0.0131215	0.0419795	9.58208	0.00651602	0.045002
						ENSG00000048028	ENST00000003302	ENSP00000003302	11	USP28	USP28-001	3234	1077	ENSMUSG00000032267	0.0980315	0.663759	0.042714	0.0488878	1.99481	0.00527407	0.0662477	0.608962	0.0138744	0.0114602	1.42252	0.160572	0.218991	2.60666	8.09574e-05	0.00251504
Yes			Yes	Yes		ENSG00000108055	ENST00000361804	ENSP00000354720	10	SMC3	SMC3-001	3654	1217	ENSMUSG00000024974	0.000932488	0.162868	4.79234e-12	1.71252e-10	2.06236	0.0052759	0.0662477	0.145238	7.82604e-14	1.57465e-12	1.39911	0.203225	0.251837	2.75838	6.53592e-05	0.00215044
						ENSG00000100599	ENST00000216487	ENSP00000216487	14	RIN3	RIN3-001	2958	985	ENSMUSG00000044456	0.168414	0.756309	0.122803	0.107522	0.621664	0.00527656	0.0662477	0.658856	0.0206423	0.0158245	0.475571	9.8208e-06	0.000169234	0.843485	0.321805	0.36786
Yes	Yes					ENSG00000127947	ENST00000248594	ENSP00000248594	7	PTPN12	PTPN12-001	2343	780	ENSMUSG00000028771	0.156292	0.80216	0.42689	0.255429	2.49891	0.00529479	0.0663558	0.755344	0.311284	0.135458	1.89164	0.0565802	0.112865	2.921	0.00094811	0.0137525
						ENSG00000127507	ENST00000601345	ENSP00000471297	19	EMR2	EMR2-010	2496	831			1.09819	0.676737	0.343601	0.616935	0.00529936	0.0663558	1.01997	0.929896	0.300554	0.540706	0.00035563	0.00291474	0.737794	0.0809433	0.18138
						ENSG00000157890	ENST00000409699	ENSP00000386908	15	MEGF11	MEGF11-001	3135	1044	ENSMUSG00000036466	0.0557991	0.704955	0.0891933	0.0849546	0.584636	0.00530131	0.0663558	0.664161	0.0462391	0.03026	0.476136	9.7574e-05	0.00106885	0.748068	0.134916	0.236131
						ENSG00000133027	ENST00000255389	ENSP00000255389	17	PEMT	PEMT-001	711	236	ENSMUSG00000000301	0.114916	0.87608	0.730406	0.360485	0.342641	0.005316	0.0663863	0.735	0.421103	0.170063	0.275	0.000600638	0.0043066	0.380578	0.0127012	0.0668723
						ENSG00000213626	ENST00000401506	ENSP00000385703	2	LBH	LBH-007	336	111	ENSMUSG00000024063	0.102136	0.60566	0.318086	0.210422	0.328322	0.00532177	0.0663863	0.542466	0.220948	0.103867	0.227608	0.000118584	0.00124577	0.512936	0.105917	0.209376
						ENSG00000135040	ENST00000361671	ENSP00000354972	9	NAA35	NAA35-001	2178	725	ENSMUSG00000021555	0.0209191	0.496737	0.0166197	0.0236326	3.43039	0.00532554	0.0663863	0.455228	0.00676545	0.00636831	2.51286	0.0426914	0.0938619	4.2905	0.000742071	0.0116062
						ENSG00000205517	ENST00000393423	ENSP00000377075	19	RGL3	RGL3-002	2151	716	ENSMUSG00000040146	0.156999	1.15156	0.549554	0.300087	2.98387	0.00532934	0.0663863	0.79476	0.329337	0.141377	1.88315	0.118428	0.181504	3.90584	0.000360695	0.00727329
						ENSG00000204314	ENST00000211413	ENSP00000211413	6	PRRT1	PRRT1-002	921	306	ENSMUSG00000015476	0.0224685	0.23939	0.0885792	0.0846148	0.424918	0.00533068	0.0663863	0.266876	0.120046	0.0644266	0.442452	0.00811343	0.0300428	0.472226	0.0152808	0.0742482
						ENSG00000102572	ENST00000376547	ENSP00000365730	13	STK24	STK24-002	1332	443	ENSMUSG00000063410	0.0335355	0.324792	0.000459753	0.00132029	2.63411	0.00535588	0.0666329	0.291576	0.000104791	0.000191864	1.74945	0.117068	0.18012	3.6034	0.000148668	0.00389416
Yes	Yes					ENSG00000159263	ENST00000290399	ENSP00000290399	21	SIM2	SIM2-001	2004	667	ENSMUSG00000062713	0.0786537	0.450681	0.00093291	0.00235634	0.488115	0.00538094	0.0668772	0.411165	0.000203436	0.000336078	0.393399	0.000238814	0.00215736	0.602596	0.0518029	0.143648
						ENSG00000166948	ENST00000202625	ENSP00000202625	20	TGM6	TGM6-001	2121	706	ENSMUSG00000027403	0.0949113	0.972571	0.885685	0.404082	0.645648	0.00540514	0.0671103	0.773551	0.183233	0.0895677	0.444947	1.52947e-07	5.80813e-06	0.880404	0.42138	0.420671
						ENSG00000145604	ENST00000274255	ENSP00000274255	5	SKP2	SKP2-002	1275	424	ENSMUSG00000054115	0.15836	0.357299	0.00175209	0.00393666	4.61955	0.00541725	0.067193	0.290058	0.000124794	0.000222579	3.26316	0.0385463	0.0873418	6.07673	0.000671269	0.0108983
						ENSG00000146373	ENST00000521654	ENSP00000428698	6	RNF217	RNF217-002	1629	542	ENSMUSG00000063760	0.149552	0.650962	0.201881	0.153208	3.91128	0.00542885	0.0672077	0.539312	0.0642265	0.0393658	2.70829	0.0499202	0.10416	5.32813	0.000397717	0.00764675
						ENSG00000183087	ENST00000357389	ENSP00000349962	13	GAS6	GAS6-202	2166	721	ENSMUSG00000031451	0.0749404	0.617652	0.0114462	0.0176793	0.546217	0.00542934	0.0672077	0.533357	0.00089621	0.0011795	0.416801	4.30145e-05	0.000554761	0.696097	0.0990542	0.20193
Yes	Yes					ENSG00000100983	ENST00000216951	ENSP00000216951	20	GSS	GSS-001	1425	474	ENSMUSG00000027610	0.186255	0.932188	0.801162	0.38067	2.67307	0.00543674	0.0672319	0.617277	0.080691	0.0471439	1.56225	0.221699	0.265986	3.62201	0.000182037	0.00449812
Yes						ENSG00000170965	ENST00000359237	ENSP00000352173	X	PLAC1	PLAC1-001	639	212	ENSMUSG00000061082	0.310769	0.45996	0.203933	0.154334	0.26283	0.00546449	0.0674052	0.511139	0.275301	0.123555	0.255569	0.00443785	0.0193051	0.325319	0.0222803	0.0906767
						ENSG00000211900	ENST00000390560	ENSP00000419223	14	IGHJ6	IGHJ6-001	61	20			0.756225	0.539107	0.296578	0.263517	0.00546492	0.0674052	1.2437	0.632112	0.22923	0.518207	0.194956	0.246293	0.188302	0.000292017	0.00622805
						ENSG00000135338	ENST00000369846	ENSP00000358861	6	LCA5	LCA5-001	2094	697	ENSMUSG00000032258	0.217131	0.683729	0.110164	0.0992033	2.2562	0.00546716	0.0674052	0.584696	0.0233071	0.0174548	1.61067	0.109952	0.172828	2.72686	0.000513073	0.00893063
						ENSG00000153012	ENST00000382114	ENSP00000371548	4	LGI2	LGI2-001	1638	545	ENSMUSG00000039252	0.0254185	0.52868	0.0163519	0.0233284	0.586438	0.00550392	0.0677906	0.447153	0.00219672	0.00248663	0.430203	7.9894e-06	0.00014197	0.726578	0.0991827	0.202082
Yes						ENSG00000133740	ENST00000256117	ENSP00000256117	8	E2F5	E2F5-201	1044	347	ENSMUSG00000027552	0.141358	0.315254	0.0283753	0.0356979	0.364849	0.00552067	0.0678564	0.367474	0.0607236	0.0377079	0.363436	0.0053273	0.0220516	0.413492	0.0160835	0.0762609
Yes	Yes				Cancer_associate_gene	ENSG00000100815	ENST00000267622	ENSP00000267622	14	TRIP11	TRIP11-001	5940	1979	ENSMUSG00000021188	0.141389	0.613396	0.00128139	0.00305265	1.68787	0.00552082	0.0678564	0.541851	4.90401e-05	0.000100452	1.14845	0.467824	0.40588	2.37761	2.83411e-06	0.000220038
						ENSG00000064205	ENST00000190983	ENSP00000190983	20	WISP2	WISP2-001	753	250	ENSMUSG00000027656	0.239807	1.13734	0.732243	0.361196	0.454294	0.00552577	0.0678564	0.879899	0.733728	0.255163	0.351349	0.000176642	0.00168165	0.544022	0.0341214	0.11484
						ENSG00000076864	ENST00000374763	ENSP00000363895	1	RAP1GAP	RAP1GAP-015	2247	748	ENSMUSG00000041351	0.090521	0.400817	1.76789e-06	1.2985e-05	0.556167	0.0055481	0.0680628	0.332352	5.00415e-09	3.28072e-08	0.401509	1.07517e-05	0.000181314	0.770476	0.223022	0.307031
						ENSG00000008256	ENST00000350796	ENSP00000297044	7	CYTH3	CYTH3-001	1200	399	ENSMUSG00000018001	0.00421222	0.196966	5.72889e-07	4.96681e-06	0.403972	0.00555775	0.0680862	0.164122	1.18638e-08	7.11324e-08	0.271258	3.51525e-05	0.000471144	0.537246	0.0619337	0.158233
Yes						ENSG00000175866	ENST00000575245	ENSP00000461144	17	BAIAP2	BAIAP2-009	1662	553	ENSMUSG00000025372	0.0239664	0.171899	1.70525e-15	1.22942e-13	0.499809	0.00556435	0.0680862	0.159487	4.90543e-17	1.7018e-15	0.379256	7.82362e-05	0.000895279	0.711846	0.180797	0.276253
					Cancer_associate_gene	ENSG00000064933	ENST00000441310	ENSP00000406490	2	PMS1	PMS1-001	2799	932	ENSMUSG00000026098	0.276646	1.168	0.555821	0.302413	2.39007	0.00556686	0.0680862	1.09388	0.73375	0.255163	1.76477	0.0759023	0.136509	3.08156	0.000256173	0.00566511
						ENSG00000170412	ENST00000392627	ENSP00000376403	17	GPRC5C	GPRC5C-001	1461	486	ENSMUSG00000051043	0.0747528	0.563859	0.00322645	0.00646064	0.544742	0.0055721	0.0680862	0.457724	4.81384e-05	9.87988e-05	0.438652	0.000139609	0.00141306	0.58912	0.0161429	0.0763941
						ENSG00000115207	ENST00000359541	ENSP00000352536	2	GTF3C2	GTF3C2-001	2736	911	ENSMUSG00000029144	0.187934	0.775604	0.263223	0.184246	2.22944	0.00561015	0.0684666	0.56387	0.0107642	0.0092968	1.44442	0.213543	0.260288	2.68532	0.000541188	0.00932972
Yes	Yes					ENSG00000151617	ENST00000324300	ENSP00000315011	4	EDNRA	EDNRA-001	1284	427	ENSMUSG00000031616	0.0517479	0.310359	0.00159907	0.00364971	0.533046	0.0056152	0.0684666	0.285664	0.000655704	0.000905512	0.476107	0.00101014	0.00629467	0.567329	0.0128689	0.0674826
						ENSG00000173369	ENST00000314933	ENSP00000313967	1	C1QB	C1QB-201	762	253	ENSMUSG00000036905	0.150501	0.258394	4.22026e-05	0.000187289	0.465335	0.0056247	0.0684666	0.218507	2.69638e-06	8.13623e-06	0.364179	0.000197593	0.00184011	0.533048	0.0238575	0.0942061
Yes	Yes					ENSG00000151164	ENST00000392672	ENSP00000376440	12	RAD9B	RAD9B-003	1290	429	ENSMUSG00000038569	0.350007	1.19779	0.69097	0.34794	9.82916	0.00562544	0.0684666	1.18361	0.710453	0.249494	8.23795	0.0131609	0.0420245	11.2129	0.00271157	0.0264237
						ENSG00000170500	ENST00000393437	ENSP00000377086	2	LONRF2	LONRF2-001	2265	754	ENSMUSG00000048814	0.178115	0.469228	0.00357164	0.00700932	1.96564	0.00563628	0.0684983	0.397843	0.00033079	0.000509839	1.40143	0.172912	0.229142	2.71776	2.81557e-05	0.0011823
						ENSG00000213213	ENST00000338005	ENSP00000338013	9	CCDC183	CCDC183-003	1605	534	ENSMUSG00000026940	0.0893443	1.92	0.0319345	0.0390869	4.6329	0.00563916	0.0684983	1.20883	0.539424	0.20427	2.56971	0.10829	0.17116	6.65961	0.000322217	0.00672593
Yes						ENSG00000049249	ENST00000377507	ENSP00000366729	1	TNFRSF9	TNFRSF9-001	768	255	ENSMUSG00000028965	0.445328	0.4957	0.0643986	0.0666021	0.434925	0.00564983	0.0685092	0.622461	0.216626	0.102244	0.494307	0.0201737	0.0564841	0.544776	0.0463675	0.135021
						ENSG00000143819	ENST00000366837	ENSP00000355802	1	EPHX1	EPHX1-001	1368	455	ENSMUSG00000038776	0.123405	0.488267	0.00245054	0.00518379	0.513723	0.00565895	0.0685092	0.48497	0.00221895	0.00250896	0.415037	0.000213006	0.00195523	0.713148	0.16596	0.263887
						ENSG00000106078	ENST00000395542	ENSP00000378912	7	COBL	COBL-201	4032	1343	ENSMUSG00000020173	0.327378	0.581665	0.000233647	0.000762639	0.680167	0.00565956	0.0685092	0.564417	0.000100515	0.000185391	0.572779	5.63779e-05	0.000688029	0.812847	0.138595	0.239732
Yes	Yes					ENSG00000172915	ENST00000310336	ENSP00000308534	13	NBEA	NBEA-201	8841	2946	ENSMUSG00000027799	0.0234073	0.334063	1.2646e-15	9.62376e-14	1.32892	0.00566229	0.0685092	0.284588	1.28853e-20	7.50813e-19	0.95998	0.692051	0.493649	1.57642	8.51759e-06	0.000513521
						ENSG00000056050	ENST00000393381	ENSP00000406598	4	C4orf27	C4orf27-001	1041	346	ENSMUSG00000038005	0.136791	0.636564	0.214019	0.159605	0.418584	0.00567449	0.0685896	0.587303	0.141834	0.0734655	0.312094	0.00015061	0.00149319	0.485692	0.0231199	0.092585
						ENSG00000144648	ENST00000422265	ENSP00000416996	3	ACKR2	ACKR2-001	1155	384	ENSMUSG00000044534	0.197565	0.949988	0.8633	0.398394	0.537161	0.00568106	0.0686018	0.757219	0.349181	0.147272	0.412602	6.20603e-05	0.000740763	0.643259	0.0514205	0.143205
						ENSG00000156802	ENST00000287394	ENSP00000287394	8	ATAD2	ATAD2-001	4173	1390	ENSMUSG00000022360	0.151759	0.675593	0.0527509	0.0573108	1.72968	0.00568906	0.0686312	0.557791	0.00366324	0.00381896	1.20607	0.349689	0.345683	2.07186	0.000206161	0.00492853
						ENSG00000144840	ENST00000273375	ENSP00000273375	3	RABL3	RABL3-001	711	236	ENSMUSG00000022827	0.118502	1.01377	0.976857	0.427196	0.367041	0.00570655	0.0686455	0.945822	0.90593	0.295352	0.315274	0.00125347	0.00745376	0.435925	0.0237981	0.0941095
						ENSG00000139437	ENST00000405876	ENSP00000384520	12	TCHP	TCHP-001	1497	498	ENSMUSG00000002486	0.0900477	1.24233	0.412571	0.249638	2.98033	0.00571385	0.0686455	0.705792	0.186906	0.0909705	1.39924	0.416119	0.380244	4.60909	5.11535e-05	0.00180387
						ENSG00000120324	ENST00000239446	ENSP00000239446	5	PCDHB10	PCDHB10-001	2403	800	ENSMUSG00000048347	0.211113	0.791543	0.24302	0.174351	0.692952	0.00571691	0.0686455	0.769894	0.19131	0.0926855	0.542273	3.20673e-06	7.10133e-05	0.927976	0.575358	0.485436
						ENSG00000183092	ENST00000355173	ENSP00000347301	14	BEGAIN	BEGAIN-001	1782	593	ENSMUSG00000040867	0.0671555	0.361445	2.92242e-05	0.000138439	0.517581	0.00571708	0.0686455	0.315587	1.63482e-06	5.27513e-06	0.357028	9.21401e-06	0.000160124	0.77716	0.297514	0.354267
	Yes					ENSG00000103313	ENST00000219596	ENSP00000219596	16	MEFV	MEFV-001	2346	781			0.652792	0.0202101	0.0275602	0.673254	0.00571835	0.0686455	0.580742	0.00294687	0.00317642	0.505064	1.34503e-06	3.51808e-05	0.868846	0.328841	0.37165
Yes	Yes					ENSG00000038295	ENST00000507499	ENSP00000426082	4	TLL1	TLL1-004	3111	1036	ENSMUSG00000053626	0.0614436	0.488314	0.00052358	0.00146669	1.47905	0.00573467	0.0686455	0.444512	7.93155e-05	0.000151612	1.10763	0.473224	0.408837	1.66148	0.000319307	0.00667811
						ENSG00000084693	ENST00000360131	ENSP00000353249	2	AGBL5	AGBL5-004	2661	886	ENSMUSG00000029165	0.186294	1.19514	0.412622	0.249638	1.99929	0.0057371	0.0686455	0.89351	0.605106	0.222053	1.38149	0.20456	0.252911	2.39047	0.000439322	0.0080412
						ENSG00000116176	ENST00000234798	ENSP00000234798	16	TPSG1	TPSG1-001	966	321	ENSMUSG00000033200	0.198597	1.36578	0.16884	0.135344	2.78559	0.00573888	0.0686455	0.982623	0.938571	0.302559	1.9508	0.0788049	0.139913	3.20915	0.00145215	0.0179864
						ENSG00000165929	ENST00000435962	ENSP00000387882	14	TC2N	TC2N-001	1473	490	ENSMUSG00000021187	0.1686	0.84164	0.560953	0.304169	0.542066	0.0057447	0.0686455	0.745194	0.320111	0.138297	0.453949	0.000319481	0.00269604	0.594717	0.0196098	0.0848876
						ENSG00000178295	ENST00000317402	ENSP00000318977	2	GEN1	GEN1-001	2727	908	ENSMUSG00000051235	0.294264	1.1174	0.677206	0.343741	2.70924	0.00575136	0.0686455	1.00786	0.976589	0.310995	2.16139	0.0356537	0.0829506	3.20358	0.00105986	0.0147966
						ENSG00000147421	ENST00000524238	ENSP00000430110	8	HMBOX1	HMBOX1-006	1332	443	ENSMUSG00000021972	0.0126618	0.335134	0.00505645	0.00927648	3.44706	0.00575149	0.0686455	0.254977	0.000316412	0.000491463	2.16963	0.096154	0.158844	4.33863	0.000783874	0.0120676
Yes						ENSG00000176406	ENST00000436393	ENSP00000390665	8	RIMS2	RIMS2-007	4104	1367	ENSMUSG00000037386	0.0616604	1.01374	0.945402	0.419353	1.38187	0.00575964	0.0686762	0.79163	0.239739	0.110797	0.936396	0.576376	0.450296	1.596	6.07214e-05	0.00201629
Yes	Yes					ENSG00000124253	ENST00000319441	ENSP00000319814	20	PCK1	PCK1-001	1869	622	ENSMUSG00000027513	0.0494684	0.766356	0.167596	0.134544	0.628286	0.00577985	0.0688506	0.658596	0.0296184	0.0210842	0.448059	1.21628e-06	3.24759e-05	0.861995	0.381667	0.401881
Yes						ENSG00000089250	ENST00000338101	ENSP00000337459	12	NOS1	NOS1-002	4407	1468	ENSMUSG00000029361	0.0366005	0.380309	7.57852e-10	1.59303e-08	0.759199	0.00579497	0.0688816	0.316106	9.41659e-14	1.86521e-12	0.549661	1.3244e-09	1.02873e-07	0.981098	0.848896	0.576106
Yes						ENSG00000177189	ENST00000379565	ENSP00000368884	X	RPS6KA3	RPS6KA3-001	2223	740	ENSMUSG00000031309	0.00215363	0.243955	0.000218147	0.000720633	2.24792	0.00579714	0.0688816	0.214608	4.22718e-05	8.8337e-05	1.64093	0.0972097	0.159934	2.78709	0.000387594	0.00761902
						ENSG00000171798	ENST00000368572	ENSP00000357561	10	KNDC1	KNDC1-201	5256	1751	ENSMUSG00000066129	0.129944	0.676216	0.00328761	0.00655204	0.720807	0.00579921	0.0688816	0.593026	7.96792e-05	0.000152069	0.529795	5.96897e-08	2.708e-06	0.983267	0.887419	0.587249
						ENSG00000158077	ENST00000299481	ENSP00000299481	11	NLRP14	NLRP14-001	3282	1093	ENSMUSG00000016626	0.570443	0.620925	0.0106742	0.0167826	0.666079	0.00581286	0.0689773	0.62856	0.0128999	0.0107995	0.576899	0.000173213	0.0016567	0.820956	0.182826	0.277577
						ENSG00000183780	ENST00000366618	ENSP00000355577	1	SLC35F3	SLC35F3-001	1473	490	ENSMUSG00000057060	0.112851	0.566012	0.0474116	0.0529807	0.623469	0.00581951	0.0689897	0.427356	0.00260688	0.00286868	0.452736	2.55454e-06	5.93927e-05	0.751471	0.0973147	0.199924
Yes	Yes					ENSG00000152582	ENST00000356031	ENSP00000348314	5	SPEF2	SPEF2-001	5469	1822	ENSMUSG00000072663	0.301253	0.80132	0.157773	0.128745	1.4274	0.00582878	0.0690333	0.702741	0.0240164	0.01787	0.966106	0.790405	0.526791	1.8764	8.17147e-07	7.9446e-05
						ENSG00000100350	ENST00000397224	ENSP00000380401	22	FOXRED2	FOXRED2-001	2055	684	ENSMUSG00000016552	0.115622	0.777241	0.193136	0.148602	2.2241	0.00584301	0.0691354	0.569126	0.00326515	0.00346044	1.37539	0.282407	0.30573	3.05409	7.90683e-05	0.0024805
Yes	Yes				Cancer_associate_gene	ENSG00000151702	ENST00000527786	ENSP00000433488	11	FLI1	FLI1-001	1359	452	ENSMUSG00000016087	0.0356001	0.558277	0.403118	0.246033	0.566578	0.00587483	0.0694452	0.590864	0.451612	0.179003	0.479079	0.00031764	0.00268493	0.757624	0.18281	0.277577
						ENSG00000179431	ENST00000317811	ENSP00000400223	11	FJX1	FJX1-001	1314	437	ENSMUSG00000075012	0.0736434	0.378835	0.0452214	0.0510327	0.369087	0.00588072	0.0694483	0.30515	0.0125603	0.0105653	0.276943	0.0002683	0.00235537	0.472632	0.041896	0.12863
						ENSG00000102021	ENST00000371920	ENSP00000360988	X	LUZP4	LUZP4-001	942	313			0.801629	0.591513	0.31424	2.87614	0.00588984	0.0694894	0.800854	0.589885	0.217786	2.24655	0.0384245	0.0871622	3.41816	0.00113037	0.0153636
						ENSG00000174970	ENST00000312345	ENSP00000311477	11	OR10AG1	OR10AG1-001	906	301	ENSMUSG00000043274	0.194082	0.366598	0.000793443	0.00206043	0.595618	0.00591303	0.0696616	0.407575	0.00291944	0.00315138	0.680141	0.0416037	0.0922314	0.614522	0.00978833	0.0571612
				Yes		ENSG00000166046	ENST00000299045	ENSP00000299045	12	TCP11L2	TCP11L2-001	1560	519	ENSMUSG00000020034	0.256982	1.3606	0.340234	0.220217	2.60332	0.00591575	0.0696616	1.15681	0.652868	0.234574	1.7436	0.118803	0.181844	3.30298	0.000448276	0.00811697
Yes	Yes					ENSG00000197386	ENST00000355072	ENSP00000347184	4	HTT	HTT-001	9429	3142	ENSMUSG00000029104	0.0972816	0.454997	9.67703e-12	3.11901e-10	0.72647	0.00592139	0.0696616	0.425879	1.20382e-13	2.33818e-12	0.583984	3.034e-06	6.77736e-05	0.908068	0.408054	0.414695
						ENSG00000091181	ENST00000446632	ENSP00000412209	3	IL5RA	IL5RA-001	1263	420	ENSMUSG00000005364	0.461419	0.671593	0.211079	0.158072	2.8532	0.00593147	0.0697137	0.686706	0.23806	0.110168	2.66099	0.0106594	0.0364188	3.10461	0.00273877	0.0265317
						ENSG00000180448	ENST00000590214	ENSP00000466401	19	HMHA1	HMHA1-003	3492	1163	ENSMUSG00000035697	0.0614955	0.336264	2.25704e-11	6.60157e-10	0.550948	0.00594485	0.0698045	0.27593	7.9743e-16	2.30094e-14	0.381601	5.31877e-06	0.000103506	0.78542	0.27093	0.337527
						ENSG00000136653	ENST00000355294	ENSP00000347443	1	RASSF5	RASSF5-001	1257	418	ENSMUSG00000026430	0.12919	0.558343	0.106291	0.096658	0.447889	0.00596106	0.0699282	0.397978	0.00911714	0.00814143	0.278585	5.21325e-06	0.000102399	0.622347	0.110553	0.213926
						ENSG00000115107	ENST00000393110	ENSP00000376822	2	STEAP3	STEAP3-001	1497	498	ENSMUSG00000026389	0.0678102	0.69212	0.0739795	0.0741205	0.566691	0.005992	0.0702244	0.597673	0.0119853	0.0101629	0.465094	0.000180504	0.00170575	0.723895	0.121287	0.22387
						ENSG00000110887	ENST00000228476	ENSP00000228476	12	DAO	DAO-001	1044	347	ENSMUSG00000042096	0.180627	1.05812	0.865864	0.399017	2.39471	0.00599799	0.0702278	0.957092	0.895688	0.293048	1.78989	0.0718461	0.131733	3.18085	0.000192864	0.00470124
						ENSG00000177614	ENST00000321327	ENSP00000322530	1	PGBD5	PGBD5-201	1665	554	ENSMUSG00000050751	0.0196295	0.629874	0.0465305	0.0521875	0.538141	0.00601217	0.0703271	0.52599	0.0052766	0.0051704	0.4245	0.000116159	0.00122783	0.638432	0.0483294	0.138052
					Cancer_associate_gene	ENSG00000156076	ENST00000286574	ENSP00000286574	12	WIF1	WIF1-001	1140	379	ENSMUSG00000020218	0.072778	0.308266	0.00036567	0.00109376	2.72044	0.00602209	0.0703763	0.256281	2.64347e-05	5.87825e-05	1.99899	0.062816	0.120634	3.10504	0.00165769	0.0194692
						ENSG00000197753	ENST00000373853	ENSP00000362960	6	LHFPL5	LHFPL5-002	660	219	ENSMUSG00000062252	0.00766017	1.13687	0.786914	0.37638	0.461505	0.00603465	0.0704563	0.913468	0.84879	0.282619	0.322401	3.56573e-05	0.000475423	0.657017	0.142702	0.2433
Yes						ENSG00000135525	ENST00000454590	ENSP00000414712	6	MAP7	MAP7-203	2316	771	ENSMUSG00000019996	0.221495	1.17258	0.479226	0.275147	1.93014	0.00606677	0.0707354	0.91892	0.707284	0.248676	1.3595	0.206319	0.254533	2.55288	6.78746e-05	0.0022063
Yes	Yes					ENSG00000082293	ENST00000322773	ENSP00000316030	6	COL19A1	COL19A1-001	3429	1142	ENSMUSG00000026141	0.241262	0.873069	0.474692	0.27325	1.5014	0.00607003	0.0707354	0.798267	0.234762	0.108927	1.32578	0.0577919	0.114502	1.34766	0.0446217	0.13243
						ENSG00000111605	ENST00000266679	ENSP00000266679	12	CPSF6	CPSF6-004	1767	588	ENSMUSG00000055531	0.00457358	0.467692	0.0518529	0.0566045	2.41137	0.00608473	0.0708364	0.379986	0.0119871	0.0101629	1.69001	0.109163	0.171957	2.78846	0.00122705	0.01609
						ENSG00000196345	ENST00000273320	ENSP00000273320	3	ZKSCAN7	ZKSCAN7-001	2265	754	ENSMUSG00000063488	0.322746	1.73459	0.077361	0.0767163	2.23972	0.00609019	0.0708364	1.46721	0.221935	0.104184	1.55417	0.141053	0.202469	2.78511	0.000397395	0.00764675
						ENSG00000172878	ENST00000315796	ENSP00000315152	2	METAP1D	METAP1D-001	1008	335	ENSMUSG00000041921	0.138898	0.756171	0.473144	0.272721	0.435624	0.00609929	0.0708753	0.82692	0.626294	0.227698	0.41346	0.00343919	0.0159921	0.491967	0.0201814	0.0863234
						ENSG00000197927	ENST00000355171	ENSP00000347298	2	C2orf27A	C2orf27A-001	612	203			0.131574	0.101404	0.0934972	0.145657	0.00611308	0.0709688	0.119555	0.0946221	0.0533988	0.119306	0.00179164	0.00973503	0.173398	0.015049	0.0736074
Yes	Yes		Yes	Yes	TSG	ENSG00000163939	ENST00000296302	ENSP00000296302	3	PBRM1	PBRM1-008	5070	1689	ENSMUSG00000042323	0.022721	0.527524	0.000935265	0.00235866	1.80227	0.00613544	0.0711614	0.440683	1.81748e-05	4.24469e-05	1.23339	0.335188	0.337963	2.21919	0.000174671	0.00434336
						ENSG00000140678	ENST00000562522	ENSP00000454623	16	ITGAX	ITGAX-004	3510	1169	ENSMUSG00000030789	0.246609	0.664119	0.00981442	0.0156934	0.684723	0.0061498	0.0712609	0.567376	0.000320079	0.000495749	0.510545	8.40857e-07	2.39485e-05	0.90102	0.453374	0.435154
						ENSG00000124089	ENST00000243911	ENSP00000243911	20	MC3R	MC3R-001	972	323	ENSMUSG00000038537	0.0469283	1.12457	0.717601	0.356369	0.564277	0.00617625	0.0715001	0.835802	0.580285	0.215234	0.413921	1.70477e-05	0.000262847	0.712947	0.108517	0.211771
						ENSG00000165762	ENST00000298642	ENSP00000298642	14	OR4K2	OR4K2-001	945	314	ENSMUSG00000050431	0.196602	0.765618	0.432904	0.257883	0.637792	0.00618881	0.0715784	0.769046	0.440685	0.175809	0.638024	0.00623133	0.024858	0.697369	0.0287111	0.104395
						ENSG00000237441	ENST00000497454	ENSP00000420211	6	RGL2	RGL2-001	2334	777	ENSMUSG00000041354	0.146789	1.02196	0.928395	0.415201	5.99371	0.00620772	0.0716788	0.594162	0.0294132	0.020973	3.40293	0.0805271	0.14189	7.2103	0.00191614	0.0212525
Yes	Yes		Yes	Yes	OG	ENSG00000198793	ENST00000361445	ENSP00000354558	1	MTOR	MTOR-001	7650	2549	ENSMUSG00000028991	0.0100157	0.320941	2.4286e-15	1.70603e-13	1.43578	0.00620913	0.0716788	0.247324	1.57687e-23	1.55146e-21	0.966847	0.799725	0.529595	1.78581	9.66065e-06	0.000531918
						ENSG00000135898	ENST00000392039	ENSP00000375893	2	GPR55	GPR55-001	960	319	ENSMUSG00000049608	0.108041	0.413718	0.00399201	0.00769005	0.503075	0.00623352	0.0717149	0.336294	0.000300696	0.00047034	0.394419	0.000166849	0.00161543	0.649373	0.0893742	0.190778
				Yes		ENSG00000133131	ENST00000355610	ENSP00000347821	X	MORC4	MORC4-001	2814	937	ENSMUSG00000031434	0.282073	0.506015	0.00919465	0.0149348	2.38312	0.00623513	0.0717149	0.426768	0.000997295	0.00128846	1.67056	0.11324	0.176293	3.03742	0.000358604	0.00727329
						ENSG00000136425	ENST00000258930	ENSP00000258930	15	CIB2	CIB2-001	564	187	ENSMUSG00000037493	0.013468	0.895668	0.799039	0.379964	0.408802	0.00623522	0.0717149	0.560127	0.174678	0.086321	0.200045	1.21912e-07	4.86375e-06	0.598891	0.125233	0.227203
						ENSG00000206069	ENST00000423535	ENSP00000387813	22	TMEM211	TMEM211-202	603	200	ENSMUSG00000066964	0.341791	1.00351	0.995872	0.431881	0.370635	0.00623552	0.0717149	0.88616	0.858231	0.284733	0.33231	0.00218073	0.0113557	0.417193	0.016973	0.0784934
Yes	Yes					ENSG00000145241	ENST00000273853	ENSP00000273853	4	CENPC	CENPC-001	2832	943	ENSMUSG00000029253	0.489293	0.993176	0.979208	0.427769	2.69127	0.00626629	0.0719291	0.933437	0.793141	0.269334	2.10788	0.0430434	0.0943622	3.16935	0.00123377	0.0161389
Yes	Yes					ENSG00000032444	ENST00000414982	ENSP00000407509	19	PNPLA6	PNPLA6-002	4128	1375	ENSMUSG00000004565	0.0271445	0.624709	0.00603319	0.0106913	0.636768	0.00626694	0.0719291	0.485925	1.99987e-05	4.60932e-05	0.444572	5.66153e-07	1.7328e-05	0.842708	0.303507	0.357624
						ENSG00000168939	ENST00000302805	ENSP00000302978	X	SPRY3	SPRY3-001	867	288	ENSMUSG00000061654	0.125876	0.676151	0.280776	0.192708	2.88683	0.00627165	0.0719291	0.536663	0.0832532	0.0483373	2.06999	0.0671888	0.126199	3.73319	0.000498363	0.00874511
						ENSG00000108759	ENST00000225899	ENSP00000225899	17	KRT32	KRT32-001	1347	448	ENSMUSG00000046095	0.147478	0.940143	0.782716	0.375216	2.02653	0.00628497	0.0720149	0.70729	0.119984	0.064403	1.26416	0.373307	0.35771	2.98019	1.38232e-05	0.000687456
Yes						ENSG00000010072	ENST00000295050	ENSP00000295050	1	SPRTN	SPRTN-001	1470	489	ENSMUSG00000031986	0.229212	0.492007	0.0101705	0.0161341	3.36121	0.00629368	0.0720477	0.493802	0.010581	0.00916502	2.61425	0.0341846	0.0806279	4.51777	0.000446682	0.00810169
						ENSG00000124467	ENST00000306511	ENSP00000305005	19	PSG8	PSG8-008	1281	426	ENSMUSG00000023185	0.764129	1.00003	0.999902	0.433171	0.601472	0.00630019	0.0720554	1.07502	0.76109	0.261981	0.584126	0.00382012	0.0173542	0.717271	0.075953	0.175507
						ENSG00000172146	ENST00000304094	ENSP00000305207	17	OR1A1	OR1A1-001	930	309	ENSMUSG00000070378	0.129596	0.66883	0.243203	0.174421	0.549939	0.00632533	0.0722758	0.571987	0.102895	0.0570167	0.443379	0.000169327	0.00163177	0.737013	0.168141	0.265907
Yes	Yes					ENSG00000122691	ENST00000242261	ENSP00000242261	7	TWIST1	TWIST1-001	609	202	ENSMUSG00000035799	0.0223906	2.63808	0.293549	0.198883	0.358722	0.00633815	0.0723553	2.37247	0.313826	0.136293	0.338168	0.00371257	0.0169708	0.429368	0.0264031	0.0994056
						ENSG00000236761	ENST00000314099	ENSP00000395587	6	CTAGE9	CTAGE9-001	2334	777	ENSMUSG00000021000	0.390165	0.16813	0.0976245	0.0907676	2.56613	0.00635486	0.0724789	0.149461	0.0724434	0.0432277	1.92639	0.0624581	0.12027	3.17079	0.000667084	0.0108583
						ENSG00000140259	ENST00000267812	ENSP00000267812	15	MFAP1	MFAP1-001	1320	439	ENSMUSG00000068479	0.00356189	0.412967	0.0198613	0.027187	3.43008	0.0063618	0.072491	0.281336	0.000551565	0.000780986	1.80055	0.214739	0.261061	5.21802	0.000123106	0.0033978
Yes					Cancer_associate_gene	ENSG00000126746	ENST00000396801	ENSP00000380019	12	ZNF384	ZNF384-001	1734	577	ENSMUSG00000038346	0.0518106	0.283493	6.71839e-07	5.70434e-06	0.455199	0.00637266	0.0725477	0.266108	1.49203e-07	6.63316e-07	0.380155	0.000683078	0.00474185	0.587501	0.0690475	0.167524
Yes						ENSG00000129810	ENST00000263753	ENSP00000263753	3	SGOL1	SGOL1-009	1686	561	ENSMUSG00000023940	0.581891	0.739923	0.331829	0.216663	0.470972	0.00638095	0.0725751	0.795061	0.460694	0.181594	0.421314	0.00160782	0.00899853	0.594343	0.0626335	0.159124
						ENSG00000176293	ENST00000401053	ENSP00000441410	19	ZNF135	ZNF135-004	2049	682	ENSMUSG00000090641	0.113577	1.02093	0.93593	0.416961	0.607488	0.0064403	0.0730796	0.885811	0.637741	0.230575	0.453797	1.15165e-05	0.000190453	0.729806	0.0870662	0.188259
Yes						ENSG00000167306	ENST00000285039	ENSP00000285039	18	MYO5B	MYO5B-001	5547	1848	ENSMUSG00000025885	0.0777778	0.700286	0.00900787	0.0146913	0.726168	0.0064413	0.0730796	0.528524	2.25367e-06	6.95061e-06	0.482931	2.8202e-10	2.8916e-08	0.973067	0.81694	0.567612
						ENSG00000163810	ENST00000296125	ENSP00000296125	3	TGM4	TGM4-001	2055	684	ENSMUSG00000025787	0.363219	0.672594	0.0466794	0.0523398	0.594197	0.00644309	0.0730796	0.672211	0.0463614	0.0303268	0.499469	0.000247222	0.00221768	0.781562	0.201014	0.291721
						ENSG00000158296	ENST00000279027	ENSP00000279027	20	SLC13A3	SLC13A3-001	1809	602	ENSMUSG00000018459	0.0851064	0.373034	5.31263e-05	0.000227062	0.614504	0.00645266	0.0731208	0.340811	8.76923e-06	2.26546e-05	0.514557	0.000177961	0.00168974	0.785584	0.180263	0.275938
						ENSG00000176900	ENST00000380378	ENSP00000369738	11	OR51T1	OR51T1-201	1065	354	ENSMUSG00000045824	0.211444	0.560382	0.0519099	0.0566441	0.579102	0.0064747	0.0732244	0.506663	0.0217822	0.0165316	0.534501	0.00172235	0.00947401	0.64352	0.0287024	0.104395
						ENSG00000196557	ENST00000348261	ENSP00000334198	16	CACNA1H	CACNA1H-001	7062	2353	ENSMUSG00000024112	0.0675919	0.461405	8.47247e-17	8.28983e-15	0.723819	0.00647881	0.0732244	0.356396	1.06325e-29	2.05849e-27	0.499029	2.72118e-09	1.88518e-07	0.968753	0.790042	0.559135
						ENSG00000185926	ENST00000328188	ENSP00000329056	11	OR4C46	OR4C46-001	930	309	ENSMUSG00000049149	0.136439	1.01484	0.95488	0.421828	0.589259	0.00647961	0.0732244	1.06282	0.814951	0.274782	0.604081	0.00954642	0.0336708	0.643474	0.0237355	0.0940344
						ENSG00000188738	ENST00000343098	ENSP00000344403	2	FSIP2	FSIP2-201	20991	6996	ENSMUSG00000075249	0.401389	0.539113	0.00103912	0.00256933	1.33539	0.00648556	0.0732245	0.529556	0.000730692	0.0009924	1.0892	0.42274	0.383527	1.66486	1.34567e-06	0.000120018
						ENSG00000101441	ENST00000217423	ENSP00000217423	20	CST4	CST4-001	426	141	ENSMUSG00000033156	0.273599	0.6111	0.14304	0.119914	0.414988	0.00652466	0.0735986	0.62963	0.169409	0.0844054	0.351852	0.00106417	0.00654537	0.514549	0.0426489	0.129723
						ENSG00000139323	ENST00000313546	ENSP00000323302	12	POC1B	POC1B-001	1437	478	ENSMUSG00000019952	0.150228	0.888809	0.750031	0.366431	0.405776	0.00653463	0.0736436	0.835426	0.626688	0.227786	0.309417	0.000295129	0.00253647	0.498682	0.038479	0.122566
						ENSG00000234972	ENST00000457979	ENSP00000390761	17	TBC1D3C	TBC1D3C-001	1650	549			0.421124	0.372376	0.233682	2.89582	0.00654399	0.0736561	0.321109	0.230898	0.107509	1.83491	0.132481	0.194637	4.01947	0.000236914	0.00536004
						ENSG00000135063	ENST00000257515	ENSP00000257515	9	FAM189A2	FAM189A2-002	1353	450	ENSMUSG00000071604	0.126055	1.56959	0.165992	0.133595	3.11668	0.00654768	0.0736561	1.19046	0.594829	0.219247	2.09056	0.0871746	0.149543	3.82587	0.0010516	0.0147385
Yes	Yes					ENSG00000008710	ENST00000262304	ENSP00000262304	16	PKD1	PKD1-001	12912	4303	ENSMUSG00000032855	0.122274	0.571324	9.44595e-14	5.10761e-12	0.719404	0.00656111	0.0737106	0.481167	8.93999e-23	7.55709e-21	0.561095	1.47486e-06	3.81869e-05	0.907111	0.422909	0.421535
						ENSG00000154310	ENST00000436636	ENSP00000399511	3	TNIK	TNIK-001	4083	1360	ENSMUSG00000027692	0.0117725	0.342838	4.90317e-08	5.69997e-07	1.55843	0.00656449	0.0737106	0.266116	4.70499e-12	6.3314e-11	1.02817	0.865927	0.550159	1.99723	1.80482e-05	0.000850538
Yes	Yes					ENSG00000072518	ENST00000402010	ENSP00000385751	11	MARK2	MARK2-204	2367	788	ENSMUSG00000024969	0.0234351	0.460948	0.00422865	0.00805819	2.37579	0.00657129	0.0737198	0.347627	6.7061e-05	0.000131207	1.72643	0.0922937	0.155044	2.88672	0.000721532	0.0114006
						ENSG00000133466	ENST00000397110	ENSP00000380299	22	C1QTNF6	C1QTNF6-001	837	278	ENSMUSG00000022440	0.196847	0.544112	0.0405745	0.046916	0.44077	0.00658625	0.0738205	0.561769	0.0527025	0.0336603	0.372923	0.000925393	0.00591466	0.642861	0.150776	0.250484
Yes						ENSG00000185760	ENST00000342056	ENSP00000345055	6	KCNQ5	KCNQ5-006	2856	951	ENSMUSG00000028033	0.0589216	0.319621	9.19787e-07	7.48481e-06	1.52119	0.00659993	0.0738484	0.245411	5.22733e-10	4.29767e-09	1.07567	0.639061	0.473412	1.89754	2.80925e-05	0.0011823
						ENSG00000177535	ENST00000318749	ENSP00000325682	1	OR2B11	OR2B11-001	954	317	ENSMUSG00000059610	0.0543254	0.67067	0.145148	0.121186	0.592055	0.00660072	0.0738484	0.573424	0.0412673	0.0275899	0.481676	0.000130042	0.00133736	0.615013	0.0118971	0.0642601
Yes	Yes					ENSG00000176692	ENST00000320354	ENSP00000326371	16	FOXC2	FOXC2-001	1506	501	ENSMUSG00000046714	0.0339325	0.323041	0.000428683	0.00124721	0.479179	0.006633	0.0741423	0.356082	0.00141941	0.00173008	0.438651	0.00222705	0.0115267	0.658013	0.128216	0.230077
						ENSG00000068394	ENST00000156109	ENSP00000156109	X	GPKOW	GPKOW-001	1431	476	ENSMUSG00000031148	0.275898	0.929382	0.832804	0.390059	2.74573	0.00663931	0.0741456	0.610159	0.150348	0.076907	1.68125	0.175834	0.231521	3.36636	0.000890581	0.0130759
						ENSG00000103549	ENST00000324685	ENSP00000325677	16	RNF40	RNF40-001	3006	1001	ENSMUSG00000030816	0.052206	0.787899	0.248541	0.177291	1.85659	0.00666974	0.0743821	0.490746	0.000447303	0.000658551	0.963555	0.872707	0.551768	2.71807	6.88993e-06	0.000434824
						ENSG00000180988	ENST00000317037	ENSP00000322801	11	OR52N2	OR52N2-001	966	321	ENSMUSG00000063582	0.0956828	0.83093	0.533709	0.294911	0.539132	0.00667256	0.0743821	0.734616	0.298823	0.131427	0.468957	0.000803609	0.00535035	0.599065	0.0251674	0.0966121
						ENSG00000112195	ENST00000483722	ENSP00000418767	6	TREML2	TREML2-001	966	321	ENSMUSG00000071068	0.491468	0.585196	0.0994663	0.0921521	0.525293	0.0066908	0.0745181	0.562372	0.0762267	0.0450376	0.468644	0.00131034	0.00773913	0.64735	0.0695627	0.167821
						ENSG00000082556	ENST00000265572	ENSP00000265572	8	OPRK1	OPRK1-001	1143	380	ENSMUSG00000025905	0.0386563	0.521293	0.0280362	0.0353579	0.629039	0.00670437	0.0745398	0.432362	0.00423302	0.00430819	0.473936	9.44774e-06	0.000163631	0.854991	0.363329	0.392098
Yes	Yes					ENSG00000067141	ENST00000339362	ENSP00000341198	15	NEO1	NEO1-001	4386	1461	ENSMUSG00000032340	0.0877193	0.788503	0.218997	0.162287	1.75824	0.00670484	0.0745398	0.70356	0.0681638	0.0411901	1.32994	0.17495	0.230713	2.02446	0.000640822	0.0105833
Yes	Yes					ENSG00000177030	ENST00000382409	ENSP00000371846	11	DEAF1	DEAF1-001	1698	565	ENSMUSG00000058886	0.035167	0.35465	6.78463e-06	4.0339e-05	0.503939	0.00671149	0.0745448	0.35738	8.03882e-06	2.10961e-05	0.437175	0.000959345	0.00605685	0.639086	0.0798809	0.180121
Yes	Yes					ENSG00000174136	ENST00000308234	ENSP00000308219	5	RGMB	RGMB-001	1437	478	ENSMUSG00000048027	0.135785	0.602518	0.153608	0.126173	0.48116	0.00671738	0.0745448	0.605246	0.157388	0.079733	0.398912	0.000563121	0.00410653	0.638313	0.100896	0.203757
Yes	Yes					ENSG00000136527	ENST00000453386	ENSP00000416959	3	TRA2B	TRA2B-001	867	288	ENSMUSG00000022858	0	0.161263	0.00203492	0.00445284	3.08279	0.00673713	0.0746968	0.131964	0.000416257	0.000619915	2.34602	0.0447178	0.0965261	3.54553	0.00201571	0.0218625
						ENSG00000076382	ENST00000321765	ENSP00000323300	17	SPAG5	SPAG5-001	3582	1193	ENSMUSG00000002055	0.467373	1.47508	0.0762048	0.0758809	2.47326	0.00675431	0.0748199	1.18226	0.447354	0.17769	1.59967	0.170397	0.227529	3.55906	8.77322e-05	0.00262997
						ENSG00000180739	ENST00000333430	ENSP00000328472	19	S1PR5	S1PR5-001	1197	398	ENSMUSG00000045087	0.0457183	0.754408	0.41514	0.250765	0.479483	0.00676266	0.0748452	0.736701	0.376657	0.155989	0.449708	0.00311149	0.0148453	0.552794	0.0302285	0.10738
						ENSG00000204176	ENST00000374323	ENSP00000363443	10	SYT15	SYT15-002	1425	474	ENSMUSG00000041479	0.184962	0.993863	0.981351	0.428272	0.581884	0.0067694	0.074847	0.763435	0.303924	0.133105	0.393984	1.84291e-06	4.54658e-05	0.762376	0.178775	0.274674
						ENSG00000086967	ENST00000357701	ENSP00000350332	19	MYBPC2	MYBPC2-001	3426	1141	ENSMUSG00000038670	0.0406323	0.730776	0.0538218	0.0581973	0.680933	0.00677497	0.074847	0.575491	0.000612093	0.000854726	0.468497	5.39387e-08	2.49119e-06	0.922632	0.572718	0.484456
						ENSG00000099889	ENST00000263207	ENSP00000263207	22	ARVCF	ARVCF-001	2889	962	ENSMUSG00000000325	0.0631836	0.92966	0.66439	0.33944	2.07185	0.00682643	0.0752722	0.633917	0.0062483	0.00595625	1.28337	0.363506	0.353255	2.66513	0.000211073	0.0050156
						ENSG00000123427	ENST00000300209	ENSP00000300209	12	METTL21B	METTL21B-001	681	226	ENSMUSG00000080115	0.199859	1.6523	0.363998	0.230245	0.277201	0.00683033	0.0752722	1.35607	0.584394	0.216224	0.184919	0.000187925	0.00176611	0.36882	0.0405767	0.126342
Yes	Yes			Yes	OG	ENSG00000092820	ENST00000367075	ENSP00000356042	6	EZR	EZR-001	1761	586	ENSMUSG00000052397	0.0151201	0.540409	0.00803904	0.0134157	3.38293	0.00683177	0.0752722	0.369269	1.08119e-05	2.70524e-05	1.95983	0.152302	0.212084	4.8407	0.000267821	0.00588651
						ENSG00000013016	ENST00000322054	ENSP00000327116	2	EHD3	EHD3-001	1608	535	ENSMUSG00000024065	0.0117407	0.382482	3.87009e-05	0.000174577	0.583066	0.00686726	0.0755482	0.32696	1.22853e-06	4.11227e-06	0.408646	4.65452e-06	9.44976e-05	0.807221	0.288114	0.348113
						ENSG00000100461	ENST00000359890	ENSP00000352956	14	RBM23	RBM23-001	1320	439			1.60376	0.13306	0.11393	0.485807	0.00686907	0.0755482	1.07054	0.829924	0.278407	0.285652	9.71289e-07	2.72098e-05	0.638612	0.0975157	0.200109
						ENSG00000124780	ENST00000373231	ENSP00000362328	6	KCNK17	KCNK17-001	999	332			0.969801	0.914651	0.411464	0.443775	0.00688133	0.0756156	0.715814	0.240429	0.111025	0.308245	5.51184e-05	0.000676813	0.576602	0.0711172	0.169835
Yes	Yes					ENSG00000068796	ENST00000407818	ENSP00000385000	5	KIF2A	KIF2A-002	2235	744	ENSMUSG00000021693	0.0251722	0.461701	0.0315397	0.0387593	2.67698	0.00688753	0.0756162	0.391828	0.00836366	0.00758762	1.98507	0.0652846	0.123638	3.07093	0.00183543	0.020676
						ENSG00000179088	ENST00000548883	ENSP00000447908	12	C12orf42	C12orf42-001	1083	360	ENSMUSG00000047129	0.828167	0.794868	0.474896	0.27331	2.27225	0.00690644	0.0757564	0.722091	0.309794	0.135035	1.90228	0.0362768	0.0839433	2.56821	0.00173623	0.0201042
Yes	Yes					ENSG00000114812	ENST00000325123	ENSP00000327246	3	VIPR1	VIPR1-001	1374	457	ENSMUSG00000032528	0.104658	0.646157	0.124832	0.108754	0.509416	0.00692439	0.0758858	0.502492	0.0144025	0.0118055	0.368904	4.46039e-05	0.000571665	0.649797	0.0878531	0.189052
						ENSG00000164300	ENST00000512721	ENSP00000420863	5	SERINC5	SERINC5-001	1386	461	ENSMUSG00000021703	0.179977	0.311306	8.10732e-05	0.000322368	0.417594	0.00694237	0.0760152	0.266219	5.601e-06	1.53918e-05	0.344518	0.000822636	0.00544521	0.459145	0.0168087	0.0781228
						ENSG00000196911	ENST00000368564	ENSP00000357552	6	KPNA5	KPNA5-001	1620	539			0.900518	0.74422	0.364436	3.7298	0.00696772	0.0762251	0.853555	0.621779	0.226441	2.99306	0.0278589	0.0699944	4.40686	0.00194719	0.0213771
						ENSG00000204513	ENST00000535591	ENSP00000439551	1	PRAMEF11	PRAMEF11-201	1311	436	ENSMUSG00000078626	0.402411	1.96274	0.524636	0.291763	0.641215	0.00698419	0.0762837	1.84053	0.56624	0.211581	0.488728	1.06695e-05	0.000180522	0.836188	0.280792	0.344113
						ENSG00000143183	ENST00000367881	ENSP00000356856	1	TMCO1	TMCO1-001	720	239	ENSMUSG00000052428	0	0.481941	0.360737	0.228861	4.48216	0.00698728	0.0762837	0.333333	0.157299	0.0797219	2.88889	0.0683653	0.127501	5.25316	0.00233972	0.0241163
						ENSG00000155660	ENST00000286091	ENSP00000286091	7	PDIA4	PDIA4-001	1938	645	ENSMUSG00000025823	0.106981	0.602433	0.0116602	0.0178995	0.534747	0.00699164	0.0762837	0.520222	0.00105467	0.00134793	0.378035	1.79879e-05	0.000270827	0.731006	0.182272	0.277198
						ENSG00000102387	ENST00000372907	ENSP00000361998	X	TAF7L	TAF7L-003	1389	462	ENSMUSG00000009596	0.562214	0.608248	0.141834	0.119219	2.07124	0.0070077	0.0763787	0.525938	0.0559158	0.0352994	1.24779	0.421632	0.382877	3.14359	1.18783e-05	0.00062258
						ENSG00000166363	ENST00000379831	ENSP00000369159	11	OR10A5	OR10A5-201	966	321	ENSMUSG00000073898	0.13174	0.853693	0.596653	0.316268	0.534521	0.00701273	0.0763787	0.742284	0.317445	0.137471	0.520221	0.00484735	0.0205885	0.57548	0.0177945	0.0804842
Yes	Yes					ENSG00000101384	ENST00000254958	ENSP00000254958	20	JAG1	JAG1-201	3657	1218	ENSMUSG00000027276	0.0281117	0.365147	6.66683e-10	1.41954e-08	0.622122	0.0070626	0.076854	0.329635	6.82224e-12	8.84346e-11	0.483816	3.00855e-05	0.000409658	0.775218	0.151133	0.250894
						ENSG00000172772	ENST00000395079	ENSP00000378516	11	OR10W1	OR10W1-001	918	305	ENSMUSG00000061387	0.178812	0.632358	0.190181	0.147114	0.527632	0.00709167	0.0771022	0.555109	0.0906419	0.0516725	0.458186	0.000919237	0.00589437	0.539037	0.00933456	0.0555943
						ENSG00000144820	ENST00000273352	ENSP00000273352	3	GPR128	GPR128-001	2394	797	ENSMUSG00000022755	0.350149	0.908914	0.675704	0.343279	0.603688	0.00711263	0.077262	0.877471	0.566825	0.211734	0.574172	0.00302303	0.0145111	0.654874	0.0244214	0.0955649
						ENSG00000146416	ENST00000275235	ENSP00000275235	6	AIG1	AIG1-005	738	245	ENSMUSG00000019806	0.10988	0.783689	0.586375	0.312338	0.311244	0.00721088	0.078239	0.748066	0.51659	0.197694	0.277225	0.00281118	0.0137447	0.361817	0.0209372	0.0882964
						ENSG00000161618	ENST00000293350	ENSP00000293350	19	ALDH16A1	ALDH16A1-001	2409	802	ENSMUSG00000007833	0.153825	0.90449	0.577556	0.309365	0.555122	0.00721526	0.078239	0.731642	0.0818655	0.0476889	0.396032	1.57126e-05	0.000245961	0.707431	0.11754	0.22045
Yes						ENSG00000105171	ENST00000585603	ENSP00000465213	19	POP4	POP4-001	663	220	ENSMUSG00000030423	0.174001	0.548564	0.107665	0.0975742	0.364154	0.00722327	0.078257	0.535347	0.0937002	0.0530281	0.309937	0.00157686	0.00886487	0.486102	0.060219	0.155807
						ENSG00000185736	ENST00000381312	ENSP00000370713	10	ADARB2	ADARB2-001	2220	739	ENSMUSG00000052551	0.0694203	0.675163	0.0458391	0.0515934	0.639561	0.00723362	0.0783003	0.563691	0.00333154	0.00351868	0.507536	3.79773e-05	0.000498576	0.770578	0.119355	0.222235
						ENSG00000132698	ENST00000361084	ENSP00000354376	1	RAB25	RAB25-001	642	213	ENSMUSG00000008601	0.0378742	1.64132	0.288282	0.196316	0.323284	0.00724392	0.078343	1.02258	0.962223	0.307543	0.194777	3.84398e-05	0.00050305	0.418382	0.0424739	0.129556
Yes	Yes					ENSG00000163347	ENST00000295522	ENSP00000295522	3	CLDN1	CLDN1-001	636	211	ENSMUSG00000022512	0.116599	0.570577	0.169736	0.135877	0.399923	0.00727729	0.078635	0.470778	0.0624774	0.0385773	0.33627	0.00120637	0.00722828	0.390433	0.00579319	0.042072
Yes						ENSG00000168264	ENST00000366609	ENSP00000355568	1	IRF2BP2	IRF2BP2-002	1764	587	ENSMUSG00000051495	0.17763	0.271611	8.94696e-06	5.14947e-05	0.437912	0.00730375	0.0786967	0.28362	1.91587e-05	4.44472e-05	0.400551	0.00277671	0.013596	0.535654	0.0450907	0.132926
Yes						ENSG00000141959	ENST00000403390	ENSP00000384038	21	PFKL	PFKL-201	2484	827	ENSMUSG00000020277	0.0313926	0.409442	1.78715e-07	1.77182e-06	0.506126	0.00730399	0.0786967	0.323496	1.72527e-11	2.01451e-10	0.381447	0.000108725	0.00116365	0.611364	0.0547628	0.148044
						ENSG00000128422	ENST00000311208	ENSP00000308452	17	KRT17	KRT17-001	1299	432	ENSMUSG00000035557	0.0354533	0.870531	0.598016	0.316749	2.18486	0.00730428	0.0786967	0.623266	0.069802	0.041994	1.30589	0.370348	0.356525	3.29085	2.37655e-05	0.00103835
Yes	Yes					ENSG00000180613	ENST00000326902	ENSP00000319118	4	GSX2	GSX2-001	915	304	ENSMUSG00000035946	0.0696242	0.282833	0.00269758	0.00560871	0.478064	0.00730853	0.0786967	0.285219	0.00290381	0.00313677	0.424383	0.00169021	0.00934735	0.625673	0.0926364	0.19499
						ENSG00000102699	ENST00000381989	ENSP00000371419	13	PARP4	PARP4-001	5175	1724	ENSMUSG00000054509	0.356359	0.704166	0.01634	0.0233196	1.5648	0.00732274	0.0787808	0.645303	0.00263444	0.00289317	1.21587	0.244906	0.282264	1.89939	0.000106127	0.00305414
Yes						ENSG00000198231	ENST00000578681	ENSP00000464050	17	DDX42	DDX42-001	2817	938	ENSMUSG00000020705	0.0473178	0.593252	0.025936	0.0333542	2.10346	0.00734777	0.0789812	0.475989	0.00135893	0.0016689	1.44038	0.196066	0.247238	2.49459	0.000855849	0.0128637
						ENSG00000130643	ENST00000252939	ENSP00000252939	10	CALY	CALY-001	654	217	ENSMUSG00000025468	0.0844161	0.853468	0.738363	0.362887	0.217247	0.00737629	0.0792187	0.945783	0.906542	0.295522	0.190746	0.00311416	0.0148512	0.312277	0.0495908	0.140259
Yes	Yes	Yes			Cancer_associate_gene	ENSG00000204843	ENST00000361874	ENSP00000354791	2	DCTN1	DCTN1-001	3837	1278	ENSMUSG00000031865	0.0288845	0.704689	0.0579912	0.0616433	1.76759	0.00739893	0.0792995	0.53751	0.000675151	0.000927885	1.10407	0.645904	0.476316	2.50069	1.0706e-05	0.000574812
				Yes		ENSG00000151835	ENST00000382292	ENSP00000371729	13	SACS	SACS-001	13740	4579	ENSMUSG00000048279	0.152516	0.611699	2.21036e-06	1.57288e-05	1.31162	0.00740231	0.0792995	0.58767	2.9314e-07	1.19846e-06	1.04209	0.684892	0.490865	1.57775	5.97355e-06	0.000397935
						ENSG00000009950	ENST00000313375	ENSP00000320886	7	MLXIPL	MLXIPL-001	2559	852	ENSMUSG00000005373	0.147216	0.595677	0.0117765	0.018041	1.83557	0.00740311	0.0792995	0.463103	0.000148656	0.00025771	1.31358	0.234785	0.275315	2.27862	0.000234825	0.00532393
						ENSG00000152034	ENST00000369212	ENSP00000358214	6	MCHR2	MCHR2-001	1023	340			0.568381	0.0774434	0.0767734	0.607438	0.00741071	0.079308	0.529996	0.0464632	0.0303802	0.516406	0.000346611	0.00286473	0.713662	0.0715461	0.170444
						ENSG00000064201	ENST00000182290	ENSP00000182290	11	TSPAN32	TSPAN32-001	963	320	ENSMUSG00000000244	0.330064	3.83053	0.00218075	0.0047105	0.420416	0.00741769	0.079308	3.09328	0.0116717	0.0099471	0.314508	0.000250931	0.00224115	0.549271	0.0685034	0.166804
						ENSG00000125510	ENST00000355631	ENSP00000347848	20	OPRL1	OPRL1-001	1113	370	ENSMUSG00000027584	0.0277861	0.595684	0.0435164	0.0495578	0.543727	0.00742321	0.079308	0.437972	0.00106547	0.00135825	0.388202	2.1524e-05	0.000312149	0.691761	0.108829	0.212033
						ENSG00000197312	ENST00000480945	ENSP00000417748	1	DDI2	DDI2-001	1200	399	ENSMUSG00000078515	0.050558	0.317895	0.00304299	0.00615367	3.09475	0.0074381	0.0793983	0.215294	3.43477e-05	7.35447e-05	1.72235	0.216006	0.261946	3.9312	0.000890261	0.0130759
Yes						ENSG00000147596	ENST00000276594	ENSP00000276594	8	PRDM14	PRDM14-001	1716	571	ENSMUSG00000042414	0.255882	0.398777	0.0015057	0.00347523	0.611105	0.00749355	0.079841	0.378215	0.000751273	0.00101553	0.482828	6.31496e-05	0.000752889	0.772053	0.163176	0.261386
						ENSG00000148935	ENST00000454584	ENSP00000401145	11	GAS2	GAS2-001	942	313	ENSMUSG00000030498	0.0244655	0.50438	0.113511	0.101462	2.53484	0.0074966	0.079841	0.409654	0.0364651	0.024952	1.80931	0.0951449	0.157879	3.3915	0.000315838	0.00663125
						ENSG00000142511	ENST00000270590	ENSP00000270590	19	GPR32	GPR32-001	1071	356			0.659668	0.15236	0.125487	0.577416	0.00749899	0.079841	0.484124	0.0113268	0.0096984	0.447013	6.98838e-05	0.000818892	0.69074	0.0736003	0.172568
						ENSG00000082482	ENST00000444842	ENSP00000394033	1	KCNK2	KCNK2-001	1281	426	ENSMUSG00000037624	0.036047	0.479221	0.0827633	0.0806143	0.562578	0.00751266	0.0798925	0.48218	0.0854843	0.0493942	0.539997	0.00411259	0.0183377	0.646157	0.043617	0.131261
Yes	Yes					ENSG00000110076	ENST00000377551	ENSP00000366774	11	NRXN2	NRXN2-001	5139	1712	ENSMUSG00000033768	0.0144868	0.562939	0.000605083	0.0016533	0.717645	0.00751679	0.0798925	0.495884	2.50418e-05	5.6017e-05	0.550645	1.19515e-06	3.20788e-05	0.941354	0.627846	0.505718
Yes		Yes				ENSG00000196235	ENST00000599117	ENSP00000470252	19	SUPT5H	SUPT5H-002	3264	1087	ENSMUSG00000003435	0.0131466	0.207491	1.73883e-12	6.80539e-11	0.637594	0.00755044	0.080111	0.16237	3.51364e-17	1.25523e-15	0.426058	2.2702e-07	8.05424e-06	0.917789	0.613471	0.49962
						ENSG00000168079	ENST00000354914	ENSP00000346990	8	SCARA5	SCARA5-001	1488	495	ENSMUSG00000022032	0.101143	0.724752	0.19673	0.15048	0.571575	0.00755445	0.080111	0.620949	0.0547794	0.0347025	0.441015	7.24899e-05	0.000840782	0.731615	0.139102	0.240137
						ENSG00000166173	ENST00000299213	ENSP00000299213	15	LARP6	LARP6-003	1476	491	ENSMUSG00000034839	0.0551509	0.428204	0.00202252	0.00443237	0.504292	0.00755684	0.080111	0.341118	6.73895e-05	0.000131748	0.373189	8.61972e-05	0.000963789	0.649477	0.0960262	0.19841
						ENSG00000184083	ENST00000375180	ENSP00000364324	X	FAM120C	FAM120C-001	3291	1096	ENSMUSG00000025262	0.166146	0.383056	0.00282815	0.00582857	1.82639	0.00756716	0.0801145	0.305239	0.000165397	0.000282168	1.32196	0.221313	0.265741	2.14366	0.000645565	0.0106277
						ENSG00000187486	ENST00000339994	ENSP00000345708	11	KCNJ11	KCNJ11-001	1173	390	ENSMUSG00000096146	0.0204626	0.714737	0.233767	0.16992	0.470935	0.00757017	0.0801145	0.543794	0.0290268	0.0207584	0.329572	5.22211e-05	0.000652288	0.647424	0.129034	0.230701
						ENSG00000089597	ENST00000346178	ENSP00000340466	11	GANAB	GANAB-002	2901	966	ENSMUSG00000071650	0.0939769	0.537647	0.00259022	0.00543083	2.17174	0.00758133	0.0801638	0.391021	3.27402e-06	9.63696e-06	1.36075	0.299008	0.315409	2.83578	0.000251268	0.00559101
						ENSG00000256713	ENST00000312403	ENSP00000309542	11	PGA5	PGA5-001	1167	388			0.468565	0.0186004	0.0258154	0.39618	0.00760256	0.0803194	0.382746	0.00249084	0.00276225	0.305001	0.000462588	0.00354749	0.479309	0.0363803	0.119117
Yes						ENSG00000115875	ENST00000313117	ENSP00000325905	2	SRSF7	SRSF7-001	717	238	ENSMUSG00000024097	0.0256246	0.867529	0.7643	0.369926	3.42778	0.00764322	0.0806799	0.484429	0.118372	0.0637276	1.86021	0.199505	0.249388	3.70036	0.00429608	0.0351497
Yes		Yes			Cancer_associate_gene	ENSG00000047410	ENST00000367478	ENSP00000356448	1	TPR	TPR-001	7092	2363	ENSMUSG00000006005	0.0483444	0.538933	5.54551e-05	0.000234818	1.54116	0.00765391	0.0807236	0.472223	8.23058e-07	2.91497e-06	1.04724	0.777617	0.522685	2.13459	2.02271e-06	0.000169215
						ENSG00000225485	ENST00000431231	ENSP00000393539	17	ARHGAP23	ARHGAP23-006	4476	1491	ENSMUSG00000049807	0.0604202	0.597646	0.272544	0.188639	0.581647	0.00767559	0.0808067	0.451941	0.0856727	0.0494884	0.419073	1.29228e-05	0.000208662	0.713721	0.099572	0.20255
						ENSG00000135094	ENST00000257549	ENSP00000257549	12	SDS	SDS-001	987	328	ENSMUSG00000029597	0.105245	0.732318	0.318223	0.210465	0.396612	0.00767906	0.0808067	0.604785	0.104888	0.0578753	0.323992	0.000951371	0.00603251	0.470567	0.0317565	0.110409
Yes						ENSG00000106477	ENST00000223208	ENSP00000223208	7	CEP41	CEP41-001	1122	373	ENSMUSG00000029790	0.16	0.876082	0.723465	0.358384	4.37718	0.00768146	0.0808067	0.80177	0.554071	0.208149	3.20708	0.0418211	0.0926444	5.28396	0.00208587	0.022443
						ENSG00000187116	ENST00000301219	ENSP00000301219	19	LILRA5	LILRA5-001	900	299	ENSMUSG00000089672	0.600542	0.687938	0.229928	0.168062	0.549332	0.00768985	0.0808261	0.603133	0.102972	0.0570435	0.480418	0.00101622	0.00631908	0.596226	0.0218934	0.0899499
Yes						ENSG00000167657	ENST00000545797	ENSP00000442973	19	DAPK3	DAPK3-001	1365	454	ENSMUSG00000034974	0.0264649	0.520672	0.0192295	0.0265044	0.524782	0.00770606	0.0809274	0.377752	0.000359762	0.00054594	0.321789	1.19492e-06	3.20788e-05	0.809152	0.388788	0.405477
Yes				Yes		ENSG00000158290	ENST00000404115	ENSP00000384109	X	CUL4B	CUL4B-001	2742	913	ENSMUSG00000031095	0.0639805	0.301998	0.00150961	0.00348316	2.49343	0.0077211	0.0810164	0.304715	0.00165319	0.00196196	2.09394	0.0332186	0.0790613	3.13923	0.000671564	0.0108983
						ENSG00000156500	ENST00000370784	ENSP00000359820	X	FAM122C	FAM122C-201	588	195	ENSMUSG00000036013	0.739803	7.73366	0.0628224	0.0654532	16.829	0.00772789	0.0810186	6.99379	0.0677823	0.0410133	13.0753	0.0116158	0.0387566	17.2052	0.00615954	0.0435886
						ENSG00000100796	ENST00000554943	ENSP00000450883	14	SMEK1	SMEK1-007	2502	833	ENSMUSG00000041846	0.0104695	0.239229	3.39781e-06	2.25758e-05	2.41805	0.00773798	0.0810555	0.198262	7.55858e-08	3.63207e-07	1.68655	0.122603	0.18549	2.88238	0.00120325	0.015972
						ENSG00000159173	ENST00000361379	ENSP00000354488	1	TNNI1	TNNI1-001	564	187	ENSMUSG00000026418	0.00939926	0.398255	0.037961	0.0445521	0.38856	0.00776046	0.081222	0.294302	0.00463776	0.00464917	0.250061	4.69291e-05	0.00059773	0.569799	0.121901	0.224378
						ENSG00000133275	ENST00000255641	ENSP00000255641	19	CSNK1G2	CSNK1G2-001	1248	415	ENSMUSG00000003345	0.0204121	0.392566	0.00191597	0.00423655	0.46485	0.00777352	0.0812897	0.298643	3.99662e-05	8.4193e-05	0.313575	3.22569e-05	0.000435752	0.628514	0.112052	0.21547
						ENSG00000152315	ENST00000282146	ENSP00000282146	14	KCNK13	KCNK13-001	1227	408	ENSMUSG00000045404	0.082699	1.22713	0.52072	0.29035	0.591127	0.00778987	0.081338	0.998792	0.996979	0.315657	0.479182	0.000166698	0.00161543	0.736521	0.124481	0.226681
Yes						ENSG00000181827	ENST00000423270	ENSP00000397644	15	RFX7	RFX7-203	4383	1460	ENSMUSG00000037674	0.137944	0.600069	0.00851987	0.014047	0.611405	0.00779134	0.081338	0.571372	0.00385916	0.00398583	0.542202	0.000871873	0.00568307	0.709856	0.0651979	0.162046
						ENSG00000227500	ENST00000316097	ENSP00000316007	19	SCAMP4	SCAMP4-002	690	229	ENSMUSG00000078441	0.0847089	0.428316	0.00419306	0.00800894	0.29203	0.00785056	0.081887	0.329172	0.000126827	0.000225394	0.219947	0.000737814	0.00500658	0.356854	0.0289118	0.104875
						ENSG00000143178	ENST00000367821	ENSP00000356795	1	TBX19	TBX19-001	1347	448	ENSMUSG00000026572	0.0997264	0.300205	6.13264e-07	5.26455e-06	0.547381	0.00786916	0.0820116	0.318057	2.34217e-06	7.19768e-06	0.472448	0.00085537	0.005604	0.707058	0.130172	0.231776
						ENSG00000172935	ENST00000309099	ENSP00000309782	11	MRGPRF	MRGPRF-001	1032	343	ENSMUSG00000031070	0.0401606	0.485087	0.0167156	0.0237442	0.43745	0.00793205	0.0825342	0.386191	0.00138897	0.00170023	0.333529	0.000315472	0.00267543	0.557794	0.0645741	0.161015
						ENSG00000162377	ENST00000371538	ENSP00000360593	1	COA7	COA7-001	696	231	ENSMUSG00000048351	0.0696414	0.718895	0.533379	0.2948	9.24692	0.0079327	0.0825342	0.663731	0.438086	0.175074	6.36075	0.0374525	0.0856955	13.4243	0.000901493	0.0131647
						ENSG00000169327	ENST00000304418	ENSP00000302057	14	OR5AU1	OR5AU1-001	1089	362	ENSMUSG00000044286	0.142809	0.500724	0.00482816	0.00894752	0.511221	0.00794019	0.0825425	0.465459	0.00175072	0.00205906	0.489806	0.00464267	0.0199561	0.555272	0.0204728	0.0870181
						ENSG00000166426	ENST00000299529	ENSP00000299529	15	CRABP1	CRABP1-001	414	137	ENSMUSG00000032291	0.00550622	0.287861	0.0079396	0.0132779	0.361317	0.00794975	0.0825512	0.305987	0.0120983	0.0102398	0.331486	0.00372585	0.017024	0.461077	0.0474133	0.136629
						ENSG00000115850	ENST00000264162	ENSP00000264162	2	LCT	LCT-001	5784	1927	ENSMUSG00000026354	0.167741	0.358258	1.20669e-12	4.88556e-11	0.743558	0.00795441	0.0825512	0.338248	4.71e-14	1.00242e-12	0.594699	2.72841e-06	6.25835e-05	0.919706	0.45495	0.435692
						ENSG00000197782	ENST00000594395	ENSP00000469786	19	ZNF780A	ZNF780A-008	1929	642	ENSMUSG00000096916	0.304438	0.783761	0.439076	0.260016	2.16819	0.00797751	0.082668	0.895215	0.725716	0.253273	1.62766	0.0999279	0.162477	3.13286	5.58611e-05	0.00189573
						ENSG00000197077	ENST00000406486	ENSP00000385152	22	KIAA1671	KIAA1671-001	5421	1806	ENSMUSG00000051339	0.168927	0.113265	3.36249e-06	2.23955e-05	0.483383	0.0079841	0.082668	0.096044	2.6778e-07	1.10761e-06	0.3496	8.59942e-05	0.000962569	0.618272	0.0830695	0.183778
						ENSG00000205784	ENST00000381781	ENSP00000371200	19	ARRDC5	ARRDC5-001	1029	342	ENSMUSG00000073380	0.140886	0.569913	0.0352711	0.0421782	0.479067	0.0079913	0.082668	0.505059	0.0100665	0.00880961	0.362325	0.000188872	0.00177169	0.643181	0.116885	0.219845
						ENSG00000074370	ENST00000359983	ENSP00000353072	17	ATP2A3	ATP2A3-005	3159	1052	ENSMUSG00000020788	0.0487945	0.518413	2.72508e-05	0.000130368	0.633305	0.00799249	0.082668	0.399514	2.5399e-09	1.77253e-08	0.434075	7.63708e-07	2.1934e-05	0.832031	0.289152	0.348598
Yes	Yes		Yes	Yes	TSG	ENSG00000139687	ENST00000267163	ENSP00000267163	13	RB1	RB1-002	2787	928	ENSMUSG00000022105	0.109163	0.715498	0.25751	0.181405	1.93786	0.00800159	0.0826927	0.596756	0.0788647	0.0462954	1.31914	0.274042	0.300575	2.40414	0.000364219	0.00731952
						ENSG00000203827	ENST00000417839	ENSP00000395369	1	NBPF16	NBPF16-001	2013	670			0.95871	0.575895	0.308857	2.6546	0.00802372	0.082852	0.866454	0.591135	0.218127	1.65931	0.181504	0.235444	4.38636	2.43301e-05	0.00105874
						ENSG00000153802	ENST00000283916	ENSP00000283916	4	TMPRSS11D	TMPRSS11D-001	1257	418	ENSMUSG00000061259	0.450383	0.85638	0.651163	0.334889	2.24613	0.00806144	0.0831719	0.775073	0.456675	0.180452	1.76396	0.0668156	0.125771	2.48398	0.00269686	0.0263385
						ENSG00000185823	ENST00000329468	ENSP00000333735	15	NPAP1	NPAP1-001	3471	1156			0.878323	0.466199	0.269989	0.782055	0.00813005	0.0838096	0.838743	0.323039	0.139271	0.731462	0.00074655	0.00505463	0.818546	0.0312546	0.109298
						ENSG00000186026	ENST00000421176	ENSP00000411032	19	ZNF284	ZNF284-001	1782	593			0.854527	0.616366	0.323017	2.9483	0.00814796	0.083924	0.921298	0.794061	0.26957	2.51688	0.0257765	0.0665846	3.54615	0.00161677	0.0191945
						ENSG00000121005	ENST00000262207	ENSP00000262207	8	CRISPLD1	CRISPLD1-001	1503	500	ENSMUSG00000025776	0.0451436	0.511827	0.0275313	0.0348603	2.39459	0.00817881	0.0841715	0.459702	0.0100587	0.00880535	1.79454	0.0817753	0.143277	2.87749	0.00116269	0.0156648
						ENSG00000149970	ENST00000379510	ENSP00000368824	X	CNKSR2	CNKSR2-003	3105	1034	ENSMUSG00000025658	0.0205011	0.37758	0.00121959	0.00293005	1.7688	0.00819841	0.0842465	0.343949	0.000354545	0.000538977	1.22246	0.357456	0.34992	2.47186	1.85547e-05	0.000870602
						ENSG00000103546	ENST00000219833	ENSP00000219833	16	SLC6A2	SLC6A2-201	1887	628	ENSMUSG00000055368	0.0383232	0.277959	1.07918e-07	1.1256e-06	0.61856	0.00819977	0.0842465	0.258069	1.46441e-08	8.64209e-08	0.528085	0.000400242	0.00317874	0.748792	0.113542	0.216857
						ENSG00000105479	ENST00000315396	ENSP00000318429	19	CCDC114	CCDC114-001	2013	670	ENSMUSG00000040189	0.173506	0.638242	0.0277019	0.0350438	0.588835	0.00820956	0.0842726	0.488577	0.000374882	0.000565879	0.374033	4.43528e-07	1.41669e-05	0.896217	0.588634	0.490299
Yes	Yes					ENSG00000198836	ENST00000361510	ENSP00000355324	3	OPA1	OPA1-202	3048	1015	ENSMUSG00000038084	0.0325077	0.687958	0.0872141	0.0836901	2.08084	0.00821597	0.0842726	0.573593	0.0104818	0.00909875	1.39574	0.237359	0.276964	2.6819	0.000291434	0.00622805
						ENSG00000213853	ENST00000359543	ENSP00000352540	16	EMP2	EMP2-001	504	167	ENSMUSG00000022505	0.130005	0.330332	0.000939594	0.00236522	0.387186	0.00822674	0.0843128	0.410698	0.00903519	0.00808388	0.45393	0.0296446	0.0729599	0.379906	0.00694406	0.046846
						ENSG00000130751	ENST00000602212	ENSP00000469142	19	NPAS1	NPAS1-001	1773	590	ENSMUSG00000001988	0.0829196	0.450746	0.00831743	0.0137768	0.388269	0.00824591	0.0844391	0.453342	0.00882139	0.00792099	0.349533	0.0030696	0.0146865	0.496697	0.0546389	0.147872
						ENSG00000135469	ENST00000308197	ENSP00000312587	12	COQ10A	COQ10A-001	744	247	ENSMUSG00000039914	0.153141	0.635323	0.277875	0.191212	4.32713	0.00825645	0.0844769	0.56811	0.174149	0.0861161	3.40866	0.0312003	0.0756091	5.7169	0.00112232	0.0153604
						ENSG00000108242	ENST00000285979	ENSP00000285979	10	CYP2C18	CYP2C18-001	1473	490	ENSMUSG00000025002	0.293136	0.648926	0.105826	0.0964271	0.632497	0.0082853	0.0847018	0.564893	0.0316926	0.0222528	0.475629	1.39767e-05	0.000223566	0.758398	0.112941	0.216335
						ENSG00000172742	ENST00000329328	ENSP00000328563	11	OR4D9	OR4D9-001	945	314	ENSMUSG00000067525	0.134015	0.656368	0.138658	0.117148	0.539192	0.0083386	0.085176	0.597365	0.0689511	0.0415738	0.478477	0.00152758	0.00868886	0.572381	0.017501	0.0797794
						ENSG00000119707	ENST00000261973	ENSP00000261973	14	RBM25	RBM25-001	2532	843	ENSMUSG00000010608	0.00311915	0.281768	1.96949e-05	9.85215e-05	1.98276	0.00836396	0.0853643	0.207401	4.01544e-08	2.08835e-07	1.12241	0.66244	0.482694	2.95165	1.7698e-05	0.000837693
						ENSG00000102539	ENST00000218721	ENSP00000218721	13	MLNR	MLNR-001	1239	412	ENSMUSG00000039079	0.0396923	0.609527	0.147608	0.122655	0.478729	0.00838129	0.0854051	0.489472	0.0346259	0.0239226	0.370968	0.000301567	0.00258314	0.56457	0.0425751	0.129619
Yes						ENSG00000112659	ENST00000252050	ENSP00000252050	6	CUL9	CUL9-001	7554	2517	ENSMUSG00000040327	0.128098	0.735247	0.0122821	0.0186449	1.4667	0.00838181	0.0854051	0.550858	9.22363e-07	3.21287e-06	0.949395	0.722367	0.505231	1.95556	2.94513e-06	0.000227023
Yes	Yes					ENSG00000162878	ENST00000294964	ENSP00000294964	2	PKDCC	PKDCC-001	1482	493	ENSMUSG00000024247	0.0651466	0.675038	0.186557	0.145062	0.475109	0.00839788	0.0854982	0.52926	0.0307064	0.0216992	0.342647	0.000101588	0.00109952	0.608609	0.0824898	0.183219
						ENSG00000166963	ENST00000382031	ENSP00000371462	15	MAP1A	MAP1A-002	9126	3041	ENSMUSG00000027254	0.230381	0.957322	0.765446	0.370307	1.39378	0.00840723	0.0855077	0.763865	0.0646165	0.0395725	0.912869	0.471216	0.40758	1.90385	2.27338e-07	2.63805e-05
Yes						ENSG00000087903	ENST00000303657	ENSP00000306335	19	RFX2	RFX2-002	2172	723	ENSMUSG00000024206	0.0443716	0.361479	3.51932e-07	3.23184e-06	0.557192	0.00841692	0.0855077	0.32273	1.08105e-08	6.54049e-08	0.446127	0.000230312	0.00208874	0.70737	0.122249	0.224904
						ENSG00000213085	ENST00000368099	ENSP00000357079	1	CCDC19	CCDC19-001	1656	551	ENSMUSG00000026546	0.116127	1.63229	0.0606319	0.0637984	1.7552	0.00843414	0.0855847	0.889887	0.658117	0.236022	0.80043	0.30263	0.317389	2.66199	2.51037e-06	0.000205238
Yes	Yes					ENSG00000180318	ENST00000316824	ENSP00000315417	12	ALX1	ALX1-001	981	326	ENSMUSG00000036602	0.0280773	0.502879	0.0331837	0.0402322	2.97384	0.00844858	0.0856607	0.473718	0.0201711	0.0155268	2.22055	0.0594815	0.11676	3.56609	0.00176841	0.0203458
Yes				Yes		ENSG00000153487	ENST00000375774	ENSP00000364929	13	ING1	ING1-004	1269	422	ENSMUSG00000045969	0.0013812	0.444384	0.00273321	0.00567131	0.5514	0.00847814	0.0858898	0.386898	0.00039504	0.000591547	0.419411	9.36782e-05	0.00103169	0.743855	0.195629	0.287547
						ENSG00000165810	ENST00000376842	ENSP00000366038	5	BTNL9	BTNL9-201	1611	536	ENSMUSG00000040283	0.268141	0.543675	0.0181092	0.0252616	0.565407	0.00854518	0.0864978	0.482227	0.00440835	0.00445791	0.437542	0.000109314	0.00116752	0.776205	0.247774	0.321695
		Yes				ENSG00000087303	ENST00000216286	ENSP00000216286	14	NID2	NID2-001	4128	1375	ENSMUSG00000021806	0.198311	0.79283	0.116877	0.103804	1.52226	0.00855508	0.086527	0.689495	0.0117321	0.00998339	1.1074	0.526119	0.430655	1.88207	6.50105e-05	0.00214551
						ENSG00000150165	ENST00000359178	ENSP00000352101	10	ANXA8L1	ANXA8L1-001	984	327	ENSMUSG00000021950	0.0680201	0.0617278	0.00947072	0.0152835	0.189931	0.0085715	0.0866221	0.0577249	0.00842337	0.00762745	0.144068	0.00142706	0.0082573	0.268642	0.0459852	0.134427
						ENSG00000141431	ENST00000269197	ENSP00000269197	18	ASXL3	ASXL3-002	6747	2248	ENSMUSG00000045215	0.2279	0.627414	0.00132452	0.00313993	1.32978	0.00858718	0.0867095	0.582522	0.00018884	0.000315612	1.09314	0.412982	0.378576	1.50844	0.000142181	0.00377928
						ENSG00000074657	ENST00000336078	ENSP00000338217	18	ZNF532	ZNF532-001	3906	1301	ENSMUSG00000042439	0.0723404	0.335169	1.59784e-11	4.87996e-10	0.633495	0.0086073	0.0867971	0.335538	1.68162e-11	1.97507e-10	0.542781	0.000398831	0.00317491	0.805852	0.217218	0.302884
						ENSG00000179002	ENST00000375371	ENSP00000364520	1	TAS1R2	TAS1R2-001	2520	839	ENSMUSG00000028738	0.123816	0.543569	0.000202505	0.000679365	0.675064	0.00860994	0.0867971	0.455127	1.24857e-06	4.17703e-06	0.499519	2.5503e-06	5.93927e-05	0.930412	0.631762	0.506791
Yes						ENSG00000137573	ENST00000458141	ENSP00000403040	8	SULF1	SULF1-001	2616	871	ENSMUSG00000016918	0.0570209	0.402747	1.85177e-05	9.36252e-05	1.62975	0.00863489	0.0868941	0.362997	1.5047e-06	4.90537e-06	1.21654	0.295945	0.313985	2.09891	5.38704e-05	0.00186333
						ENSG00000168300	ENST00000522514	ENSP00000428099	8	PCMTD1	PCMTD1-001	1074	357	ENSMUSG00000051285	0.0138408	0.313319	0.0336015	0.0406309	0.626443	0.00864969	0.0868941	0.278246	0.0177916	0.0140482	0.476993	2.52312e-05	0.000357538	0.767752	0.140339	0.241028
						ENSG00000113889	ENST00000265023	ENSP00000265023	3	KNG1	KNG1-002	1935	644	ENSMUSG00000060459	0.478469	0.539591	0.0094445	0.0152472	2.0604	0.00865046	0.0868941	0.50797	0.00425212	0.00432543	1.55633	0.11298	0.176023	2.69378	0.000244658	0.0054778
						ENSG00000102385	ENST00000402866	ENSP00000385038	X	DRP2	DRP2-001	2874	957	ENSMUSG00000000223	0.0721766	0.409816	7.37439e-05	0.000298423	1.8516	0.00865149	0.0868941	0.324593	3.44906e-07	1.38279e-06	1.23004	0.384216	0.36392	2.5025	6.75985e-05	0.00220396
						ENSG00000183474	ENST00000510979	ENSP00000422907	5	GTF2H2C	GTF2H2C-001	1188	395	ENSMUSG00000021639	0.0331785	0.641981	0.605884	0.319595	0.190255	0.0086548	0.0868941	0.597763	0.548013	0.206503	0.149441	0.00186071	0.0100412	0.23704	0.0266787	0.100116
Yes					Cancer_associate_gene	ENSG00000121741	ENST00000382874	ENSP00000372327	13	ZMYM2	ZMYM2-003	4134	1377	ENSMUSG00000021945	0.057536	0.300645	2.19751e-09	3.85922e-08	1.91008	0.0086716	0.0869151	0.284276	3.04801e-10	2.6823e-09	1.4513	0.135379	0.197253	2.33003	0.000514522	0.00894143
						ENSG00000007392	ENST00000293872	ENSP00000293872	16	LUC7L	LUC7L-003	1116	371	ENSMUSG00000024188	0.0354302	0.727038	0.321514	0.211942	3.04159	0.00867347	0.0869151	0.414871	0.00490531	0.00487034	1.65634	0.252859	0.28733	3.62608	0.00198785	0.0216912
						ENSG00000105357	ENST00000601313	ENSP00000470298	19	MYH14	MYH14-001	6111	2036	ENSMUSG00000030739	0.026194	0.915262	0.495604	0.281215	1.42459	0.00867804	0.0869151	0.570741	1.23507e-05	3.03047e-05	0.765022	0.0474784	0.100542	2.09327	2.47774e-08	4.17254e-06
Yes	Yes				Cancer_associate_gene	ENSG00000169184	ENST00000302326	ENSP00000304956	22	MN1	MN1-001	3963	1320	ENSMUSG00000070576	0.0585126	0.261353	1.72261e-09	3.15324e-08	0.639109	0.00871696	0.0871634	0.286674	2.81141e-08	1.52012e-07	0.59735	0.00246976	0.0124559	0.832009	0.284572	0.346194
						ENSG00000124225	ENST00000341744	ENSP00000345826	20	PMEPA1	PMEPA1-001	864	287	ENSMUSG00000038400	0.0449244	0.697598	0.317059	0.209957	0.489534	0.00872218	0.0871634	0.578342	0.125477	0.0667327	0.385561	0.000374756	0.00301853	0.592917	0.0573672	0.151665
						ENSG00000196730	ENST00000469640	ENSP00000418885	9	DAPK1	DAPK1-201	4368	1455	ENSMUSG00000021559	0.0364639	0.455779	1.48099e-06	1.11569e-05	0.674291	0.00872404	0.0871634	0.382619	2.51962e-09	1.76042e-08	0.470063	3.20873e-07	1.06472e-05	0.894339	0.460053	0.438007
						ENSG00000064999	ENST00000360359	ENSP00000353518	6	ANKS1A	ANKS1A-001	3405	1134	ENSMUSG00000024219	0.100635	0.47139	1.20274e-05	6.5292e-05	0.620765	0.00874065	0.0872036	0.41286	2.04796e-07	8.72959e-07	0.478918	4.1003e-05	0.000532166	0.790197	0.19855	0.289557
						ENSG00000163812	ENST00000342790	ENSP00000345268	3	ZDHHC3	ZDHHC3-005	1002	333	ENSMUSG00000025786	0.0594102	0.448901	0.0446662	0.0505728	0.384177	0.00874221	0.0872036	0.356208	0.00846273	0.00765731	0.26122	0.000136395	0.00139152	0.482052	0.0489886	0.139272
						ENSG00000179919	ENST00000326258	ENSP00000326718	12	OR10A7	OR10A7-001	951	316	ENSMUSG00000048067	0.00707304	0.815953	0.524872	0.291794	0.551433	0.00875144	0.0872251	0.723883	0.31116	0.135446	0.490372	0.00158594	0.00890033	0.618989	0.0355737	0.117641
						ENSG00000070756	ENST00000318607	ENSP00000313007	8	PABPC1	PABPC1-001	1911	636	ENSMUSG00000022283	0.0067243	0.168049	2.20717e-06	1.57197e-05	1.76919	0.00877754	0.0874145	0.145503	1.74305e-07	7.60268e-07	1.4223	0.108573	0.171379	2.18092	0.000290384	0.00622805
						ENSG00000149571	ENST00000525144	ENSP00000435466	11	KIRREL3	KIRREL3-001	2337	778	ENSMUSG00000032036	0.0138593	0.396904	1.52295e-06	1.14415e-05	0.608447	0.00879186	0.0874865	0.312058	6.19158e-10	4.96794e-09	0.434652	7.61137e-06	0.000137638	0.835217	0.346646	0.382666
						ENSG00000136155	ENST00000349847	ENSP00000302579	13	SCEL	SCEL-002	2067	688	ENSMUSG00000022123	0.303309	1.08812	0.773658	0.372571	1.9086	0.00881207	0.0876168	0.963948	0.900512	0.294177	1.43249	0.150118	0.209955	2.37685	0.000375528	0.00749479
						ENSG00000178773	ENST00000268720	ENSP00000268720	16	CPNE7	CPNE7-002	1902	633	ENSMUSG00000034796	0.0367416	0.756715	0.151305	0.124987	0.526973	0.00881967	0.0876218	0.631094	0.0171909	0.0136619	0.382481	5.99192e-05	0.000719137	0.683024	0.123193	0.225603
Yes						ENSG00000139324	ENST00000266712	ENSP00000266712	12	TMTC3	TMTC3-001	2745	914	ENSMUSG00000036676	0.0826935	0.532284	0.0178379	0.0249844	2.37306	0.0088332	0.0876855	0.48642	0.00650576	0.00615577	1.87272	0.0610036	0.118687	2.84882	0.0012914	0.0167506
				Yes		ENSG00000187957	ENST00000341772	ENSP00000345229	2	DNER	DNER-001	2214	737	ENSMUSG00000036766	0.0889529	0.446146	0.000123169	0.00045233	0.655717	0.00885656	0.0878467	0.430939	5.96549e-05	0.000118515	0.561695	0.000317608	0.00268493	0.772258	0.110599	0.213977
Yes	Yes					ENSG00000164080	ENST00000409535	ENSP00000386520	3	RAD54L2	RAD54L2-001	4404	1467	ENSMUSG00000040661	0.0676716	0.845301	0.391936	0.241301	1.75416	0.00887363	0.0879205	0.638388	0.0212924	0.0162213	1.16163	0.490704	0.416614	2.2589	0.00011838	0.00330969
						ENSG00000115687	ENST00000358649	ENSP00000351475	2	PASK	PASK-004	3993	1330	ENSMUSG00000026274	0.251408	0.64686	0.00188614	0.00418071	0.665237	0.00888371	0.0879205	0.602177	0.000285228	0.000448483	0.498314	5.88283e-06	0.000111907	0.927722	0.632385	0.506817
Yes	Yes					ENSG00000089159	ENST00000267257	ENSP00000267257	12	PXN	PXN-201	1818	605	ENSMUSG00000029528	0.0418769	0.567128	0.0256095	0.033048	0.483673	0.00888539	0.0879205	0.481895	0.00375275	0.00389632	0.372173	0.000286912	0.0024804	0.649443	0.12527	0.227203
						ENSG00000151292	ENST00000360683	ENSP00000353904	5	CSNK1G3	CSNK1G3-002	1368	455	ENSMUSG00000073563	0.0123103	0.522571	0.122149	0.107191	3.23501	0.00889753	0.08797	0.447717	0.0533736	0.0340129	2.24498	0.0802511	0.141568	3.57275	0.00416467	0.034546
Yes						ENSG00000169727	ENST00000392358	ENSP00000376167	17	GPS1	GPS1-006	1584	527	ENSMUSG00000025156	0.0196465	0.319213	8.36956e-07	6.89958e-06	0.0644287	0.00893593	0.0882788	0.290597	7.42986e-08	3.58168e-07	0.045448	0.00212455	0.0111369	0.0961782	0.0338772	0.114442
Yes						ENSG00000065613	ENST00000369755	ENSP00000358770	10	SLK	SLK-002	3708	1235	ENSMUSG00000025060	0.161051	0.497705	0.00204927	0.00447948	1.91397	0.00894569	0.0883045	0.447797	0.000352632	0.000537157	1.25855	0.361804	0.352426	2.80733	1.97005e-05	0.000908566
						ENSG00000067177	ENST00000373539	ENSP00000362640	X	PHKA1	PHKA1-003	3723	1240	ENSMUSG00000034055	0.0837075	1.01657	0.952443	0.421316	1.65123	0.00896784	0.0883875	0.856112	0.572599	0.21328	1.12847	0.532898	0.433698	2.0921	9.8854e-05	0.0028911
Yes	Yes					ENSG00000101438	ENST00000217420	ENSP00000217420	20	SLC32A1	SLC32A1-001	1578	525	ENSMUSG00000037771	0.00639356	0.322217	0.000749951	0.0019713	0.619181	0.00896844	0.0883875	0.292575	0.000222534	0.000363227	0.487227	7.287e-05	0.000843283	0.859925	0.414704	0.41678
						ENSG00000140067	ENST00000267594	ENSP00000267594	14	FAM181A	FAM181A-001	1065	354	ENSMUSG00000096753	0.162134	1.51332	0.221605	0.163717	0.534771	0.00897966	0.0884275	1.23755	0.531653	0.202144	0.416611	0.000205543	0.00189521	0.667526	0.0946654	0.196776
Yes	Yes			Yes	TSG	ENSG00000083857	ENST00000441802	ENSP00000406229	4	FAT1	FAT1-001	13767	4588	ENSMUSG00000070047	0.0721071	0.576458	1.4152e-11	4.4022e-10	0.79163	0.00898844	0.0884433	0.572133	7.32914e-12	9.39903e-11	0.625323	1.2535e-07	4.98154e-06	0.992285	0.931152	0.59836
Yes						ENSG00000160209	ENST00000291565	ENSP00000291565	21	PDXK	PDXK-002	939	312	ENSMUSG00000032788	0.0752456	0.390277	0.000933799	0.00235713	0.350054	0.0090102	0.0885558	0.318049	4.11947e-05	8.6417e-05	0.244653	0.000282757	0.00246108	0.468024	0.0645015	0.160983
						ENSG00000091622	ENST00000262483	ENSP00000262483	17	PITPNM3	PITPNM3-001	2925	974	ENSMUSG00000040543	0.0436218	0.390863	4.05355e-08	4.83369e-07	0.622717	0.00901425	0.0885558	0.312878	4.52122e-12	6.12531e-11	0.441562	4.42413e-06	9.21978e-05	0.812616	0.256196	0.327082
Yes						ENSG00000160716	ENST00000368476	ENSP00000357461	1	CHRNB2	CHRNB2-001	1509	502	ENSMUSG00000027950	0.0336402	0.407472	0.00207958	0.00453125	0.597851	0.00902505	0.0885914	0.327959	9.93845e-05	0.000183588	0.439763	2.22252e-05	0.000320957	0.804144	0.272865	0.338901
					Cancer_associate_gene	ENSG00000102034	ENST00000308167	ENSP00000311280	X	ELF4	ELF4-001	1992	663	ENSMUSG00000031103	0.267722	0.664252	0.183279	0.143173	0.532785	0.00904199	0.0886871	0.659211	0.175143	0.086508	0.472813	0.00176735	0.00964391	0.638628	0.0651546	0.162039
						ENSG00000198276	ENST00000354216	ENSP00000346155	20	UCKL1	UCKL1-001	1647	548	ENSMUSG00000089917	0.0348227	0.571319	0.0242427	0.0316268	0.50106	0.00905951	0.0887447	0.464441	0.0017951	0.00210177	0.368074	0.000114981	0.00121663	0.648737	0.106368	0.210046
						ENSG00000198835	ENST00000366714	ENSP00000355675	1	GJC2	GJC2-001	1320	439	ENSMUSG00000043448	0.0521606	0.476667	0.0827702	0.0806143	0.447349	0.00906325	0.0887447	0.411712	0.0358734	0.0246207	0.338638	0.000331372	0.00277356	0.641254	0.157095	0.255876
						ENSG00000169218	ENST00000401068	ENSP00000383846	1	RSPO1	RSPO1-002	792	263	ENSMUSG00000028871	0.0835885	0.57707	0.126112	0.109567	0.478486	0.00906946	0.0887447	0.445084	0.0222982	0.0168443	0.349402	0.000139268	0.00141306	0.5886	0.0634601	0.159899
						ENSG00000155085	ENST00000424296	ENSP00000410186	6	AK9	AK9-202	5736	1911	ENSMUSG00000091415	0.252115	0.756754	0.135573	0.115442	1.71543	0.00908895	0.0888606	0.690244	0.0465879	0.0304418	1.22511	0.331406	0.335668	2.24986	6.90643e-05	0.00223625
						ENSG00000205362	ENST00000290705	ENSP00000290705	16	MT1A	MT1A-001	186	61	ENSMUSG00000031765	0.0112186	0.203621	0.0531994	0.0576456	0.15677	0.00909899	0.0888606	0.390819	0.285767	0.127138	0.260546	0.0760219	0.136641	0.209676	0.0345272	0.115574
Yes						ENSG00000138587	ENST00000260453	ENSP00000260453	15	MNS1	MNS1-001	1488	495	ENSMUSG00000032221	0.060768	0.754429	0.378899	0.236349	5.423	0.00910292	0.0888606	0.688756	0.243128	0.111944	3.88785	0.0443033	0.096229	7.86646	0.000774159	0.0119522
						ENSG00000114737	ENST00000443053	ENSP00000409346	3	CISH	CISH-002	828	275	ENSMUSG00000032578	0.111916	0.671471	0.214159	0.159651	4.31881	0.00911092	0.0888683	0.528515	0.0444906	0.0293332	2.81875	0.0768934	0.137592	5.91355	0.000968372	0.013948
						ENSG00000082781	ENST00000296181	ENSP00000296181	3	ITGB5	ITGB5-001	2400	799	ENSMUSG00000022817	0.0899813	0.516763	0.000985599	0.00246004	0.581974	0.00911828	0.0888697	0.437046	2.99987e-05	6.55899e-05	0.427772	3.13504e-05	0.000424625	0.771959	0.216793	0.302546
						ENSG00000182898	ENST00000368806	ENSP00000357796	1	TCHHL1	TCHHL1-001	2715	904	ENSMUSG00000027908	0.889795	0.652932	0.0612542	0.0641984	1.56016	0.00912612	0.0888759	0.633743	0.0449828	0.0295992	1.10512	0.561011	0.444937	2.06524	1.6363e-05	0.000784831
						ENSG00000181754	ENST00000369864	ENSP00000358880	1	AMIGO1	AMIGO1-001	1482	493	ENSMUSG00000050947	0.127682	0.621239	0.209242	0.15716	0.430275	0.00917045	0.0892371	0.532958	0.0945952	0.0533936	0.325697	0.000393176	0.00314835	0.546406	0.0656361	0.162732
						ENSG00000177174	ENST00000317861	ENSP00000324534	1	OR14C36	OR14C36-001	939	312	ENSMUSG00000020168	0.172278	0.702583	0.306503	0.205174	0.60817	0.00920526	0.0894334	0.577373	0.108952	0.059631	0.511763	0.000403787	0.00320193	0.672973	0.0387985	0.1231
Yes						ENSG00000152670	ENST00000505374	ENSP00000424838	5	DDX4	DDX4-001	2175	724	ENSMUSG00000021758	0.105129	0.633827	0.0710574	0.0719231	1.97825	0.00920597	0.0894334	0.550007	0.0172491	0.0136991	1.44461	0.166012	0.223526	2.18493	0.00268542	0.0262798
						ENSG00000141338	ENST00000586539	ENSP00000467271	17	ABCA8	ABCA8-003	4866	1621	ENSMUSG00000020620	0.259412	0.865339	0.380961	0.23724	0.711048	0.00921239	0.0894334	0.77398	0.119973	0.064403	0.579673	2.72415e-05	0.000377448	0.843071	0.194007	0.286186
						ENSG00000167754	ENST00000336334	ENSP00000337733	19	KLK5	KLK5-001	882	293	ENSMUSG00000074155	0.205209	0.655043	0.212595	0.158831	0.545111	0.00926386	0.0898624	0.613663	0.149222	0.0764935	0.46802	0.0010226	0.00634296	0.627312	0.0468833	0.135718
Yes						ENSG00000102760	ENST00000379359	ENSP00000368664	13	RGCC	RGCC-001	414	137	ENSMUSG00000022018	0.140379	0.333463	0.0486939	0.0540785	0.283642	0.00935176	0.0905803	0.438852	0.147997	0.075963	0.274283	0.00741911	0.0280744	0.385048	0.0555132	0.149175
						ENSG00000105778	ENST00000318709	ENSP00000315568	7	AVL9	AVL9-003	1947	648	ENSMUSG00000029787	0.128921	0.676138	0.181286	0.142215	2.59684	0.00935958	0.0905803	0.562774	0.0479087	0.0311592	1.93893	0.077009	0.137775	2.98068	0.00262465	0.025986
						ENSG00000189306	ENST00000323013	ENSP00000321449	22	RRP7A	RRP7A-001	843	280	ENSMUSG00000018040	0.100125	1.44996	0.308213	0.206084	0.432736	0.00935991	0.0905803	0.965058	0.922733	0.299108	0.253546	7.92176e-06	0.0001411	0.608877	0.130918	0.232567
Yes	Yes					ENSG00000019186	ENST00000216862	ENSP00000216862	20	CYP24A1	CYP24A1-003	1545	514	ENSMUSG00000038567	0.122904	0.625853	0.0493014	0.0546319	0.556088	0.00939284	0.0907565	0.550177	0.0117041	0.00996535	0.42201	0.000103529	0.00111662	0.710899	0.134627	0.236032
						ENSG00000204640	ENST00000376865	ENSP00000366061	2	NMS	NMS-001	462	153	ENSMUSG00000067604	0.41709	1.09795	0.871379	0.400412	5.44601	0.00942358	0.0908786	0.941825	0.917307	0.297913	4.08124	0.0376623	0.0859325	6.51421	0.00323735	0.0294578
						ENSG00000186115	ENST00000221700	ENSP00000221700	19	CYP4F2	CYP4F2-001	1563	520	ENSMUSG00000024055	0.163102	0.86174	0.521515	0.290621	0.638549	0.00942876	0.0908786	0.685973	0.102717	0.056939	0.448457	2.2782e-06	5.4327e-05	0.831603	0.289212	0.348598
						ENSG00000134152	ENST00000256544	ENSP00000256544	15	KATNBL1	KATNBL1-001	915	304	ENSMUSG00000027132	0.151651	1.78529	0.441587	0.260992	15.3545	0.00943248	0.0908786	1.69077	0.486705	0.18898	11.011	0.0206734	0.0572887	17.5615	0.00464273	0.0368408
						ENSG00000136051	ENST00000332180	ENSP00000328062	12	KIAA1033	KIAA1033-001	3522	1173	ENSMUSG00000034560	0.0333405	0.687603	0.0843484	0.0817708	2.01464	0.00943496	0.0908786	0.591926	0.0150988	0.0122839	1.3233	0.307458	0.3204	2.74269	0.000132794	0.00359169
		Yes				ENSG00000160688	ENST00000292180	ENSP00000292180	1	FLAD1	FLAD1-001	1764	587	ENSMUSG00000042642	0.109882	1.16301	0.589028	0.313223	2.50199	0.00944316	0.0908866	0.866013	0.606835	0.222484	1.73203	0.128409	0.190895	2.95333	0.00189049	0.0210328
						ENSG00000165548	ENST00000298351	ENSP00000298351	14	TMEM63C	TMEM63C-001	2421	806	ENSMUSG00000034145	0.122936	0.269615	3.16165e-10	7.08048e-09	0.605094	0.00948654	0.0911523	0.244889	8.85164e-12	1.1114e-10	0.502897	0.000341303	0.00284045	0.768386	0.176988	0.273172
						ENSG00000140675	ENST00000330498	ENSP00000327943	16	SLC5A2	SLC5A2-001	2019	672	ENSMUSG00000030781	0.0556785	1.02519	0.917386	0.412199	0.0650048	0.00949179	0.0911523	0.808301	0.374079	0.155082	0.0506774	0.00362605	0.016657	0.0744464	0.0156902	0.0752143
Yes						ENSG00000134253	ENST00000256649	ENSP00000256649	1	TRIM45	TRIM45-001	1743	580	ENSMUSG00000033233	0.180693	0.826646	0.484514	0.277176	2.38548	0.00949295	0.0911523	0.652839	0.115181	0.0623342	1.62414	0.156752	0.215617	3.07441	0.000624255	0.0103907
					Cancer_associate_gene	ENSG00000183454	ENST00000396573	ENSP00000379818	16	GRIN2A	GRIN2A-001	4395	1464	ENSMUSG00000059003	0.0389721	0.322406	1.22928e-11	3.90092e-10	0.783791	0.00951228	0.0912196	0.302589	6.03429e-13	9.92224e-12	0.619059	2.7353e-07	9.31743e-06	1.04854	0.614709	0.499919
						ENSG00000181218	ENST00000366695	ENSP00000355656	1	HIST3H2A	HIST3H2A-001	393	130	ENSMUSG00000078851	0.000988734	0.0682473	2.15849e-06	1.54669e-05	0.36258	0.00951475	0.0912196	0.0500407	1.6877e-08	9.82457e-08	0.250204	0.000240904	0.00217241	0.470628	0.0587368	0.153966
Yes						ENSG00000149100	ENST00000531120	ENSP00000436049	11	EIF3M	EIF3M-001	1125	374	ENSMUSG00000027170	0.00617894	0.571671	0.150901	0.124736	4.22808	0.00952513	0.0912482	0.514906	0.0865223	0.0498448	2.86059	0.0692609	0.128556	5.91168	0.00084963	0.0127946
						ENSG00000215186	ENST00000421285	ENSP00000408132	15	GOLGA6B	GOLGA6B-001	2082	693	ENSMUSG00000002546	0.30667	0.987185	0.977087	0.427251	0.461629	0.00955111	0.0914259	0.729481	0.480638	0.187194	0.261195	2.26566e-06	5.42763e-05	0.735575	0.313261	0.363109
Yes					Cancer_associate_gene	ENSG00000198795	ENST00000361524	ENSP00000354794	18	ZNF521	ZNF521-001	3936	1311	ENSMUSG00000024420	0.0156064	0.296424	1.28793e-12	5.18891e-11	0.709178	0.00956467	0.0914848	0.307431	6.96245e-12	8.99334e-11	0.577301	2.98967e-05	0.000407627	0.938874	0.635973	0.508054
Yes						ENSG00000134294	ENST00000256689	ENSP00000256689	12	SLC38A2	SLC38A2-001	1521	506	ENSMUSG00000022462	0.075237	0.569714	0.0620045	0.0647783	0.499202	0.00958408	0.0915993	0.540877	0.0409798	0.0274466	0.490011	0.00775267	0.028979	0.504092	0.0106887	0.0605195
						ENSG00000122728	ENST00000242310	ENSP00000418379	9	TAF1L	TAF1L-001	5481	1826	ENSMUSG00000031314	0.10787	0.802543	0.17589	0.139257	1.34906	0.00962432	0.0918757	0.680378	0.0173359	0.0137444	0.957524	0.708433	0.500391	1.69775	3.96226e-06	0.000285067
						ENSG00000169118	ENST00000607537	ENSP00000475724	15	CSNK1G1	CSNK1G1-002	1428	475			0.714028	0.345663	0.222577	3.63136	0.0096279	0.0918757	0.561056	0.102483	0.0568196	2.21872	0.12503	0.187888	4.74265	0.00127249	0.0165652
						ENSG00000154229	ENST00000413366	ENSP00000408695	17	PRKCA	PRKCA-002	2019	672	ENSMUSG00000050965	0.00564263	0.270429	2.05248e-07	1.99635e-06	0.555606	0.00966883	0.0921288	0.255418	4.89836e-08	2.47255e-07	0.441118	0.00026021	0.00230348	0.704629	0.126729	0.228626
						ENSG00000176239	ENST00000380219	ENSP00000369568	11	OR51B6	OR51B6-001	939	312	ENSMUSG00000055124	0.148325	1.90604	0.0703551	0.0713793	0.592218	0.00966937	0.0921288	1.731	0.125509	0.0667392	0.535476	0.00193714	0.0103286	0.625957	0.020971	0.0883353
Yes	Yes				Cancer_associate_gene	ENSG00000125952	ENST00000358664	ENSP00000351490	14	MAX	MAX-002	483	160	ENSMUSG00000059436	0.0210231	1.29496	0.816666	0.385156	4.20135	0.009691	0.0922636	1.17625	0.884433	0.290681	3.13666	0.0457125	0.0980951	5.46781	0.00155411	0.0189057
Yes	Yes					ENSG00000167522	ENST00000301030	ENSP00000301030	16	ANKRD11	ANKRD11-001	7992	2663	ENSMUSG00000035569	0.0798625	0.400186	5.42677e-20	9.1025e-18	0.738279	0.0097097	0.0922848	0.36666	5.57065e-24	6.07882e-22	0.525844	2.83608e-08	1.4803e-06	1.08662	0.480534	0.447093
Yes						ENSG00000142538	ENST00000270631	ENSP00000270631	19	PTH2	PTH2-001	303	100	ENSMUSG00000038300	0.0837603	0.951449	0.930426	0.415716	8.99137	0.00972389	0.0922848	0.724126	0.569579	0.212485	7.24126	0.0244429	0.064257	9.56844	0.00720314	0.0478369
Yes	Yes					ENSG00000145730	ENST00000304400	ENSP00000306100	5	PAM	PAM-029	2925	974	ENSMUSG00000026335	0.103016	1.02936	0.907369	0.409695	1.85175	0.00972421	0.0922848	0.850418	0.514254	0.196938	1.32907	0.238376	0.277728	2.03509	0.00272513	0.0264303
						ENSG00000122140	ENST00000371785	ENSP00000360850	9	MRPS2	MRPS2-001	891	296	ENSMUSG00000035772	0.144582	0.835671	0.557137	0.302868	0.417882	0.00972939	0.0922848	0.661183	0.173552	0.0858883	0.311145	0.000391908	0.00314321	0.535768	0.0686293	0.167025
						ENSG00000103089	ENST00000219368	ENSP00000219368	16	FA2H	FA2H-001	1119	372	ENSMUSG00000033579	0.124097	0.850849	0.629956	0.327839	0.451024	0.00973918	0.0922848	0.697224	0.279954	0.125109	0.323711	0.000170707	0.00164278	0.603465	0.106486	0.210202
						ENSG00000120332	ENST00000239462	ENSP00000239462	1	TNN	TNN-001	3900	1299	ENSMUSG00000026725	0.148626	0.508782	2.73226e-06	1.88036e-05	0.751348	0.00974916	0.0922848	0.493359	9.00275e-07	3.1414e-06	0.558224	9.95948e-08	4.13426e-06	1.07099	0.536532	0.469592
						ENSG00000101849	ENST00000217964	ENSP00000217964	X	TBL1X	TBL1X-003	1734	577			0.23725	6.66422e-09	1.04728e-07	0.520244	0.00975498	0.0922848	0.234597	4.85265e-09	3.20047e-08	0.433102	0.000817011	0.00542549	0.639964	0.0803465	0.180718
Yes	Yes					ENSG00000149474	ENST00000435364	ENSP00000392318	20	CSRP2BP	CSRP2BP-001	2349	782	ENSMUSG00000027425	0.0425883	0.316692	2.18231e-08	2.82821e-07	0.612469	0.00975776	0.0922848	0.302107	4.83618e-09	3.19312e-08	0.474261	6.77104e-05	0.000797068	0.784774	0.204818	0.294165
						ENSG00000176463	ENST00000318445	ENSP00000320634	15	SLCO3A1	SLCO3A1-001	2133	710	ENSMUSG00000025790	0.0177515	0.241816	4.89298e-09	7.90079e-08	0.609623	0.0097606	0.0922848	0.225448	6.00641e-10	4.85179e-09	0.522629	0.000642611	0.00452562	0.75681	0.148498	0.248421
						ENSG00000171450	ENST00000302625	ENSP00000304250	2	CDK5R2	CDK5R2-001	1104	367	ENSMUSG00000090071	0.0364199	0.143011	0.00067573	0.00181318	0.394231	0.00977095	0.0923119	0.127506	0.000247223	0.000397047	0.310796	0.000930055	0.00593405	0.534625	0.0882769	0.189699
						ENSG00000129951	ENST00000359894	ENSP00000352962	19	LPPR3	LPPR3-002	2241	746	ENSMUSG00000035835	0.0213324	0.361148	1.58752e-05	8.19582e-05	0.0651777	0.00982966	0.0927955	0.341853	4.8699e-06	1.35873e-05	0.0519168	0.00405394	0.0181657	0.0931176	0.0314255	0.109611
						ENSG00000101199	ENST00000353546	ENSP00000314615	20	ARFGAP1	ARFGAP1-003	1245	414	ENSMUSG00000027575	0.0980042	0.657995	0.12589	0.109467	0.440853	0.00984573	0.092814	0.663991	0.134427	0.0704132	0.362425	0.00116989	0.00707255	0.602537	0.116544	0.219574
						ENSG00000172362	ENST00000302572	ENSP00000306657	11	OR5B12	OR5B12-001	945	314	ENSMUSG00000048456	0.145771	0.640929	0.168149	0.13487	0.598628	0.00985343	0.092814	0.642033	0.169829	0.0845373	0.579112	0.00592957	0.0239155	0.654401	0.0335459	0.113879
						ENSG00000153495	ENST00000283547	ENSP00000283547	13	TEX29	TEX29-002	456	151	ENSMUSG00000031512	0.378164	0.361332	0.00691759	0.0119168	0.341281	0.00986122	0.092814	0.360155	0.00672472	0.00633593	0.28064	0.00188465	0.0101345	0.48778	0.093242	0.195161
Yes	Yes					ENSG00000184486	ENST00000328345	ENSP00000329170	6	POU3F2	POU3F2-001	1332	443	ENSMUSG00000095139	0	0.141766	0.000956052	0.00240004	0.498576	0.0098685	0.092814	0.141375	0.000935543	0.00122275	0.444615	0.00247349	0.0124624	0.649102	0.113511	0.216857
						ENSG00000141540	ENST00000269346	ENSP00000269346	17	TTYH2	TTYH2-001	1605	534	ENSMUSG00000034714	0.132475	0.603237	0.018792	0.0260323	0.55388	0.00987689	0.092814	0.551231	0.00543345	0.00530159	0.46018	0.000614456	0.00437509	0.673325	0.0866104	0.187844
						ENSG00000006116	ENST00000005284	ENSP00000005284	16	CACNG3	CACNG3-001	948	315	ENSMUSG00000066189	0.0111502	0.165681	0.00053089	0.00148463	0.650071	0.00987988	0.092814	0.128807	4.07675e-05	8.57006e-05	0.443434	6.74824e-07	1.98824e-05	0.836604	0.288261	0.348204
Yes	Yes					ENSG00000136944	ENST00000355497	ENSP00000347684	9	LMX1B	LMX1B-201	1221	406	ENSMUSG00000038765	0.000972763	0.204968	1.16536e-08	1.66864e-07	0.560382	0.00989112	0.092814	0.15918	7.58279e-12	9.70358e-11	0.378905	9.3302e-06	0.000161868	0.771442	0.253017	0.325098
						ENSG00000196119	ENST00000284287	ENSP00000284287	11	OR8A1	OR8A1-001	981	326	ENSMUSG00000061165	0.097488	0.71079	0.275423	0.190071	0.569855	0.00989185	0.092814	0.663076	0.188334	0.0915322	0.571502	0.0102877	0.0355442	0.574496	0.01104	0.061604
						ENSG00000224389	ENST00000435363	ENSP00000415941	6	C4B	C4B-001	5235	1744	ENSMUSG00000073418	0.192933	0.583975	0.209312	0.15716	0.47553	0.00990377	0.0928552	0.492331	0.0952109	0.0536453	0.340845	0.000128789	0.0013258	0.641589	0.129164	0.230857
Yes	Yes					ENSG00000215644	ENST00000570996	ENSP00000460976	17	GCGR	GCGR-002	1572	523	ENSMUSG00000025127	0.0881764	0.407939	0.0033748	0.00669497	0.447432	0.00992046	0.0929411	0.342494	0.000381126	0.00057415	0.36052	0.000885886	0.00574156	0.500394	0.0274819	0.101708
						ENSG00000135119	ENST00000257575	ENSP00000257575	12	RNFT2	RNFT2-001	1335	444	ENSMUSG00000032850	0.0419589	0.675774	0.171853	0.136971	0.502591	0.00993911	0.093045	0.503653	0.0154033	0.0124812	0.335769	2.53365e-05	0.000358206	0.657844	0.121143	0.223708
						ENSG00000133195	ENST00000542342	ENSP00000445829	17	SLC39A11	SLC39A11-002	1029	342	ENSMUSG00000041654	0.135162	0.645666	0.127868	0.110777	0.466981	0.00998788	0.09337	0.605335	0.0798686	0.0467841	0.431301	0.00423463	0.0187472	0.488136	0.0155292	0.0748161
Yes	Yes					ENSG00000128342	ENST00000249075	ENSP00000249075	22	LIF	LIF-001	609	202	ENSMUSG00000034394	0.131526	0.535051	0.157204	0.128396	0.38462	0.00998897	0.09337	0.538381	0.161497	0.0812522	0.307646	0.00119184	0.00717768	0.559062	0.125747	0.227499
						ENSG00000164199	ENST00000405460	ENSP00000384582	5	GPR98	GPR98-001	18921	6306	ENSMUSG00000069170	0.204019	0.713233	7.06686e-05	0.000287271	1.19871	0.0100569	0.0938825	0.677667	4.59163e-06	1.28955e-05	0.966919	0.633293	0.471299	1.34435	2.53393e-05	0.00108947
	Yes					ENSG00000157423	ENST00000393567	ENSP00000377197	16	HYDIN	HYDIN-001	15366	5121	ENSMUSG00000059854	0.208884	0.666182	0.000448628	0.00129331	0.829177	0.010059	0.0938825	0.558292	3.91688e-07	1.55579e-06	0.583188	6.97266e-14	1.6626e-11	1.07185	0.341017	0.37915
						ENSG00000127529	ENST00000248072	ENSP00000248072	19	OR7C2	OR7C2-001	960	319	ENSMUSG00000051190	0.297188	0.588589	0.0720744	0.0727197	0.53233	0.0100676	0.093892	0.557422	0.0467822	0.0305422	0.495486	0.00400698	0.0180273	0.588387	0.0312066	0.10918
						ENSG00000135636	ENST00000410020	ENSP00000386881	2	DYSF	DYSF-007	6360	2119	ENSMUSG00000033788	0.0440596	0.648744	0.000106702	0.000404324	0.772191	0.010103	0.0940257	0.509141	9.82191e-10	7.58667e-09	0.531968	1.92589e-10	2.03572e-08	0.989886	0.919657	0.595617
						ENSG00000105707	ENST00000392226	ENSP00000376060	19	HPN	HPN-001	1254	417	ENSMUSG00000001249	0.0786049	0.484461	0.0141265	0.0208346	0.545262	0.010112	0.0940257	0.384681	0.00101267	0.00130425	0.393804	5.47353e-05	0.000673689	0.69906	0.132774	0.234512
						ENSG00000163539	ENST00000468888	ENSP00000419974	3	CLASP2	CLASP2-001	4545	1514	ENSMUSG00000033392	0.0455591	0.412988	7.64439e-06	4.47498e-05	1.77	0.0101121	0.0940257	0.322627	5.14855e-09	3.35143e-08	1.21308	0.38995	0.366709	2.13249	0.000568336	0.00968938
Yes						ENSG00000171867	ENST00000379440	ENSP00000368752	20	PRNP	PRNP-002	762	253	ENSMUSG00000079037	0.0715959	0.288924	0.00119359	0.00287852	0.411834	0.0101125	0.0940257	0.299104	0.00169416	0.00200429	0.384563	0.00535277	0.0221261	0.503775	0.0497696	0.140433
Yes	Yes					ENSG00000055130	ENST00000409469	ENSP00000387160	7	CUL1	CUL1-001	2331	776	ENSMUSG00000029686	0.0012973	0.126727	4.39964e-10	9.56622e-09	1.96337	0.0101246	0.0940673	0.111289	1.23936e-11	1.51493e-10	1.32165	0.295345	0.31374	2.66563	0.000135768	0.0036606
						ENSG00000196275	ENST00000405086	ENSP00000385491	7	GTF2IRD2	GTF2IRD2-001	2850	949	ENSMUSG00000015942	0.0863463	0.756246	0.502833	0.283765	0.490746	0.0101355	0.0940975	0.744749	0.479541	0.186912	0.392686	0.000608478	0.00434762	0.634042	0.104048	0.207554
						ENSG00000203756	ENST00000368143	ENSP00000357125	6	TMEM244	TMEM244-001	387	128			1.40978	0.590009	0.313664	5.3211	0.010168	0.0943282	1.38455	0.609884	0.223285	5.1122	0.0125855	0.0409396	5.4645	0.00878573	0.0537799
						ENSG00000140297	ENST00000396065	ENSP00000379377	15	GCNT3	GCNT3-001	1317	438	ENSMUSG00000032226	0.180524	0.424395	0.000194971	0.000661079	0.49907	0.0101821	0.0943886	0.36496	9.3288e-06	2.39294e-05	0.352795	7.85971e-05	0.000897446	0.606467	0.0670654	0.164674
						ENSG00000189139	ENST00000340446	ENSP00000344579	14	FSCB	FSCB-001	2478	825	ENSMUSG00000043060	0.640321	1.12316	0.624515	0.325771	1.57098	0.0101977	0.0944618	0.965178	0.881328	0.289994	1.06251	0.732367	0.508195	1.95812	0.000112773	0.00319431
						ENSG00000114378	ENST00000395144	ENSP00000378576	3	HYAL1	HYAL1-001	1308	435	ENSMUSG00000010051	0.322915	0.59206	0.0441865	0.0501471	3.59068	0.0102144	0.0945456	0.453494	0.00206794	0.00236248	2.50089	0.0745859	0.13509	4.69768	0.00135026	0.0172243
Yes						ENSG00000128708	ENST00000264108	ENSP00000264108	2	HAT1	HAT1-001	1260	419	ENSMUSG00000027018	0.112544	0.843374	0.679536	0.34453	4.17881	0.0102273	0.0945942	0.765038	0.515267	0.197259	2.78195	0.0776722	0.138554	5.3106	0.00200772	0.0218197
Yes	Yes				TSG	ENSG00000134371	ENST00000367435	ENSP00000356405	1	CDC73	CDC73-001	1596	531	ENSMUSG00000026361	0.00107933	0.238212	0.000107985	0.000408242	2.09917	0.0102401	0.0946227	0.197302	7.36317e-06	1.95539e-05	1.42057	0.232377	0.273705	2.83369	0.000227172	0.00522728
Yes					Cancer_associate_gene	ENSG00000184402	ENST00000370848	ENSP00000359885	20	SS18L1	SS18L1-201	1200	399	ENSMUSG00000039086	0.0333854	0.189131	4.71506e-11	1.29608e-09	0.418997	0.0102458	0.0946227	0.185676	2.5774e-11	2.89137e-10	0.367638	0.00285264	0.013875	0.527758	0.0629709	0.159336
						ENSG00000128965	ENST00000446533	ENSP00000398105	15	CHAC1	CHAC1-001	795	264	ENSMUSG00000027313	0.103144	0.587268	0.118536	0.104892	0.364927	0.0102833	0.0948984	0.522968	0.055898	0.0352955	0.295008	0.00153319	0.00869726	0.450176	0.0454678	0.133628
Yes	Yes					ENSG00000073111	ENST00000265056	ENSP00000265056	3	MCM2	MCM2-001	2715	904	ENSMUSG00000002870	0.0205437	0.476213	4.79237e-05	0.000208293	0.610798	0.0102928	0.0949149	0.382076	8.57709e-08	4.05278e-07	0.402907	1.25568e-06	3.33541e-05	0.904635	0.605436	0.496399
Yes	Yes					ENSG00000188419	ENST00000357749	ENSP00000350386	X	CHM	CHM-001	1962	653	ENSMUSG00000025531	0.193144	0.730641	0.327763	0.21501	2.56993	0.0103343	0.0951913	0.650202	0.177917	0.0875254	1.76184	0.132846	0.194937	3.07327	0.00195559	0.0214258
						ENSG00000178591	ENST00000382410	ENSP00000371847	20	DEFB125	DEFB125-001	471	156	ENSMUSG00000074680	0.838968	0.774269	0.639523	0.330995	3.22416	0.0103382	0.0951913	0.653543	0.433956	0.173915	1.96063	0.15553	0.214771	4.13887	0.00140284	0.0175425
						ENSG00000134812	ENST00000257248	ENSP00000257248	11	GIF	GIF-001	1254	417	ENSMUSG00000024682	0.221336	0.748311	0.330851	0.216334	0.482452	0.0103612	0.0953315	0.730929	0.29287	0.129606	0.458312	0.00590768	0.0238756	0.553279	0.038806	0.1231
						ENSG00000079785	ENST00000381341	ENSP00000370745	2	DDX1	DDX1-001	2223	740	ENSMUSG00000037149	0.0239108	0.4425	0.00203259	0.00445012	0.521225	0.0104256	0.0958458	0.424719	0.00115488	0.0014528	0.398484	0.000232844	0.00210901	0.617984	0.0605273	0.156173
						ENSG00000203795	ENST00000368894	ENSP00000357889	10	FAM24A	FAM24A-001	318	105	ENSMUSG00000030859	0.509497	1.59278	0.544269	0.29818	0.343827	0.0104326	0.0958458	1.4622	0.62169	0.226422	0.321683	0.00619665	0.0247412	0.339982	0.00957847	0.0563319
						ENSG00000182583	ENST00000381059	ENSP00000370447	X	VCX	VCX-001	621	206			0.723122	0.418594	0.252293	0.482065	0.0104575	0.0959245	0.984787	0.969622	0.309378	0.476077	0.00915621	0.0327337	0.786628	0.40897	0.41504
						ENSG00000160404	ENST00000373284	ENSP00000362381	9	TOR2A	TOR2A-006	966	321	ENSMUSG00000009563	0.0731986	1.55257	0.340728	0.220367	0.289119	0.0104612	0.0959245	1.1657	0.741614	0.257073	0.209827	0.000836362	0.00550409	0.371639	0.0459323	0.134376
						ENSG00000262628	ENST00000575751	ENSP00000459028	17	OR1D5	OR1D5-001	939	312	ENSMUSG00000058275	0.166045	0.528088	0.10321	0.0947475	0.517388	0.0104688	0.0959245	0.560816	0.141139	0.0731943	0.508583	0.0085606	0.0312361	0.60242	0.0506524	0.141761
						ENSG00000137094	ENST00000453597	ENSP00000404079	9	DNAJB5	DNAJB5-002	1389	462	ENSMUSG00000036052	0.011323	0.633525	0.234509	0.170185	2.60811	0.0104723	0.0959245	0.417774	0.0200284	0.0154485	1.58754	0.23062	0.27248	3.28258	0.0012006	0.0159672
						ENSG00000173612	ENST00000310357	ENSP00000309493	6	GPRC6A	GPRC6A-001	2781	926	ENSMUSG00000019905	0.231395	0.492686	0.000308867	0.000956142	0.681016	0.0104999	0.0961058	0.513131	0.000692129	0.00094877	0.662927	0.00613138	0.0245283	0.792515	0.122844	0.225232
						ENSG00000129003	ENST00000261517	ENSP00000261517	15	VPS13C	VPS13C-002	11262	3753	ENSMUSG00000035284	0.125084	0.72468	0.00328923	0.00655368	1.43548	0.0105502	0.0964944	0.659175	0.000136085	0.000239866	1.09448	0.525181	0.430197	1.76085	5.48295e-05	0.00187844
						ENSG00000013293	ENST00000231706	ENSP00000231706	3	SLC7A14	SLC7A14-001	2316	771	ENSMUSG00000069072	0.0364231	0.531483	0.00146127	0.00339746	0.645705	0.0105862	0.0967522	0.492376	0.000340701	0.000522163	0.54544	0.000359524	0.00293259	0.771568	0.13165	0.233291
Yes						ENSG00000076928	ENST00000599846	ENSP00000470715	19	ARHGEF1	ARHGEF1-010	2907	968	ENSMUSG00000040940	0.100188	1.19241	0.412211	0.24957	1.79167	0.0107013	0.0977315	0.72861	0.138983	0.072295	1.01614	0.944916	0.570101	2.33571	0.000162226	0.00413999
						ENSG00000178297	ENST00000332578	ENSP00000330264	19	TMPRSS9	TMPRSS9-001	3180	1059	ENSMUSG00000059406	0.106482	0.788295	0.0880658	0.0842527	0.600283	0.0107496	0.0981003	0.643188	0.00145956	0.00176896	0.452949	5.85038e-05	0.000708205	0.744933	0.143983	0.244391
						ENSG00000169093	ENST00000381317	ENSP00000370718	X	ASMTL	ASMTL-005	1866	621			0.541658	0.000356349	0.00107008	0.541686	0.0107819	0.0983223	0.51634	0.000113874	0.00020598	0.420448	0.000252606	0.00225023	0.753666	0.245315	0.320273
						ENSG00000169181	ENST00000447459	ENSP00000394954	16	GSG1L	GSG1L-002	996	331	ENSMUSG00000046182	0.0518135	0.504676	0.103439	0.094894	0.499922	0.0108275	0.0986016	0.39536	0.0247138	0.0183208	0.355824	9.99192e-05	0.00108412	0.655754	0.125618	0.227428
Yes	Yes					ENSG00000187323	ENST00000442544	ENSP00000389140	18	DCC	DCC-001	4344	1447	ENSMUSG00000060534	0.0412442	0.620827	0.00443665	0.00838649	1.29609	0.0108286	0.0986016	0.503698	3.55473e-05	7.57617e-05	0.937212	0.525133	0.430193	1.49489	7.31526e-05	0.00233046
Yes	Yes					ENSG00000008441	ENST00000592199	ENSP00000467512	19	NFIX	NFIX-013	1509	502	ENSMUSG00000001911	0.0534571	0.160856	8.47005e-05	0.000334847	0.535067	0.0108561	0.0987793	0.141154	1.75028e-05	4.10983e-05	0.420541	0.000342199	0.0028444	0.699595	0.150042	0.249803
						ENSG00000169064	ENST00000455345	ENSP00000390232	3	ZBBX	ZBBX-003	2520	839	ENSMUSG00000034151	0.448581	0.875535	0.56155	0.304261	1.54725	0.0108889	0.0989712	0.883968	0.590153	0.217858	1.23297	0.224635	0.268097	1.98962	4.89705e-05	0.00174994
Yes						ENSG00000164180	ENST00000514135	ENSP00000426354	5	TMEM161B	TMEM161B-006	1509	502	ENSMUSG00000035762	0.0774254	0.797992	0.594597	0.315491	2.69975	0.0108932	0.0989712	0.703039	0.404564	0.164929	2.00868	0.0798303	0.14105	3.21922	0.00233271	0.0240671
Yes	Yes		Yes	Yes		ENSG00000160007	ENST00000404338	ENSP00000385720	19	ARHGAP35	ARHGAP35-001	4500	1499	ENSMUSG00000058230	0.0215671	0.348807	4.67591e-09	7.56515e-08	1.57687	0.0109309	0.0992404	0.281562	6.30175e-13	1.02775e-11	1.09632	0.610321	0.463122	1.97446	0.00012216	0.00338428
Yes	Yes					ENSG00000070061	ENST00000374647	ENSP00000363779	9	IKBKAP	IKBKAP-001	3999	1332	ENSMUSG00000028431	0.243516	0.742034	0.0842905	0.0817436	1.90621	0.0109462	0.0993061	0.68028	0.025445	0.0187172	1.52853	0.0974775	0.160169	2.31579	0.000802828	0.0122756
						ENSG00000169344	ENST00000396138	ENSP00000379442	16	UMOD	UMOD-001	2070	689	ENSMUSG00000030963	0.155419	0.517268	0.00543617	0.0098348	0.627766	0.0109628	0.0993839	0.461514	0.00102693	0.00131892	0.474745	3.66233e-05	0.000484522	0.836496	0.333043	0.374471
						ENSG00000092421	ENST00000257414	ENSP00000257414	5	SEMA6A	SEMA6A-002	3144	1047	ENSMUSG00000019647	0.0558878	0.423183	3.91507e-06	2.5457e-05	0.615511	0.0109958	0.0993859	0.429013	5.67799e-06	1.55891e-05	0.527537	0.000737747	0.00500658	0.766674	0.166775	0.264716
						ENSG00000211810	ENST00000390458	ENSP00000452209	14	TRAV29DV5	TRAV29DV5-001	358	119			0.159147	0.000217938	0.000720233	0.149251	0.010997	0.0993859	0.180273	0.000707685	0.000965961	0.144219	0.00926586	0.0329762	0.168763	0.0194678	0.0845106
						ENSG00000166743	ENST00000307493	ENSP00000301956	16	ACSM1	ACSM1-001	1734	577	ENSMUSG00000033533	0.329204	0.87674	0.580267	0.310372	0.656611	0.0110021	0.0993859	0.758936	0.245062	0.11267	0.474335	4.661e-06	9.44976e-05	0.877888	0.434231	0.426244
						ENSG00000215182	ENST00000534821	ENSP00000435591	11	MUC5AC	MUC5AC-001	1870	623	ENSMUSG00000029797	0.070412	0.551916	0.0307193	0.0379611	0.529133	0.0110031	0.0993859	0.512039	0.0145702	0.0119201	0.434457	0.000751147	0.00507477	0.679542	0.126773	0.228667
						ENSG00000243811	ENST00000216099	ENSP00000216099	22	APOBEC3D	APOBEC3D-001	1161	386			2.11516	0.061767	0.0646205	0.498682	0.011006	0.0993859	1.58471	0.257827	0.11729	0.358636	0.000125236	0.00129852	0.583266	0.0506678	0.141768
Yes			Yes	Yes		ENSG00000124762	ENST00000448526	ENSP00000409259	6	CDKN1A	CDKN1A-202	597	198	ENSMUSG00000023067	0.112465	3.36491	0.0161127	0.0230552	2.93889	0.0110137	0.0993859	2.38929	0.0934251	0.0528923	1.88783	0.146371	0.206859	3.76042	0.00137549	0.0173209
						ENSG00000166573	ENST00000299727	ENSP00000299727	18	GALR1	GALR1-001	1050	349	ENSMUSG00000024553	0.0557058	0.747035	0.385948	0.239196	0.532911	0.0110195	0.0993859	0.695655	0.279734	0.125038	0.471404	0.00222262	0.0115096	0.62778	0.0619806	0.158316
						ENSG00000092098	ENST00000324103	ENSP00000315112	14	RNF31	RNF31-001	3219	1072	ENSMUSG00000047098	0.18651	0.696497	0.0790608	0.0779504	4.19419	0.0110592	0.0996051	0.502615	0.000704192	0.000962725	2.59106	0.107349	0.17025	5.57655	0.00159326	0.0190623
						ENSG00000066583	ENST00000173527	ENSP00000173527	5	ISOC1	ISOC1-001	897	298	ENSMUSG00000024601	0.0476579	0.429723	0.0198152	0.0271388	0.401628	0.01106	0.0996051	0.422695	0.0174036	0.0137875	0.320544	0.00124028	0.00739782	0.525232	0.0779252	0.177827
						ENSG00000104833	ENST00000264071	ENSP00000264071	19	TUBB4A	TUBB4A-001	1335	444	ENSMUSG00000062591	0.000981782	0.071483	8.12791e-15	5.21896e-13	0.593408	0.0110857	0.0997639	0.0613613	2.39198e-17	8.70061e-16	0.421859	1.8397e-05	0.000275772	0.857781	0.459935	0.437972
						ENSG00000152779	ENST00000371790	ENSP00000360855	10	SLC16A12	SLC16A12-001	1551	516	ENSMUSG00000009378	0.140938	2.01056	0.111019	0.0998203	0.50397	0.0111187	0.0999082	1.65665	0.253958	0.11589	0.446576	0.00261896	0.0130163	0.501437	0.0105171	0.0597785
						ENSG00000157150	ENST00000287814	ENSP00000287814	3	TIMP4	TIMP4-001	675	224	ENSMUSG00000030317	0.110524	0.64448	0.24245	0.174164	0.368564	0.0111222	0.0999082	0.53292	0.0912615	0.0519319	0.261066	0.000415326	0.00327318	0.467219	0.0570912	0.151455
						ENSG00000122133	ENST00000479141	ENSP00000417898	9	PAEP	PAEP-001	543	180			0.50001	0.0935422	0.0881064	0.369766	0.011126	0.0999082	0.519426	0.113771	0.0617214	0.311655	0.00252558	0.0126442	0.493573	0.0774465	0.177224
						ENSG00000080166	ENST00000446125	ENSP00000392762	13	DCT	DCT-201	1659	552	ENSMUSG00000022129	0.141085	1.21693	0.506183	0.28499	2.12342	0.011165	0.100152	0.984276	0.95727	0.30671	1.53793	0.153376	0.213002	2.30656	0.00463188	0.0367817
						ENSG00000104723	ENST00000503731	ENSP00000424544	8	TUSC3	TUSC3-007	1047	348	ENSMUSG00000039530	0.0320982	0.367665	0.00240426	0.00511663	1.95228	0.0111744	0.100152	0.281586	8.13882e-05	0.000154922	1.39758	0.210581	0.258114	2.07681	0.00540839	0.040392
Yes	Yes					ENSG00000071127	ENST00000499869	ENSP00000427687	4	WDR1	WDR1-001	1821	606	ENSMUSG00000005103	0.0314884	0.264343	2.66e-10	6.07287e-09	0.512668	0.0111785	0.100152	0.244953	1.63207e-11	1.92441e-10	0.423419	0.000956785	0.00605433	0.651919	0.10806	0.211262
						ENSG00000115839	ENST00000442034	ENSP00000411418	2	RAB3GAP1	RAB3GAP1-002	2967	988	ENSMUSG00000036104	0.0619941	0.724742	0.18266	0.142855	1.84207	0.0111857	0.100152	0.577012	0.0217311	0.0165069	1.19552	0.464683	0.404386	2.27736	0.000538263	0.00929414
						ENSG00000157617	ENST00000380486	ENSP00000369853	21	C2CD2	C2CD2-001	2091	696	ENSMUSG00000045975	0.244242	0.266397	4.03041e-12	1.46574e-10	0.565052	0.0112004	0.100183	0.263011	2.33536e-12	3.40198e-11	0.4801	0.00100511	0.00627621	0.763845	0.236234	0.314306
						ENSG00000186976	ENST00000262726	ENSP00000262726	22	EFCAB6	EFCAB6-010	4506	1501	ENSMUSG00000022441	0.165711	0.768454	0.0794639	0.0782634	0.72947	0.0112135	0.100183	0.759952	0.0674986	0.0408952	0.568079	4.47291e-06	9.26912e-05	1.00415	0.973544	0.608215
						ENSG00000237521	ENST00000456448	ENSP00000387523	19	OR7E24	OR7E24-001	1020	339	ENSMUSG00000044106	0.300265	0.911688	0.793942	0.378479	0.585477	0.0112135	0.100183	0.826218	0.589257	0.217621	0.4875	0.000590289	0.00425322	0.699563	0.0926696	0.19499
						ENSG00000206579	ENST00000327381	ENSP00000328326	8	XKR4	XKR4-001	1953	650	ENSMUSG00000051951	0.0575766	0.492156	0.0144625	0.0212262	0.670683	0.0112269	0.10023	0.386245	0.000849022	0.00112685	0.491584	4.82316e-06	9.65873e-05	0.854063	0.319385	0.366402
						ENSG00000103540	ENST00000381396	ENSP00000370803	16	CCP110	CCP110-002	3039	1012	ENSMUSG00000033904	0.304596	0.550728	0.0066718	0.0115857	0.55312	0.0112727	0.100519	0.530829	0.00390717	0.00402576	0.457933	0.000729324	0.00496931	0.689828	0.115257	0.218446
						ENSG00000042445	ENST00000295802	ENSP00000295802	2	RETSAT	RETSAT-001	1833	610	ENSMUSG00000056666	0.211137	0.76468	0.240945	0.173423	1.95223	0.0112787	0.100519	0.648237	0.056935	0.035796	1.48783	0.137017	0.198679	2.49514	0.00043271	0.00800983
Yes	Yes				TSG	ENSG00000083093	ENST00000261584	ENSP00000261584	16	PALB2	PALB2-001	3561	1186	ENSMUSG00000044702	0.507593	0.718257	0.0862485	0.0831714	0.61067	0.011298	0.100519	0.709265	0.074836	0.0443819	0.517031	0.000636897	0.00450049	0.714867	0.0863816	0.187609
						ENSG00000112599	ENST00000230361	ENSP00000230361	6	GUCA1B	GUCA1B-001	603	200	ENSMUSG00000023979	0.0649104	1.12203	0.794431	0.378646	0.319258	0.0113017	0.100519	0.75644	0.526492	0.200741	0.162568	1.259e-05	0.000205227	0.456507	0.0907702	0.192527
Yes						ENSG00000176624	ENST00000406189	ENSP00000385610	18	MEX3C	MEX3C-001	1980	659	ENSMUSG00000037253	0.417847	0.264975	5.38876e-07	4.6967e-06	0.469392	0.0113062	0.100519	0.281289	1.97024e-06	6.18778e-06	0.411705	0.00271049	0.0133682	0.605204	0.0969464	0.199368
						ENSG00000204611	ENST00000600228	ENSP00000471000	19	ZNF616	ZNF616-001	2346	781	ENSMUSG00000023892	0.379935	0.849474	0.519485	0.289937	1.92765	0.0113082	0.100519	0.789958	0.351302	0.147835	1.51254	0.114119	0.176911	2.25953	0.00148991	0.0183126
						ENSG00000155970	ENST00000318063	ENSP00000321455	8	MICU3	MICU3-001	1593	530	ENSMUSG00000039478	0.115818	0.65639	0.178854	0.14093	2.54595	0.0114294	0.101484	0.533537	0.0429548	0.0284987	1.81798	0.113261	0.176299	3.03974	0.00225734	0.0235142
						ENSG00000121871	ENST00000241274	ENSP00000241274	3	SLITRK3	SLITRK3-001	2934	977	ENSMUSG00000048304	0.0412437	0.407654	0.000148744	0.000528083	1.40633	0.0114333	0.101484	0.352463	8.21774e-06	2.1453e-05	1.00256	0.984935	0.580014	1.74714	3.0148e-05	0.00123708
						ENSG00000095981	ENST00000425054	ENSP00000391498	6	KCNK16	KCNK16-003	969	322	ENSMUSG00000023387	0.219205	0.330932	0.000583936	0.00160245	0.53482	0.0114985	0.10199	0.309433	0.000241889	0.000390045	0.461116	0.00161671	0.00902856	0.643016	0.0769431	0.176566
						ENSG00000006194	ENST00000219069	ENSP00000219069	16	ZNF263	ZNF263-001	2052	683	ENSMUSG00000022529	0.186208	0.77447	0.370443	0.232967	2.25492	0.0115268	0.102168	0.648268	0.126823	0.0672695	1.50746	0.211507	0.258691	3.12955	0.000273682	0.0059547
						ENSG00000124193	ENST00000244020	ENSP00000244020	20	SRSF6	SRSF6-001	1035	344	ENSMUSG00000016921	0.0199279	0.638631	0.185539	0.144503	3.19036	0.0115428	0.102236	0.464193	0.0213112	0.0162335	1.94961	0.161271	0.219594	4.61054	0.000533386	0.00923949
						ENSG00000147180	ENST00000360700	ENSP00000353922	X	ZNF711	ZNF711-003	2424	807	ENSMUSG00000025529	0.0679566	0.309599	0.000678626	0.00181858	1.66431	0.0115778	0.102387	0.28037	0.000197669	0.000327904	1.13083	0.546373	0.439515	2.05166	0.000318375	0.00667154
Yes	Yes					ENSG00000051382	ENST00000477593	ENSP00000418143	3	PIK3CB	PIK3CB-001	3213	1070	ENSMUSG00000032462	0.037757	0.562861	0.016422	0.0234082	1.83033	0.0115921	0.102387	0.449472	0.000720857	0.000980818	1.21253	0.427292	0.386	2.27401	0.000511182	0.0089247
	Yes					ENSG00000116985	ENST00000372827	ENSP00000361915	1	BMP8B	BMP8B-001	1209	402	ENSMUSG00000002384	0.189625	0.750591	0.388463	0.240199	0.0690124	0.0115921	0.102387	0.629848	0.162348	0.0816059	0.0504412	0.00354083	0.0163682	0.0912972	0.029267	0.105534
						ENSG00000107643	ENST00000374189	ENSP00000363304	10	MAPK8	MAPK8-006	1284	427	ENSMUSG00000021936	0.0294118	0.251671	0.000271425	0.000862654	3.47274	0.0115931	0.102387	0.250634	0.000258464	0.000411466	2.81394	0.0396732	0.0891663	4.12348	0.0034313	0.0304523
						ENSG00000112852	ENST00000194155	ENSP00000194155	5	PCDHB2	PCDHB2-001	2397	798	ENSMUSG00000051599	0.23048	1.28862	0.326424	0.214342	0.720454	0.0116571	0.102879	1.25273	0.38346	0.15814	0.572478	1.5082e-05	0.000237176	0.958815	0.747354	0.546961
						ENSG00000007908	ENST00000333360	ENSP00000331736	1	SELE	SELE-001	1833	610	ENSMUSG00000026582	0.278816	0.528992	0.010405	0.0164395	0.635047	0.0116696	0.102915	0.556334	0.0186081	0.0145719	0.613204	0.00652583	0.0256854	0.714205	0.0625597	0.159079
Yes	Yes					ENSG00000135960	ENST00000409271	ENSP00000386371	2	EDAR	EDAR-002	1443	480	ENSMUSG00000003227	0.053233	0.360658	7.67384e-06	4.48902e-05	0.564179	0.0117151	0.103092	0.376833	1.98754e-05	4.58795e-05	0.470421	0.000795838	0.00530895	0.794824	0.317425	0.365631
Yes						ENSG00000196792	ENST00000357479	ENSP00000350071	14	STRN3	STRN3-002	2394	797	ENSMUSG00000020954	0.0729598	0.677863	0.126895	0.110096	2.66789	0.0117192	0.103092	0.608453	0.0501915	0.0323622	2.08806	0.0630864	0.120889	2.95125	0.00505413	0.0388484
						ENSG00000137962	ENST00000260526	ENSP00000260526	1	ARHGAP29	ARHGAP29-001	3786	1261	ENSMUSG00000039831	0.184024	0.701675	0.0856228	0.0827719	1.61222	0.0117322	0.103092	0.641244	0.0305894	0.0216293	1.2045	0.330109	0.334783	1.94914	0.000380437	0.00754706
						ENSG00000090470	ENST00000204549	ENSP00000204549	15	PDCD7	PDCD7-001	1458	485	ENSMUSG00000041837	0.1023	0.994931	0.991142	0.430751	3.54995	0.0117401	0.103092	0.806029	0.636924	0.230391	2.44495	0.0853272	0.147319	4.76432	0.00132269	0.0169729
Yes	Yes	Yes			Cancer_associate_gene	ENSG00000110713	ENST00000324932	ENSP00000316032	11	NUP98	NUP98-001	5403	1800	ENSMUSG00000063550	0.0987952	0.898915	0.501195	0.283229	1.64562	0.0117412	0.103092	0.84841	0.299153	0.131515	1.36935	0.114034	0.176847	1.90925	0.000985443	0.0141044
Yes	Yes					ENSG00000134762	ENST00000360428	ENSP00000353608	18	DSC3	DSC3-001	2691	896	ENSMUSG00000059898	0.1756	0.714214	0.096823	0.0903167	1.62344	0.0117463	0.103092	0.634157	0.0240845	0.0179096	1.27937	0.203412	0.251937	1.81895	0.00176649	0.0203454
						ENSG00000205497	ENST00000380373	ENSP00000369731	11	OR51A4	OR51A4-001	942	313	ENSMUSG00000066269	0.0577599	0.906304	0.773236	0.372562	0.623203	0.0117482	0.103092	0.815324	0.549316	0.206893	0.563315	0.00213063	0.0111599	0.675796	0.0373544	0.120768
						ENSG00000178896	ENST00000527954	ENSP00000436539	8	EXOSC4	EXOSC4-003	785	261	ENSMUSG00000034259	0.0278607	1.16453	0.734229	0.361756	5.31812	0.0117747	0.103252	0.871532	0.759283	0.261551	3.40923	0.0792214	0.140337	6.91351	0.00248331	0.0252112
						ENSG00000164363	ENST00000324642	ENSP00000323549	5	SLC6A18	SLC6A18-001	1887	628	ENSMUSG00000021612	0.151003	0.548319	0.00106227	0.00261557	0.616381	0.0117979	0.103382	0.509448	0.000225717	0.000368045	0.517167	0.000540047	0.00398398	0.763317	0.162685	0.260795
						ENSG00000185519	ENST00000375662	ENSP00000364814	1	FAM131C	FAM131C-001	843	280	ENSMUSG00000006218	0.129891	1.1311	0.739133	0.363113	0.543061	0.0118177	0.103481	0.876393	0.721335	0.252217	0.344877	5.91734e-06	0.000112355	0.74193	0.223809	0.307329
Yes	Yes					ENSG00000110719	ENST00000265686	ENSP00000265686	11	TCIRG1	TCIRG1-001	2493	830	ENSMUSG00000001750	0.0738456	0.86164	0.422671	0.25394	0.548082	0.0118402	0.103603	0.592674	0.00442582	0.00447407	0.349525	5.7211e-06	0.000109439	0.726329	0.185505	0.279483
Yes	Yes					ENSG00000140505	ENST00000343932	ENSP00000342007	15	CYP1A2	CYP1A2-001	1551	516	ENSMUSG00000032310	0.169909	1.62292	0.0746036	0.0745304	0.617517	0.0118484	0.103603	1.18016	0.54539	0.205854	0.433864	8.82947e-06	0.000154233	0.801431	0.251441	0.324377
Yes	Yes					ENSG00000239672	ENST00000336097	ENSP00000337060	17	NME1	NME1-002	534	177	ENSMUSG00000037601	0.0412011	0.832438	0.759895	0.368837	0.235197	0.0118683	0.103703	0.700344	0.551266	0.207393	0.177865	0.00186997	0.0100752	0.29374	0.0376124	0.121238
						ENSG00000146250	ENST00000369700	ENSP00000358714	6	PRSS35	PRSS35-001	1242	413	ENSMUSG00000033491	0.147322	0.503133	0.0145916	0.0213583	0.597082	0.0119	0.103907	0.468644	0.00680396	0.00639754	0.477397	0.000264013	0.00232958	0.700566	0.0844258	0.185034
						ENSG00000143297	ENST00000361835	ENSP00000354691	1	FCRL5	FCRL5-001	2934	977	ENSMUSG00000048031	0.628205	0.833336	0.373404	0.234095	0.717233	0.011914	0.103956	0.81498	0.317692	0.137548	0.657154	0.00144611	0.00834864	0.760382	0.0384899	0.122566
						ENSG00000176834	ENST00000359236	ENSP00000352172	12	VSIG10	VSIG10-001	1623	540	ENSMUSG00000066894	0.229297	0.773951	0.311268	0.207518	0.556545	0.0119651	0.104327	0.5875	0.0339395	0.0235079	0.378719	1.96989e-05	0.000291873	0.697499	0.125681	0.227428
						ENSG00000197302	ENST00000399681	ENSP00000440701	16	ZNF720	ZNF720-201	1428	475	ENSMUSG00000094429	0.305545	0.777094	0.617333	0.323255	14.0612	0.0119853	0.104357	0.786784	0.608809	0.222976	11.2772	0.0190148	0.0542615	16.1016	0.00649704	0.045002
						ENSG00000215252	ENST00000438958	ENSP00000400063	15	GOLGA8B	GOLGA8B-202	1902	633	ENSMUSG00000002546	0.310161	0.351192	0.438838	0.259966	4.09389	0.0119854	0.104357	0.318724	0.393494	0.161381	2.86852	0.0698625	0.129177	6.05142	0.000740388	0.0115967
						ENSG00000128340	ENST00000249071	ENSP00000249071	22	RAC2	RAC2-001	579	192	ENSMUSG00000033220	0.00451282	0.269181	0.00148178	0.00343543	0.442495	0.0120592	0.104926	0.192632	3.31685e-05	7.16589e-05	0.301621	0.000139533	0.00141306	0.538638	0.0597042	0.155228
						ENSG00000096092	ENST00000211314	ENSP00000211314	6	TMEM14A	TMEM14A-001	300	99	ENSMUSG00000025933	0.12736	1.587	0.411145	0.249066	0.102343	0.0120823	0.105052	1.25799	0.684954	0.242961	0.0898562	0.00661369	0.0259814	0.093409	0.0079744	0.0509435
Yes	Yes					ENSG00000155980	ENST00000455537	ENSP00000408979	12	KIF5A	KIF5A-001	3099	1032	ENSMUSG00000074657	0.0142617	0.383194	9.64612e-06	5.47141e-05	1.62478	0.0121286	0.105212	0.279477	1.42485e-09	1.06099e-08	1.01105	0.955158	0.572944	2.22375	2.6735e-05	0.00114492
						ENSG00000113249	ENST00000522693	ENSP00000428524	5	HAVCR1	HAVCR1-002	1206	401	ENSMUSG00000040405	0.354805	0.672094	0.187064	0.145373	0.562063	0.0121295	0.105212	0.745773	0.331534	0.142066	0.676836	0.0916523	0.154332	0.520292	0.0042933	0.0351497
						ENSG00000082438	ENST00000194871	ENSP00000194871	2	COBLL1	COBLL1-201	3702	1233	ENSMUSG00000034903	0.353367	0.625167	0.0141622	0.020871	1.72342	0.0121307	0.105212	0.625569	0.0142974	0.0117386	1.49519	0.0652777	0.123638	2.07255	0.00069591	0.0111592
						ENSG00000123892	ENST00000243662	ENSP00000243662	11	RAB38	RAB38-001	636	211	ENSMUSG00000030559	0.0269931	0.980479	0.964193	0.424254	0.432948	0.0121349	0.105212	0.84815	0.707321	0.248676	0.333959	0.000795461	0.00530895	0.552067	0.0793303	0.17948
						ENSG00000138180	ENST00000371485	ENSP00000360540	10	CEP55	CEP55-001	1395	464	ENSMUSG00000024989	0.253289	1.23317	0.55944	0.303698	3.12838	0.012159	0.105306	0.982497	0.96085	0.307314	1.9072	0.171047	0.227877	4.51493	0.000566842	0.0096792
						ENSG00000168143	ENST00000306858	ENSP00000304078	6	FAM83B	FAM83B-001	3036	1011	ENSMUSG00000032358	0.138947	0.58698	0.00551044	0.00994727	1.40022	0.0121728	0.105306	0.543889	0.0014512	0.00176096	1.01761	0.897054	0.558482	1.80163	9.55599e-06	0.00053158
						ENSG00000213694	ENST00000375846	ENSP00000365006	9	S1PR3	S1PR3-001	1137	378	ENSMUSG00000067586	0.0695832	0.490993	0.00961603	0.0154725	0.547116	0.0121778	0.105306	0.364755	0.000177372	0.000299111	0.410687	0.000166413	0.00161543	0.648046	0.0734351	0.172565
Yes						ENSG00000143375	ENST00000271636	ENSP00000271636	1	CGN	CGN-001	3612	1203	ENSMUSG00000068876	0.117418	1.59769	0.00904962	0.0147429	1.55626	0.0121829	0.105306	0.878791	0.475396	0.185779	0.730088	0.0757519	0.136334	2.28633	1.73044e-06	0.000149396
						ENSG00000154556	ENST00000355634	ENSP00000347852	4	SORBS2	SORBS2-003	3603	1200	ENSMUSG00000031626	0.09477	0.519641	0.000197551	0.000667072	0.667332	0.0121883	0.105306	0.460606	9.02346e-06	2.32431e-05	0.503395	1.64491e-05	0.000255151	0.822187	0.227407	0.308994
						ENSG00000121742	ENST00000241124	ENSP00000241124	13	GJB6	GJB6-001	786	261	ENSMUSG00000040055	0.022652	0.443142	0.0265104	0.0339176	0.49486	0.0122079	0.105397	0.416523	0.016492	0.013199	0.406022	0.00114089	0.00693403	0.582665	0.0563793	0.150314
						ENSG00000172667	ENST00000311417	ENSP00000311221	3	ZMAT3	ZMAT3-001	870	289	ENSMUSG00000027663	0.105349	0.475505	0.0447225	0.0506202	4.07175	0.012216	0.105397	0.36392	0.00539285	0.00526944	2.9437	0.0622036	0.119997	4.73703	0.00470754	0.0371054
Yes	Yes				OG	ENSG00000128714	ENST00000392539	ENSP00000376322	2	HOXD13	HOXD13-001	1032	343	ENSMUSG00000001819	0.0280819	0.635618	0.286423	0.195458	0.492502	0.0122424	0.105551	0.748116	0.496994	0.191969	0.528082	0.024474	0.064257	0.609744	0.0834024	0.184194
						ENSG00000072042	ENST00000381346	ENSP00000370750	14	RDH11	RDH11-001	957	318	ENSMUSG00000066441	0.130693	0.970678	0.94673	0.419783	0.373186	0.012259	0.105609	0.86381	0.742181	0.257166	0.284245	0.00104906	0.00647964	0.452842	0.0471741	0.136188
						ENSG00000100298	ENST00000401756	ENSP00000385741	22	APOBEC3H	APOBEC3H-002	603	200	ENSMUSG00000009585	0.448704	0.467722	0.0419861	0.048209	3.06424	0.0122711	0.105609	0.483188	0.0520512	0.033333	2.71659	0.0269849	0.0686312	3.83254	0.00212174	0.0226483
Yes	Yes					ENSG00000110066	ENST00000304363	ENSP00000305899	11	SUV420H1	SUV420H1-001	2658	885	ENSMUSG00000045098	0.0985214	0.421763	0.000195553	0.000662232	1.88854	0.0122749	0.105609	0.4094	0.000112765	0.000204159	1.46214	0.138814	0.200265	2.337	0.000705983	0.0112464
						ENSG00000251247	ENST00000420450	ENSP00000431216	19	ZNF345	ZNF345-001	1467	488			0.674846	0.230963	0.1686	2.2965	0.0123586	0.106174	0.622516	0.147635	0.0758228	1.54023	0.203064	0.251759	2.95592	0.000879	0.0130537
						ENSG00000106128	ENST00000326139	ENSP00000320180	7	GHRHR	GHRHR-001	1272	423	ENSMUSG00000004654	0.173216	0.932126	0.817664	0.385391	0.515161	0.0123645	0.106174	0.85213	0.599357	0.220442	0.448489	0.0022903	0.0117827	0.606907	0.0616762	0.157902
						ENSG00000107829	ENST00000331272	ENSP00000359149	10	FBXW4	FBXW4-001	1239	412	ENSMUSG00000040913	0.107894	0.697348	0.284995	0.194628	0.412228	0.0123663	0.106174	0.56081	0.0836118	0.048522	0.298692	0.000454229	0.00349384	0.538092	0.0853159	0.186251
				Yes		ENSG00000143622	ENST00000368322	ENSP00000357305	1	RIT1	RIT1-002	711	236	ENSMUSG00000028057	0.0415854	0.415371	0.0558295	0.0598251	4.12734	0.0123786	0.106205	0.248383	0.00147583	0.00178579	2.27684	0.169161	0.226398	4.99865	0.00366131	0.0316722
						ENSG00000177669	ENST00000320542	ENSP00000314196	8	MBOAT4	MBOAT4-001	1308	435	ENSMUSG00000071113	0.187966	0.524511	0.249464	0.177686	0.423507	0.0123955	0.106276	0.520113	0.243127	0.111944	0.368414	0.00330999	0.015518	0.471095	0.029608	0.10626
						ENSG00000075151	ENST00000602326	ENSP00000473510	1	EIF4G3	EIF4G3-011	4776	1591	ENSMUSG00000028760	0.147841	0.65378	0.0212769	0.0286537	1.67453	0.0124377	0.106564	0.560885	0.00161275	0.00192469	1.19269	0.397539	0.370456	2.14205	0.000182792	0.00450379
			Yes	Yes	Cancer_associate_gene	ENSG00000147889	ENST00000361570	ENSP00000355153	9	CDKN2A	CDKN2A-201	522	173			2.26243	0.288397	0.196364	1.5701	0.0124746	0.106685	1.73599	0.47983	0.186988	1.20673	0.301415	0.316678	1.69384	0.00341662	0.030426
Yes						ENSG00000198380	ENST00000357308	ENSP00000349860	2	GFPT1	GFPT1-201	2100	699	ENSMUSG00000029992	0.0120429	0.295245	0.000581638	0.00159774	2.41878	0.0124785	0.106685	0.213048	6.1271e-06	1.66545e-05	1.50909	0.256409	0.289485	2.88557	0.00236671	0.0243248
						ENSG00000164548	ENST00000297071	ENSP00000297071	7	TRA2A	TRA2A-001	849	282	ENSMUSG00000029817	0.00343019	0.584132	0.213008	0.15901	2.47906	0.0124889	0.106685	0.397379	0.0286765	0.0205725	1.3246	0.453261	0.398902	3.17971	0.00115178	0.0155932
Yes						ENSG00000163113	ENST00000369135	ENSP00000358131	1	OTUD7B	OTUD7B-001	2532	843	ENSMUSG00000038495	0.126478	1.05286	0.84653	0.393706	1.9445	0.012495	0.106685	0.780755	0.351183	0.147805	1.30126	0.330093	0.334783	2.29187	0.00164971	0.0194265
						ENSG00000180745	ENST00000368671	ENSP00000357660	10	CLRN3	CLRN3-001	681	226	ENSMUSG00000050866	0.190573	0.610427	0.168166	0.13487	0.478525	0.0124951	0.106685	0.720133	0.362028	0.151303	0.577801	0.065709	0.124212	0.544288	0.0406845	0.126384
						ENSG00000173171	ENST00000368376	ENSP00000357360	1	MTX1	MTX1-001	1401	466	ENSMUSG00000064068	0.286683	1.67399	0.255802	0.180574	8.44574	0.0125184	0.106803	1.41153	0.449885	0.178459	6.99627	0.0271343	0.0688645	9.80512	0.00612976	0.0435666
						ENSG00000136848	ENST00000408936	ENSP00000386183	9	DAB2IP	DAB2IP-009	3570	1189	ENSMUSG00000026883	0.0275344	0.433219	3.51916e-08	4.25976e-07	0.612638	0.0125262	0.106803	0.329091	6.99379e-14	1.44243e-12	0.417856	5.52598e-06	0.000106302	0.846702	0.400593	0.411244
						ENSG00000204687	ENST00000377127	ENSP00000366331	6	MAS1L	MAS1L-001	1137	378	ENSMUSG00000074111	0.0115621	0.892314	0.727736	0.359707	0.571215	0.0125549	0.106974	0.818394	0.539841	0.20434	0.493672	0.00152115	0.00866963	0.678563	0.0860077	0.18728
Yes						ENSG00000042813	ENST00000046087	ENSP00000046087	7	ZPBP	ZPBP-001	1056	351	ENSMUSG00000020193	0.257685	0.930251	0.82847	0.388583	2.01604	0.0126138	0.107292	0.707774	0.298023	0.13122	1.35372	0.289244	0.309698	2.24288	0.00381584	0.0325451
Yes						ENSG00000005100	ENST00000225296	ENSP00000225296	17	DHX33	DHX33-001	2124	707	ENSMUSG00000040620	0.0883281	0.882167	0.581638	0.310862	0.486488	0.0126199	0.107292	0.737613	0.179666	0.0881896	0.363399	0.00034652	0.00286473	0.584361	0.0654603	0.162493
						ENSG00000154263	ENST00000269081	ENSP00000269081	17	ABCA10	ABCA10-001	4632	1543	ENSMUSG00000041828	0.2657	0.875513	0.467165	0.270396	1.55466	0.0126302	0.107292	0.781634	0.177066	0.0872427	1.21017	0.284122	0.306713	1.8295	0.000585437	0.00994949
Yes			Yes	Yes	Cancer_associate_gene	ENSG00000126012	ENST00000375401	ENSP00000364550	X	KDM5C	KDM5C-005	4683	1560	ENSMUSG00000025332	0.0625982	0.397699	3.00602e-05	0.000141664	1.63567	0.0126358	0.107292	0.277475	2.05834e-09	1.46892e-08	0.949944	0.796648	0.528753	2.28058	2.09277e-05	0.00094894
						ENSG00000141946	ENST00000269834	ENSP00000269834	19	ZIM3	ZIM3-001	1419	472	ENSMUSG00000055102	0.247182	0.417092	0.00019693	0.000665528	0.336049	0.0126758	0.107368	0.45133	0.000755215	0.00102046	0.294346	0.00464333	0.0199561	0.435802	0.0628741	0.159252
						ENSG00000236699	ENST00000420470	ENSP00000416125	4	ARHGEF38	ARHGEF38-001	2334	777	ENSMUSG00000040969	0.117454	0.425792	0.0170108	0.0240473	0.481863	0.012679	0.107368	0.454046	0.027998	0.0201773	0.40751	0.00193846	0.0103302	0.631179	0.121067	0.223643
Yes						ENSG00000106648	ENST00000392800	ENSP00000376548	7	GALNTL5	GALNTL5-001	1332	443	ENSMUSG00000028938	0.318318	1.9203	0.103791	0.0950687	2.04146	0.0126805	0.107368	1.75205	0.16401	0.0822618	1.4809	0.176576	0.232059	2.47241	0.00136368	0.0172933
						ENSG00000185149	ENST00000329476	ENSP00000332591	4	NPY2R	NPY2R-001	1146	381	ENSMUSG00000028004	0.0465076	0.312037	4.03861e-05	0.000180593	0.621332	0.0126879	0.107368	0.254618	8.48183e-07	2.98217e-06	0.426621	5.25024e-06	0.000102885	0.848998	0.39518	0.408772
Yes	Yes					ENSG00000168505	ENST00000306318	ENSP00000302251	2	GBX2	GBX2-001	1047	348	ENSMUSG00000034486	0.0131602	0.51511	0.119226	0.105333	0.498619	0.0126941	0.107368	0.491916	0.0948014	0.053469	0.433437	0.00252286	0.0126367	0.663986	0.14779	0.247736
						ENSG00000108823	ENST00000262018	ENSP00000262018	17	SGCA	SGCA-001	1164	387	ENSMUSG00000001508	0.0963155	1.91894	0.0612746	0.0642116	2.2641	0.012697	0.107368	1.41532	0.324673	0.13984	1.45161	0.266163	0.296407	2.99578	0.00062488	0.0103907
						ENSG00000198339	ENST00000354348	ENSP00000346316	6	HIST1H4I	HIST1H4I-001	312	103	ENSMUSG00000069305	0	0.515999	0.225863	0.165938	0.440716	0.0127372	0.107441	0.438854	0.127874	0.0677375	0.398288	0.00481525	0.0204862	0.561851	0.0839213	0.184378
						ENSG00000197213	ENST00000586855	ENSP00000466072	19	ZSCAN5B	ZSCAN5B-001	1488	495	ENSMUSG00000058028	0.318529	0.689626	0.0966501	0.0902374	0.530381	0.0127521	0.107441	0.661209	0.0640285	0.0392685	0.416332	0.000476144	0.00362703	0.680557	0.134757	0.236076
Yes						ENSG00000164609	ENST00000297151	ENSP00000297151	5	SLU7	SLU7-001	1761	586	ENSMUSG00000020409	0.0210986	0.624695	0.159542	0.129841	3.06989	0.0127547	0.107441	0.556937	0.0786327	0.0461773	2.14524	0.099267	0.161797	3.98672	0.00161316	0.0191788
						ENSG00000103222	ENST00000399408	ENSP00000382340	16	ABCC1	ABCC1-205	4626	1541	ENSMUSG00000023088	0.0596953	0.458078	6.24412e-09	9.90732e-08	0.693269	0.0127578	0.107441	0.350525	1.71903e-15	4.5053e-14	0.50208	2.02835e-06	4.93471e-05	0.868409	0.339764	0.378319
	Yes					ENSG00000137070	ENST00000318041	ENSP00000326500	9	IL11RA	IL11RA-001	1269	422	ENSMUSG00000095456	0.225343	0.81645	0.542828	0.297808	0.210852	0.0127579	0.107441	0.672411	0.231393	0.107689	0.161379	0.00248478	0.012507	0.255437	0.0327723	0.112455
						ENSG00000127364	ENST00000247881	ENSP00000247881	7	TAS2R4	TAS2R4-001	900	299	ENSMUSG00000037140	0.481869	1.17484	0.681447	0.345045	0.440077	0.0127759	0.107519	1.39918	0.390454	0.160439	0.540858	0.0655109	0.123929	0.496323	0.0349362	0.116354
						ENSG00000186943	ENST00000335040	ENSP00000334068	9	OR13C8	OR13C8-001	963	320	ENSMUSG00000051593	0.244561	0.508962	0.033769	0.0407854	0.599181	0.0128074	0.107618	0.557703	0.0677537	0.0410001	0.625117	0.0226545	0.0612555	0.7029	0.0884871	0.189929
Yes	Yes					ENSG00000198626	ENST00000360064	ENSP00000353174	1	RYR2	RYR2-201	14922	4973	ENSMUSG00000021313	0.0165581	0.366465	2.6195e-22	6.72796e-20	1.17676	0.012808	0.107618	0.314973	9.3209e-30	1.86472e-27	0.84431	0.00964762	0.0339227	1.48125	1.54051e-09	3.32497e-07
Yes	Yes				Cancer_associate_gene	ENSG00000139083	ENST00000396373	ENSP00000379658	12	ETV6	ETV6-001	1359	452	ENSMUSG00000030199	0.125428	0.413889	0.00159983	0.00365044	2.01714	0.0128138	0.107618	0.312059	1.98987e-05	4.59157e-05	1.28984	0.375113	0.358732	2.63212	0.00047195	0.00840462
						ENSG00000171501	ENST00000373688	ENSP00000362792	9	OR1N2	OR1N2-001	993	330	ENSMUSG00000055088	0.138988	0.367307	0.000464138	0.00133149	0.577981	0.0128365	0.107735	0.348485	0.000214878	0.000352649	0.5625	0.00892782	0.0321752	0.586608	0.0155455	0.0748278
Yes	Yes					ENSG00000181722	ENST00000474710	ENSP00000419153	3	ZBTB20	ZBTB20-003	2226	741	ENSMUSG00000022708	0.0269576	0.233125	5.79415e-08	6.61412e-07	0.64411	0.012898	0.108177	0.224219	2.19364e-08	1.22814e-07	0.504711	9.25507e-05	0.00102256	0.895142	0.534289	0.468776
						ENSG00000171505	ENST00000304880	ENSP00000306974	9	OR1N1	OR1N1-001	936	311	ENSMUSG00000075383	0.110678	0.516308	0.0322474	0.0393583	0.56115	0.0129373	0.1083	0.476074	0.0157148	0.0126717	0.485596	0.00173698	0.00953403	0.670217	0.0874401	0.188743
						ENSG00000223638	ENST00000434937	ENSP00000392936	19	RFPL4A	RFPL4A-001	864	287	ENSMUSG00000035191	0.39724	1.03098	0.565398	0.305381	0.547038	0.0129382	0.1083	0.917303	0.580629	0.215307	0.436027	0.000527827	0.00392136	0.745941	0.232551	0.311871
						ENSG00000118961	ENST00000381090	ENSP00000370480	2	C2orf43	C2orf43-001	1113	370	ENSMUSG00000037669	0.437547	0.901659	0.787875	0.376788	3.42925	0.0129389	0.1083	0.891126	0.764448	0.262817	2.59912	0.0602019	0.117753	4.60977	0.00144526	0.0179482
						ENSG00000196436	ENST00000429990	ENSP00000411140	16	NPIPB15	NPIPB15-001	1332	443			0.539457	0.234159	0.170087	2.21891	0.0129646	0.108441	0.487148	0.16327	0.081945	1.68288	0.109946	0.172828	2.85223	0.000867558	0.0129855
						ENSG00000156222	ENST00000286749	ENSP00000286749	15	SLC28A1	SLC28A1-001	1950	649	ENSMUSG00000025726	0.141523	0.602992	0.0133647	0.0199172	0.631031	0.0130057	0.108568	0.547543	0.003089	0.00330293	0.529782	0.000551559	0.00403945	0.747287	0.118014	0.220951
						ENSG00000204248	ENST00000341947	ENSP00000339915	6	COL11A2	COL11A2-201	5211	1736	ENSMUSG00000024330	0.085004	0.801779	0.18126	0.142215	1.41708	0.0130125	0.108568	0.612394	0.00277873	0.00302616	1.00466	0.973689	0.57716	1.5411	0.00200469	0.0218087
						ENSG00000106366	ENST00000223095	ENSP00000223095	7	SERPINE1	SERPINE1-001	1209	402	ENSMUSG00000037411	0.117165	0.753751	0.335133	0.218087	0.506515	0.0130151	0.108568	0.674995	0.17887	0.0879005	0.401899	0.000727729	0.00496443	0.631585	0.0968566	0.199287
				Yes		ENSG00000124693	ENST00000244661	ENSP00000244661	6	HIST1H3B	HIST1H3B-001	411	136			0.0311261	1.05324e-07	1.10415e-06	2.52474	0.0130388	0.108621	0.023815	9.07953e-10	7.06781e-09	1.83078	0.112157	0.175273	3.29849	0.0010591	0.0147966
Yes	Yes					ENSG00000176887	ENST00000322002	ENSP00000322568	2	SOX11	SOX11-001	1326	441	ENSMUSG00000063632	0.042925	0.126967	0.000384446	0.00114317	0.540304	0.0130449	0.108621	0.134131	0.000612357	0.000854895	0.481495	0.00301497	0.0144859	0.746561	0.24428	0.319775
						ENSG00000121931	ENST00000369763	ENSP00000358778	1	LRIF1	LRIF1-001	2310	769	ENSMUSG00000056260	0.581871	0.751128	0.316193	0.209679	0.565744	0.0130493	0.108621	0.776047	0.374889	0.155375	0.539561	0.00703465	0.0270546	0.615478	0.0350798	0.116628
						ENSG00000026559	ENST00000371571	ENSP00000360626	20	KCNG1	KCNG1-002	1542	513	ENSMUSG00000074575	0.0168764	0.231162	2.38861e-06	1.6765e-05	0.640522	0.0130572	0.108621	0.208195	3.06672e-07	1.24446e-06	0.486741	4.79182e-05	0.00060656	0.947273	0.764648	0.551895
						ENSG00000198718	ENST00000361462	ENSP00000354917	14	FAM179B	FAM179B-002	5322	1773	ENSMUSG00000035614	0.149349	0.842765	0.345259	0.222369	1.96203	0.0130725	0.108621	0.715474	0.0637937	0.0391703	1.42547	0.197844	0.248549	2.43883	0.000870746	0.0130151
Yes						ENSG00000153266	ENST00000283268	ENSP00000283268	3	FEZF2	FEZF2-001	1380	459	ENSMUSG00000021743	0.0254938	0.227735	0.000119415	0.000441504	0.55005	0.0130771	0.108621	0.255895	0.00047031	0.000685614	0.542119	0.0109651	0.0371171	0.739318	0.214919	0.301302
						ENSG00000106538	ENST00000223271	ENSP00000223271	7	RARRES2	RARRES2-001	492	163	ENSMUSG00000009281	0.219463	1.4375	0.450004	0.263918	0.399637	0.013083	0.108621	0.861244	0.75692	0.261022	0.210526	6.92715e-06	0.000126605	0.545358	0.107693	0.211079
						ENSG00000113262	ENST00000517717	ENSP00000430767	5	GRM6	GRM6-001	2634	877	ENSMUSG00000000617	0.0359281	0.644677	0.00495809	0.00913545	0.713792	0.0131001	0.10869	0.51994	2.36816e-05	5.32723e-05	0.541714	5.10918e-06	0.000100741	0.898933	0.434978	0.426591
						ENSG00000198538	ENST00000457749	ENSP00000397693	19	ZNF28	ZNF28-001	2157	718			0.986912	0.962526	0.423747	0.600226	0.0131225	0.108802	1.03457	0.903533	0.294747	0.518714	0.00131701	0.0077696	0.649439	0.0365238	0.119297
						ENSG00000123159	ENST00000393033	ENSP00000376753	19	GIPC1	GIPC1-001	1002	333	ENSMUSG00000019433	0.0174361	0.580802	0.0835043	0.0811152	0.377795	0.0131532	0.108983	0.435531	0.00711921	0.00664709	0.237562	0.000127261	0.00131536	0.547595	0.134257	0.235705
Yes						ENSG00000157193	ENST00000306052	ENSP00000303634	1	LRP8	LRP8-001	2892	963	ENSMUSG00000028613	0.0986091	0.490353	0.000560132	0.0015509	0.584289	0.0132234	0.109491	0.449003	9.69377e-05	0.0001794	0.452035	0.000204736	0.00189117	0.760329	0.210484	0.297747
						ENSG00000128578	ENST00000249344	ENSP00000249344	7	STRIP2	STRIP2-001	2505	834	ENSMUSG00000039629	0.0474644	0.842119	0.473817	0.272995	1.85221	0.013236	0.109522	0.624726	0.0480733	0.0312473	1.12451	0.642281	0.474727	2.50892	0.00016399	0.00416411
Yes	Yes					ENSG00000078401	ENST00000379375	ENSP00000368683	6	EDN1	EDN1-001	639	212	ENSMUSG00000021367	0.269114	0.915102	0.838863	0.391669	3.39184	0.0132658	0.109695	0.876259	0.761978	0.262224	2.92086	0.0320924	0.0770192	4.22006	0.00279813	0.0268178
						ENSG00000115616	ENST00000233969	ENSP00000233969	2	SLC9A2	SLC9A2-001	2439	812	ENSMUSG00000026062	0.0685607	0.526079	0.011613	0.0178538	0.688684	0.0133387	0.110224	0.436885	0.000999899	0.00129084	0.533178	2.47324e-05	0.000351714	0.802327	0.145464	0.245861
						ENSG00000115935	ENST00000272746	ENSP00000272746	2	WIPF1	WIPF1-004	1533	510	ENSMUSG00000075284	0.174204	0.764103	0.328632	0.215408	0.576917	0.0133786	0.110423	0.744691	0.28419	0.126599	0.581975	0.0149614	0.0458738	0.550446	0.00712926	0.0475011
						ENSG00000196099	ENST00000309154	ENSP00000311038	11	OR6M1	OR6M1-001	942	313	ENSMUSG00000053251	0.072686	0.831456	0.621304	0.324632	0.576477	0.0133808	0.110423	0.837015	0.633989	0.229671	0.533597	0.00463691	0.019953	0.668159	0.0718355	0.170644
						ENSG00000103037	ENST00000219315	ENSP00000219315	16	SETD6	SETD6-003	1422	473	ENSMUSG00000031671	0.182744	0.960178	0.888793	0.404904	0.466161	0.0134159	0.110577	0.764956	0.35513	0.149132	0.333442	0.000261945	0.00231532	0.595662	0.0975794	0.200147
						ENSG00000175606	ENST00000312184	ENSP00000312599	8	TMEM70	TMEM70-001	783	260	ENSMUSG00000025940	0.516148	1.25994	0.540806	0.29727	13.5123	0.0134173	0.110577	1.16597	0.684789	0.242958	10.5121	0.0242367	0.0639891	15.1186	0.00825812	0.0521323
					Cancer_associate_gene	ENSG00000120457	ENST00000529694	ENSP00000433295	11	KCNJ5	KCNJ5-001	1260	419	ENSMUSG00000032034	0.0477462	0.371236	0.000138536	0.000497139	0.607246	0.0134642	0.110862	0.254521	4.85336e-08	2.46241e-07	0.367899	3.22573e-07	1.0669e-05	0.8367	0.381385	0.401741
						ENSG00000160111	ENST00000443236	ENSP00000402505	19	CPAMD8	CPAMD8-001	5799	1932			0.732514	0.0097332	0.0156152	0.764228	0.0134699	0.110862	0.625561	9.00331e-05	0.000168492	0.564986	1.14127e-07	4.57097e-06	0.993842	0.954864	0.603735
Yes	Yes					ENSG00000078900	ENST00000378295	ENSP00000367545	1	TP73	TP73-001	1911	636	ENSMUSG00000029026	0.0535886	0.328792	1.45935e-08	2.0292e-07	0.5937	0.0134816	0.110885	0.25419	8.03231e-13	1.28898e-11	0.43894	7.24575e-05	0.000840782	0.743167	0.162719	0.26081
						ENSG00000165186	ENST00000379361	ENSP00000368666	X	PTCHD1	PTCHD1-002	2667	888	ENSMUSG00000041552	0.0435393	0.432117	0.00154862	0.0035563	0.660528	0.0135319	0.111224	0.362252	0.000103371	0.000189784	0.518618	7.75259e-05	0.000891705	0.804146	0.196621	0.288497
Yes	Yes					ENSG00000134376	ENST00000367400	ENSP00000356370	1	CRB1	CRB1-004	4221	1406	ENSMUSG00000063681	0.332484	0.570036	0.00140627	0.00329664	0.767298	0.0135784	0.111513	0.581552	0.00209163	0.00238522	0.64218	3.34505e-05	0.000450689	0.929133	0.494559	0.452803
						ENSG00000206260	ENST00000383163	ENSP00000372649	3	PRR23A	PRR23A-001	801	266	ENSMUSG00000091080	0.673511	0.310949	0.105687	0.096354	0.544488	0.0135852	0.111513	0.283482	0.0780694	0.0459049	0.402362	0.000165323	0.00160824	0.764513	0.281583	0.344602
Yes	Yes					ENSG00000164442	ENST00000367651	ENSP00000356623	6	CITED2	CITED2-001	813	270	ENSMUSG00000039910	0.0750751	0.23381	5.83134e-06	3.55808e-05	0.331359	0.0137375	0.112688	0.234431	6.1045e-06	1.66006e-05	0.281317	0.00404815	0.0181647	0.418388	0.0564644	0.15042
						ENSG00000198690	ENST00000362065	ENSP00000354497	15	FAN1	FAN1-001	3054	1017	ENSMUSG00000033458	0.322816	0.820441	0.306315	0.205132	2.07866	0.0137977	0.113048	0.71114	0.0771205	0.0454493	1.51816	0.166307	0.223798	2.68381	0.000717051	0.0113631
Yes	Yes					ENSG00000135424	ENST00000555728	ENSP00000452387	12	ITGA7	ITGA7-014	3546	1181	ENSMUSG00000025348	0.11264	0.890628	0.518357	0.289571	1.52292	0.0138016	0.113048	0.625397	0.00829334	0.007537	0.941804	0.727483	0.506541	2.01926	3.07041e-05	0.00125039
						ENSG00000204019	ENST00000371894	ENSP00000360961	X	CT83	CT83-001	342	113			0.649825	0.551963	0.301071	5.11113	0.0138088	0.113048	0.549451	0.405241	0.165059	3.62637	0.0618436	0.11964	7.25345	0.00166715	0.0195136
						ENSG00000182070	ENST00000380367	ENSP00000369725	11	OR52A1	OR52A1-001	939	312	ENSMUSG00000096516	0.098519	1.79862	0.179678	0.141398	0.582163	0.0138392	0.113212	1.71176	0.220281	0.10361	0.5823	0.0138815	0.0435526	0.632693	0.037936	0.121555
Yes	Yes					ENSG00000178919	ENST00000375123	ENSP00000364265	9	FOXE1	FOXE1-001	1122	373	ENSMUSG00000070990	0.053634	0.349559	0.0335308	0.0405753	0.475607	0.0138501	0.113212	0.332804	0.025441	0.0187165	0.418382	0.00360964	0.0166019	0.57188	0.0668953	0.164484
Yes	Yes					ENSG00000073350	ENST00000392550	ENSP00000376333	17	LLGL2	LLGL2-001	3063	1020	ENSMUSG00000020782	0.0586118	0.746455	0.0448006	0.0506692	0.659387	0.0138563	0.113212	0.533982	1.29805e-05	3.16301e-05	0.447474	1.25977e-06	3.33764e-05	0.845658	0.324773	0.369441
						ENSG00000171695	ENST00000308906	ENSP00000310801	20	C20orf201	C20orf201-001	723	240	ENSMUSG00000045794	0.129651	0.720743	0.65241	0.335195	0.21418	0.01387	0.113248	0.664882	0.573595	0.213565	0.17097	0.00366668	0.0167985	0.283983	0.0515235	0.143407
						ENSG00000181444	ENST00000302017	ENSP00000304769	7	ZNF467	ZNF467-001	1788	595	ENSMUSG00000068551	0.0889058	0.722658	0.260667	0.182861	0.567421	0.0139033	0.113445	0.655352	0.142154	0.0735599	0.452895	0.000497356	0.00374962	0.797836	0.332322	0.373971
						ENSG00000126785	ENST00000316754	ENSP00000316729	14	RHOJ	RHOJ-001	645	214	ENSMUSG00000046768	0.0541315	0.579191	0.175606	0.139059	0.438039	0.01396	0.113698	0.594748	0.198037	0.0952297	0.376674	0.00327722	0.0153996	0.571125	0.100375	0.203308
						ENSG00000188779	ENST00000380035	ENSP00000369374	15	SKOR1	SKOR1-003	2898	965	ENSMUSG00000022245	0.0830261	0.53377	0.0270622	0.0344462	0.610733	0.0139611	0.113698	0.530164	0.0253991	0.0186949	0.517233	0.000923525	0.00591078	0.808489	0.293191	0.351227
						ENSG00000151577	ENST00000460779	ENSP00000419402	3	DRD3	DRD3-001	1203	400	ENSMUSG00000022705	0.104826	0.571566	0.0565734	0.060441	0.577544	0.013962	0.113698	0.506668	0.0197133	0.0152505	0.500088	0.00177131	0.00965015	0.664529	0.0687838	0.167158
						ENSG00000048140	ENST00000310032	ENSP00000309036	5	TSPAN17	TSPAN17-001	999	332	ENSMUSG00000025875	0.030691	0.728684	0.3446	0.222032	0.463855	0.0140003	0.113861	0.541353	0.0637967	0.0391703	0.3	6.6268e-05	0.000782785	0.627953	0.142777	0.2433
Yes	Yes					ENSG00000197121	ENST00000354764	ENSP00000346809	2	PGAP1	PGAP1-001	2769	922	ENSMUSG00000073678	0.131628	0.530993	0.0198143	0.0271388	2.09853	0.0140005	0.113861	0.584349	0.0490362	0.0317649	2.15286	0.0108955	0.0369608	2.23884	0.00729965	0.0482404
						ENSG00000169877	ENST00000302312	ENSP00000307199	16	AHSP	AHSP-001	309	102			1.03883	0.954425	0.421807	0.317832	0.014074	0.114309	0.91791	0.897736	0.293557	0.214179	0.000569881	0.00414698	0.43045	0.0781455	0.178031
						ENSG00000178358	ENST00000317834	ENSP00000320560	11	OR2D3	OR2D3-001	993	330	ENSMUSG00000073896	0.219397	0.67822	0.216611	0.160999	0.373629	0.0140924	0.114309	0.644115	0.160838	0.0810296	0.351335	0.00874935	0.0317665	0.397281	0.0219746	0.0901724
						ENSG00000257949	ENST00000397640	ENSP00000380762	17	TEN1	TEN1-001	372	123	ENSMUSG00000020778	0.238654	0.676059	0.54163	0.297553	0.249408	0.0141148	0.114309	0.48802	0.256218	0.116699	0.162673	0.000698502	0.00481956	0.320536	0.050019	0.140742
						ENSG00000101194	ENST00000370351	ENSP00000359376	20	SLC17A9	SLC17A9-001	1311	436	ENSMUSG00000023393	0.112441	0.496656	0.00328487	0.00654903	0.549012	0.0141217	0.114309	0.388963	5.51625e-05	0.000110911	0.441123	0.000691691	0.00478222	0.672837	0.107794	0.211107
						ENSG00000204389	ENST00000375651	ENSP00000364802	6	HSPA1A	HSPA1A-001	1926	641	ENSMUSG00000090877	0.0129105	0.53739	0.387526	0.239784	0.330639	0.0141239	0.114309	0.541043	0.392889	0.161176	0.259701	0.00219479	0.0114058	0.486224	0.120344	0.222942
Yes						ENSG00000122515	ENST00000309315	ENSP00000311778	7	ZMIZ2	ZMIZ2-001	2763	920	ENSMUSG00000041164	0.103417	0.480527	0.000387982	0.00115285	0.617177	0.0141322	0.114309	0.448205	9.52376e-05	0.00017658	0.53567	0.00139942	0.0081387	0.724912	0.103734	0.207234
						ENSG00000149212	ENST00000536441	ENSP00000441927	11	SESN3	SESN3-001	1479	492	ENSMUSG00000032009	0.0586688	0.396842	0.021805	0.0292212	2.80091	0.0141343	0.114309	0.320915	0.00408155	0.00418169	1.91212	0.13254	0.194651	3.29875	0.00389987	0.0330725
						ENSG00000138111	ENST00000238936	ENSP00000238936	10	TMEM180	TMEM180-001	1554	517	ENSMUSG00000025227	0.0819267	0.738723	0.221085	0.163451	0.50594	0.0141361	0.114309	0.599082	0.0370681	0.0252896	0.392422	0.000611734	0.00436176	0.633497	0.103797	0.207244
						ENSG00000171044	ENST00000416569	ENSP00000416707	8	XKR6	XKR6-002	1926	641	ENSMUSG00000035067	0.0923788	0.286244	5.19511e-06	3.24701e-05	0.638929	0.0141426	0.114309	0.244088	1.73193e-07	7.56518e-07	0.469032	2.53985e-05	0.000358206	0.867259	0.438791	0.428306
						ENSG00000159792	ENST00000291041	ENSP00000291041	16	PSKH1	PSKH1-001	1275	424	ENSMUSG00000048310	0.018596	0.568701	0.0641501	0.0664288	2.40788	0.0141483	0.114309	0.379671	0.00111996	0.00141867	1.49567	0.273079	0.300012	3.13254	0.00112109	0.0153604
Yes	Yes					ENSG00000171634	ENST00000321892	ENSP00000315454	17	BPTF	BPTF-201	9141	3046	ENSMUSG00000040481	0.174982	0.43502	2.01835e-10	4.68607e-09	1.45914	0.0141924	0.114515	0.391701	5.34239e-13	8.85733e-12	1.11516	0.481695	0.412069	1.80076	0.000118093	0.00330969
						ENSG00000259494	ENST00000312475	ENSP00000312311	15	MRPL46	MRPL46-001	840	279	ENSMUSG00000030612	0.218989	0.928511	0.850333	0.394624	0.349009	0.0142202	0.114665	0.845212	0.668492	0.238782	0.270601	0.0018108	0.00982875	0.410574	0.0406959	0.126384
						ENSG00000124191	ENST00000341197	ENSP00000344724	20	TOX2	TOX2-003	1521	506	ENSMUSG00000074607	0.113512	0.735707	0.251562	0.178485	0.630413	0.0142362	0.114719	0.759127	0.303613	0.133013	0.575096	0.00317202	0.0150369	0.788192	0.20899	0.296839
Yes	Yes					ENSG00000178235	ENST00000377084	ENSP00000366288	13	SLITRK1	SLITRK1-001	2091	696	ENSMUSG00000075478	0.0348432	0.500432	0.0185991	0.0258154	0.735832	0.0142579	0.11478	0.512882	0.0234029	0.0175135	0.581459	1.25414e-05	0.00020476	1.04866	0.70533	0.532881
						ENSG00000107281	ENST00000371600	ENSP00000360659	9	NPDC1	NPDC1-002	1212	403	ENSMUSG00000015094	0.109663	0.63241	0.0833272	0.0810006	0.109952	0.0142733	0.11478	0.503565	0.00877106	0.00788764	0.078682	0.00271453	0.0133682	0.140948	0.0367246	0.1197
						ENSG00000198601	ENST00000359682	ENSP00000352710	1	OR2M2	OR2M2-001	1044	347	ENSMUSG00000050763	0.00554712	0.743268	0.300088	0.202098	0.658306	0.0142742	0.11478	0.631381	0.10646	0.058597	0.572968	0.00102934	0.00638092	0.808821	0.216153	0.302083
Yes	Yes					ENSG00000143816	ENST00000272164	ENSP00000272164	1	WNT9A	WNT9A-001	1098	365	ENSMUSG00000000126	0.00931999	0.488746	0.00546814	0.00988177	0.550577	0.0142811	0.11478	0.397417	0.000282178	0.00044427	0.415365	0.000243001	0.00218748	0.741002	0.223565	0.307198
Yes						ENSG00000065357	ENST00000331886	ENSP00000328405	12	DGKA	DGKA-001	2208	735	ENSMUSG00000025357	0.188893	0.433902	0.00133953	0.00316638	0.588914	0.014341	0.115186	0.354005	5.07642e-05	0.000103314	0.398016	1.29111e-05	0.000208662	0.752263	0.191682	0.284616
						ENSG00000114124	ENST00000264952	ENSP00000264952	3	GRK7	GRK7-001	1662	553			0.942313	0.818215	0.385526	0.614169	0.0144007	0.115591	0.749889	0.263961	0.119474	0.432629	1.80648e-05	0.000271187	0.800259	0.267078	0.335262
		Yes				ENSG00000136866	ENST00000553380	ENSP00000452552	9	ZFP37	ZFP37-002	1938	645	ENSMUSG00000028389	0.234344	0.939042	0.85341	0.395429	1.99715	0.0144327	0.115757	0.975774	0.942574	0.303489	1.62919	0.0874419	0.149777	2.291	0.00310522	0.02852
						ENSG00000122852	ENST00000419470	ENSP00000397082	10	SFTPA1	SFTPA1-008	792	263	ENSMUSG00000021789	0.324347	0.749153	0.454276	0.265473	0.517923	0.0144457	0.115757	0.686391	0.328387	0.14108	0.428994	0.00145582	0.00838582	0.56673	0.0355929	0.117645
						ENSG00000255012	ENST00000526538	ENSP00000435416	11	OR5M1	OR5M1-001	948	315	ENSMUSG00000050128	0.17213	0.694111	0.268846	0.186967	0.603664	0.0144496	0.115757	0.734417	0.350659	0.14771	0.609217	0.0163678	0.0487995	0.661935	0.0463336	0.134959
	Yes					ENSG00000160255	ENST00000355153	ENSP00000347279	21	ITGB2	ITGB2-001	2310	769	ENSMUSG00000000290	0.0870907	0.374828	2.28849e-09	4.0019e-08	0.658446	0.0144592	0.11576	0.31264	6.28382e-13	1.02762e-11	0.481521	1.41656e-05	0.000225328	0.882043	0.465543	0.439896
						ENSG00000083097	ENST00000369739	ENSP00000358754	6	DOPEY1	DOPEY1-006	7431	2476	ENSMUSG00000034973	0.0810022	0.641818	0.0107875	0.0169202	1.53113	0.0145207	0.116069	0.556748	0.000705313	0.000963819	1.1316	0.48116	0.412016	1.84197	0.000411594	0.00782016
						ENSG00000042781	ENST00000366943	ENSP00000355910	1	USH2A	USH2A-201	15681	5226	ENSMUSG00000026609	0.301874	0.723459	0.000114419	0.000426874	1.19069	0.0145264	0.116069	0.731482	0.00019511	0.000324056	1.06583	0.372501	0.35735	1.33839	4.3008e-05	0.00160046
						ENSG00000169955	ENST00000568028	ENSP00000457274	16	ZNF747	ZNF747-003	993	330	ENSMUSG00000054381	0.0113834	5.89917	0.0519287	0.0566496	0.344929	0.0145384	0.116069	4.6411	0.103386	0.0571997	0.238005	0.00062163	0.0044078	0.473894	0.094057	0.196068
						ENSG00000174469	ENST00000361727	ENSP00000354778	7	CNTNAP2	CNTNAP2-001	3996	1331	ENSMUSG00000039419	0.0551937	0.578296	0.000626747	0.00170006	0.796807	0.0145385	0.116069	0.540467	0.000115851	0.000209178	0.65102	3.4312e-06	7.53334e-05	0.950268	0.583913	0.48917
Yes	Yes				TSG	ENSG00000100697	ENST00000343455	ENSP00000343745	14	DICER1	DICER1-001	5769	1922	ENSMUSG00000041415	0.0851942	0.419035	4.3663e-07	3.91772e-06	1.52969	0.014545	0.116069	0.38769	3.09601e-08	1.66053e-07	1.1461	0.436193	0.390156	1.91717	0.000157265	0.00406809
						ENSG00000009307	ENST00000438362	ENSP00000407724	1	CSDE1	CSDE1-008	2535	844	ENSMUSG00000068823	0.0286316	0.397532	0.000534796	0.00149302	1.81768	0.0145634	0.11614	0.36702	0.000152925	0.000263589	1.30609	0.280647	0.304564	2.36531	0.000348873	0.00714415
						ENSG00000238243	ENST00000360358	ENSP00000353516	1	OR2W3	OR2W3-001	945	314	ENSMUSG00000060030	0.0742823	1.23031	0.484319	0.277084	0.642417	0.0145822	0.116144	0.857103	0.603136	0.221527	0.457785	1.14629e-05	0.000189872	0.719604	0.0703421	0.168693
						ENSG00000042062	ENST00000535356	ENSP00000439802	20	FAM65C	FAM65C-202	2853	950	ENSMUSG00000074577	0.130507	0.629056	0.00298038	0.00605932	0.675347	0.014588	0.116144	0.481142	2.03695e-06	6.3706e-06	0.454638	5.71523e-07	1.74402e-05	0.899383	0.511859	0.460222
						ENSG00000079691	ENST00000329474	ENSP00000331983	6	LRRC16A	LRRC16A-001	4116	1371	ENSMUSG00000021338	0.0869969	0.485363	0.000103789	0.000396759	1.71435	0.014592	0.116144	0.42217	2.96849e-06	8.83295e-06	1.2595	0.300629	0.31629	2.22593	0.000234729	0.00532393
Yes	Yes					ENSG00000130702	ENST00000252999	ENSP00000252999	20	LAMA5	LAMA5-001	11088	3695	ENSMUSG00000015647	0.116604	0.776528	0.000577505	0.00159146	0.787945	0.0146188	0.116281	0.607502	8.21295e-12	1.04432e-10	0.556128	1.17517e-09	9.41349e-08	1.03809	0.702384	0.531898
						ENSG00000197372	ENST00000359788	ENSP00000352836	19	ZNF675	ZNF675-001	1707	568	ENSMUSG00000090659	0.333445	0.580831	0.0759976	0.075693	2.0999	0.0146357	0.116299	0.594221	0.0894602	0.0511738	1.63848	0.108647	0.171427	2.587	0.00150607	0.0184535
Yes	Yes					ENSG00000149782	ENST00000279230	ENSP00000279230	11	PLCB3	PLCB3-001	3705	1234	ENSMUSG00000024960	0.043994	0.484467	7.18583e-05	0.000291509	0.675958	0.0146451	0.116299	0.351278	4.44174e-09	2.95217e-08	0.43148	8.30276e-08	3.57688e-06	0.922393	0.616745	0.500813
						ENSG00000151332	ENST00000416007	ENSP00000399718	14	MBIP	MBIP-001	1035	344	ENSMUSG00000021028	0.338307	0.692362	0.335909	0.218436	3.38644	0.0146493	0.116299	0.61743	0.205082	0.0977717	2.27861	0.110861	0.173751	4.64313	0.00146093	0.0180597
						ENSG00000180626	ENST00000575779	ENSP00000461032	17	ZNF594	ZNF594-001	2424	807	ENSMUSG00000072762	0.132977	0.529273	0.0034528	0.00682827	0.601469	0.0146687	0.116378	0.548066	0.00579862	0.00559964	0.506256	0.000982163	0.0061592	0.692513	0.0792921	0.179469
						ENSG00000171195	ENST00000304887	ENSP00000302021	4	MUC7	MUC7-001	1134	377			0.914869	0.802494	0.38103	1.76093	0.0147137	0.116661	1.00031	0.99931	0.316161	1.82199	0.00958199	0.0337614	1.85221	0.00772623	0.0500267
						ENSG00000179817	ENST00000314254	ENSP00000314042	11	MRGPRX4	MRGPRX4-001	969	322	ENSMUSG00000070551	0.410391	0.510227	0.0115931	0.0178394	0.58258	0.0147539	0.116904	0.5046	0.0102437	0.0089295	0.532865	0.00432772	0.0190053	0.724625	0.149204	0.249203
						ENSG00000107859	ENST00000370002	ENSP00000359019	10	PITX3	PITX3-001	909	302	ENSMUSG00000025229	0.007402	0.294652	0.0136832	0.0202979	0.357417	0.0147895	0.117072	0.246513	0.00398393	0.00409431	0.277327	0.00185789	0.0100312	0.407719	0.0354193	0.117431
						ENSG00000221836	ENST00000408906	ENSP00000386208	7	OR2A5	OR2A5-001	936	311	ENSMUSG00000043119	0.109933	0.733062	0.30377	0.203942	0.634719	0.0147942	0.117072	0.703775	0.244134	0.112338	0.594633	0.0051973	0.0216533	0.755042	0.13397	0.235699
Yes						ENSG00000163608	ENST00000314400	ENSP00000320251	3	C3orf17	C3orf17-001	1704	567	ENSMUSG00000036208	0.441744	1.01792	0.949196	0.420514	0.430384	0.0148272	0.1172	0.910633	0.736882	0.25598	0.375544	0.00424251	0.0187659	0.486868	0.0390449	0.12364
						ENSG00000179213	ENST00000316401	ENSP00000321249	19	SIGLECL1	SIGLECL1-001	594	197	ENSMUSG00000013353	0.584535	0.586898	0.181004	0.142074	0.539262	0.0148351	0.1172	0.520843	0.0995549	0.0555453	0.494801	0.00528812	0.0219519	0.612267	0.0543278	0.147496
[truncated: 15,428 more rows]
