# Supplementary material for: Mutation-profile-based methods for understanding selection forces in cancer somatic mutations: a comparative analysis
Source: Oncotarget. 2017 Jul 19;8(35):58835–46. doi: 10.18632/oncotarget.19371 (PMC5601697; doi:10.18632/oncotarget.19371)
Supplement: Supplementary file 3 [file oncotarget-08-58835-s003.xlsx]

## Sheet: Sheet1
Positively selected genes (p<10e-5)
Human orthologs of mouse essential gene (OGEE)	Human orthologs of mouse essential gene (DEG)	Cancer essential gene	Cancer genes (Kandoth et al., Nature, 2013)	Cancer genes (Lawrence et al. Nature, 2014)	Cancer gene (Cancer gene census)	Ensembl Gene ID	Ensembl Transcript ID	Ensembl Protein ID	Chromosome Name	Associated Gene Name	Associated Transcript Name	CDS_Length	Protein_Length	Mouse Orthologs	dN/dS	pN/pS	p-value	q-value	CN/CS	p-value	q-value
Yes	Yes		Yes	Yes	TSG	ENSG00000141510	ENST00000269305	ENSP00000269305	17	TP53	TP53-001	1182	393	ENSMUSG00000059552	0.214347	0.5069	0.0303595	0.0376127	32.5727	1.06251e-159	6.54988e-156
Yes	Yes	Yes	Yes	Yes	OG	ENSG00000133703	ENST00000256078	ENSP00000256078	12	KRAS	KRAS-004	570	189	ENSMUSG00000030265	0.142427	0.36536	0.0829304	0.0807199	45.884	4.24546e-87	1.74476e-83
Yes	Yes		Yes	Yes	OG	ENSG00000121879	ENST00000263967	ENSP00000263967	3	PIK3CA	PIK3CA-001	3207	1068	ENSMUSG00000027665	0.0113531	0.30806	8.23764e-05	0.000327075	15.4868	2.9929e-82	7.37994e-79
Yes	Yes		Yes	Yes	OG	ENSG00000157764	ENST00000288602	ENSP00000288602	7	BRAF	BRAF-001	2301	766	ENSMUSG00000002413	0.0425376	0.280967	5.09674e-05	0.000218974	11.0765	1.43402e-53	2.9467e-50
Yes	Yes		Yes	Yes	OG	ENSG00000168036	ENST00000349496	ENSP00000344456	3	CTNNB1	CTNNB1-001	2346	781	ENSMUSG00000006932	0.00132861	0.165862	1.8537e-08	2.48539e-07	7.13555	1.9798e-35	3.05114e-32
			Yes	Yes	OG	ENSG00000138413	ENST00000345146	ENSP00000260985	2	IDH1	IDH1-001	1245	414	ENSMUSG00000025950	0.0599714	0.494156	0.0275747	0.0349098	11.1376	3.31796e-23	3.40389e-20
Yes	Yes		Yes	Yes	TSG	ENSG00000171862	ENST00000371953	ENSP00000361021	10	PTEN	PTEN-001	1212	403	ENSMUSG00000013663	0.0060307	0.195873	0.000133273	0.000482629	8.79291	2.0301e-20	1.47231e-17
Yes	Yes		Yes	Yes	Cancer_associate_gene	ENSG00000115524	ENST00000335508	ENSP00000335321	2	SF3B1	SF3B1-001	3915	1304	ENSMUSG00000025982	0.00111857	0.111019	2.82045e-18	3.56632e-16	3.86956	1.63037e-15	9.57188e-13
Yes	Yes					ENSG00000155657	ENST00000589042	ENSP00000467141	2	TTN	TTN-018	107976	35991	ENSMUSG00000051747	0.0679816	0.858759	3.68372e-05	0.000167828	1.24103	5.13628e-15	2.87844e-12
						ENSG00000159450	ENST00000368804	ENSP00000357794	1	TCHH	TCHH-001	5832	1943	ENSMUSG00000052415	0.50619	1.0893	0.557228	0.302888	2.34057	1.89885e-12	8.36109e-10
Yes	Yes		Yes	Yes	TSG	ENSG00000141646	ENST00000398417	ENSP00000381452	18	SMAD4	SMAD4-001	1659	552	ENSMUSG00000024515	0.0175301	0.182754	6.05983e-08	6.8887e-07	14.1999	4.29573e-12	1.82629e-09
						ENSG00000165837	ENST00000298738	ENSP00000298738	13	FAM194B	FAM194B-001	2091	696			0.51051	0.00985164	0.0157388	7.86093	1.45306e-11	5.42877e-09
Yes	Yes		Yes	Yes	Cancer_associate_gene	ENSG00000109670	ENST00000281708	ENSP00000281708	4	FBXW7	FBXW7-001	2124	707	ENSMUSG00000028086	0.0486515	0.237015	1.66164e-07	1.66345e-06	4.45905	1.03289e-10	3.26529e-08
						ENSG00000109536	ENST00000226798	ENSP00000226798	4	FRG1	FRG1-001	777	258	ENSMUSG00000031590	0.0209169	0.444406	0.0678581	0.0694756	2.68658	5.93677e-09	1.46047e-06
						ENSG00000166157	ENST00000361285	ENSP00000355208	21	TPTE	TPTE-002	1656	551	ENSMUSG00000031481	0.412495	1.34309	0.235682	0.170696	2.08563	6.04131e-09	1.46047e-06
	Yes		Yes	Yes	TSG	ENSG00000134086	ENST00000256474	ENSP00000256474	3	VHL	VHL-001	642	213	ENSMUSG00000033933	0.116032	0.868767	0.750729	0.366631	3.70343	2.98907e-08	6.14208e-06
	Yes		Yes	Yes	Cancer_associate_gene	ENSG00000121067	ENST00000393328	ENSP00000377001	17	SPOP	SPOP-001	1125	374	ENSMUSG00000057522	0	0.118606	7.60427e-06	4.45466e-05	7.93052	8.49751e-08	1.54798e-05
			Yes			ENSG00000147133	ENST00000449580	ENSP00000389000	X	TAF1	TAF1-202	5721	1906	ENSMUSG00000031314	0.0564557	0.337401	1.30069e-06	1.00378e-05	2.80818	9.89969e-08	1.74363e-05
						ENSG00000066933	ENST00000424560	ENSP00000399162	15	MYO9A	MYO9A-201	7860	2619	ENSMUSG00000039585	0.143678	0.847935	0.235535	0.17065	2.58816	1.48803e-07	2.47919e-05
Yes	Yes					ENSG00000198947	ENST00000357033	ENSP00000354923	X	DMD	DMD-001	11058	3685	ENSMUSG00000045103	0.136803	0.706091	0.00243488	0.00516308	1.69172	2.54369e-07	4.02467e-05
Yes			Yes	Yes	Cancer_associate_gene	ENSG00000116044	ENST00000397062	ENSP00000380252	2	NFE2L2	NFE2L2-001	1818	605	ENSMUSG00000015839	0.192168	0.565354	0.0485184	0.0539315	4.07594	4.66498e-07	7.10062e-05
Yes	Yes					ENSG00000204262	ENST00000374866	ENSP00000364000	2	COL5A2	COL5A2-001	4500	1499	ENSMUSG00000026042	0.0660334	0.705443	0.0346622	0.0416378	2.38724	4.94443e-07	7.43419e-05
						ENSG00000145113	ENST00000463781	ENSP00000417498	3	MUC4	MUC4-001	16239	5412	ENSMUSG00000079620	0.563672	0.810866	0.0888326	0.0847583	1.25407	5.083e-07	7.55047e-05
Yes	Yes	Yes		Yes	OG	ENSG00000065361	ENST00000267101	ENSP00000267101	12	ERBB3	ERBB3-001	4029	1342	ENSMUSG00000018166	0.100142	1.34094	0.161962	0.131272	2.57959	5.32229e-07	7.71988e-05
	Yes			Yes		ENSG00000143631	ENST00000368799	ENSP00000357789	1	FLG	FLG-001	12186	4061			0.956593	0.545604	0.298693	1.36134	2.64719e-06	0.000302198
Yes	Yes					ENSG00000114270	ENST00000328333	ENSP00000332371	3	COL7A1	COL7A1-001	8835	2944	ENSMUSG00000025650	0.257165	1.21241	0.078902	0.0778312	1.78335	3.17367e-06	0.000352509
						ENSG00000124749	ENST00000244728	ENSP00000244728	6	COL21A1	COL21A1-001	2874	957			0.516451	0.000859619	0.00220166	2.23507	6.62406e-06	0.00065335
Yes		Yes		Yes	OG	ENSG00000111642	ENST00000309577	ENSP00000312419	12	CHD4	CHD4-201	5823	1940	ENSMUSG00000063870	0.0135285	0.267543	9.96871e-13	4.13798e-11	1.98473	6.74077e-06	0.000654391
Yes	Yes					ENSG00000132688	ENST00000368223	ENSP00000357206	1	NES	NES-001	4866	1621	ENSMUSG00000004891	0.50235	1.07967	0.672349	0.34221	2.1166	9.96228e-06	0.000858923
Negatively selected genes (p<10e-5)
Human orthologs of mouse essential gene (OGEE)	Human orthologs of mouse essential gene (DEG)	Cancer essential gene	Cancer genes (Kandoth et al., Nature, 2013)	Cancer genes (Lawrence et al. Nature, 2014)	Cancer gene (Cancer gene census)	Ensembl Gene ID	Ensembl Transcript ID	Ensembl Protein ID	Chromosome Name	Associated Gene Name	Associated Transcript Name	CDS_Length	Protein_Length	Mouse Orthologs	dN/dS	pN/pS(ESP,mp_exon)	p-value	q-value	CN/CS(ICGC,mp_exon)	p-value	q-value
						ENSG00000152591	ENST00000282478	ENSP00000282478	4	DSPP	DSPP-001	3906	1301	ENSMUSG00000053268	0.317571	0.162922	1.13618e-35	1.05774e-32	0.114154	2.4283e-164	2.99388e-160
Yes	Yes					ENSG00000112592	ENST00000230354	ENSP00000230354	6	TBP	TBP-001	1020	339	ENSMUSG00000014767	0.0410593	0.362477	0.0211877	0.0285757	0.0376934	1.42791e-83	4.40122e-80
Yes	Yes				OG	ENSG00000171843	ENST00000380338	ENSP00000369695	9	MLLT3	MLLT3-001	1707	568	ENSMUSG00000028496	0.0222154	0.44865	0.0160546	0.0229921	0.105378	3.13652e-44	5.52435e-41
Yes	Yes					ENSG00000183495	ENST00000333577	ENSP00000333602	12	EP400	EP400-203	9480	3159	ENSMUSG00000029505	0.103491	0.410281	1.14253e-18	1.53941e-16	0.385166	1.38294e-27	1.89449e-24
						ENSG00000196782	ENST00000509479	ENSP00000421180	4	MAML3	MAML3-001	3417	1138	ENSMUSG00000061143	0.139167	0.493814	0.000214672	0.000711729	0.254152	1.65961e-24	2.04615e-21
						ENSG00000172199	ENST00000302270	ENSP00000304188	11	OR8U1	OR8U1-001	930	309	ENSMUSG00000075200	0.109822	0.939239	0.861645	0.39789	0.323917	2.42477e-24	2.71775e-21
					Cancer_associate_gene	ENSG00000184384	ENST00000524717	ENSP00000434552	11	MAML2	MAML2-001	3471	1156	ENSMUSG00000031925	0.266792	0.845345	0.426566	0.255392	0.261584	3.58911e-23	3.40389e-20
						ENSG00000204544	ENST00000376296	ENSP00000365473	6	MUC21	MUC21-001	1701	566			0.611508	0.0739497	0.0741157	0.285341	3.12102e-22	2.74853e-19
						ENSG00000167676	ENST00000301286	ENSP00000301286	19	PLIN4	PLIN4-001	4074	1357	ENSMUSG00000002831	0.190921	0.577514	5.91395e-06	3.60047e-05	0.356	2.6477e-21	2.17625e-18
Yes						ENSG00000117983	ENST00000447027	ENSP00000415793	11	MUC5B	MUC5B-201	17298	5765	ENSMUSG00000066108	0.209877	0.470908	2.04631e-33	1.29373e-30	0.523741	4.55695e-21	3.51145e-18
						ENSG00000198788	ENST00000441003	ENSP00000415183	11	MUC2	MUC2-001	8454	2817			0.332925	7.15679e-39	1.47053e-35	0.519572	4.47599e-19	3.06583e-16
						ENSG00000184956	ENST00000421673	ENSP00000406861	11	MUC6	MUC6-001	7320	2439	ENSMUSG00000048191	0.255241	0.640541	0.000210009	0.00069937	0.570043	4.34885e-18	2.82197e-15
						ENSG00000100285	ENST00000310624	ENSP00000311997	22	NEFH	NEFH-001	3063	1020	ENSMUSG00000020396	0.121424	0.542085	0.00573663	0.0102676	0.368824	2.36936e-16	1.4606e-13
						ENSG00000184185	ENST00000583088	ENSP00000463778	17	KCNJ12	KCNJ12-001	1302	433	ENSMUSG00000042529	0.0120711	0.781034	0.294688	0.199442	0.506469	8.13712e-15	4.36189e-12
						ENSG00000130193	ENST00000336138	ENSP00000338607	8	THEM6	THEM6-001	627	208	ENSMUSG00000056665	0.0394086	1.06388	0.928488	0.415201	0.0299388	1.3741e-14	7.05894e-12
						ENSG00000119669	ENST00000238647	ENSP00000238647	14	IRF2BPL	IRF2BPL-001	2391	796	ENSMUSG00000034168	0.0558469	0.246302	6.78613e-12	2.3088e-10	0.208616	3.63311e-14	1.79172e-11
						ENSG00000178996	ENST00000326277	ENSP00000317332	5	SNX18	SNX18-001	1887	628	ENSMUSG00000042364	0.0676612	0.380289	0.000157537	0.000553327	0.248815	5.36526e-13	2.54419e-10
						ENSG00000090920	ENST00000221347	ENSP00000221347	19	FCGBP	FCGBP-001	16218	5405	ENSMUSG00000047730	0.161251	0.601092	7.40637e-09	1.14207e-07	0.598749	5.58271e-13	2.54925e-10
						ENSG00000114554	ENST00000393409	ENSP00000377061	3	PLXNA1	PLXNA1-001	5691	1896	ENSMUSG00000030084	0.0194155	0.346319	2.41423e-19	3.60771e-17	0.457712	1.12725e-11	4.63265e-09
						ENSG00000185262	ENST00000327490	ENSP00000331298	17	UBALD2	UBALD2-001	495	164	ENSMUSG00000050628	0.0822725	0.0755907	2.44245e-07	2.33151e-06	0.0196528	1.16679e-11	4.64049e-09
Yes	Yes					ENSG00000164651	ENST00000418710	ENSP00000408792	7	SP8	SP8-001	1527	508	ENSMUSG00000048562	0.00808575	0.23846	0.000633875	0.00171656	0.185659	1.42556e-11	5.42877e-09
Yes	Yes					ENSG00000128652	ENST00000249440	ENSP00000249440	2	HOXD3	HOXD3-001	1299	432	ENSMUSG00000079277	0.0462694	0.327666	0.000355719	0.00106897	0.252718	2.26592e-11	8.21669e-09
						ENSG00000168124	ENST00000304646	ENSP00000305424	16	OR1F1	OR1F1-001	939	312	ENSMUSG00000051003	0.215749	1.12658	0.69602	0.349559	0.290344	3.36379e-11	1.18493e-08
Yes	Yes					ENSG00000188095	ENST00000341735	ENSP00000342392	15	MESP2	MESP2-001	1194	397	ENSMUSG00000030543	0.330691	0.415252	0.0184751	0.0256713	0.209524	3.75118e-11	1.28469e-08
						ENSG00000163209	ENST00000295367	ENSP00000295367	1	SPRR3	SPRR3-001	510	169	ENSMUSG00000045539	0.555976	0.875501	0.747241	0.365392	0.265395	5.72887e-11	1.90897e-08
Yes	Yes					ENSG00000175344	ENST00000454250	ENSP00000407546	15	CHRNA7	CHRNA7-003	1596	531	ENSMUSG00000030525	0.0518956	0.825572	0.612288	0.321556	0.202272	9.37261e-11	3.04095e-08
						ENSG00000168412	ENST00000307161	ENSP00000302811	4	MTNR1A	MTNR1A-001	1053	350	ENSMUSG00000054764	0.0801459	0.547609	0.0294928	0.0367606	0.282278	1.3338e-10	4.11114e-08
						ENSG00000196109	ENST00000397121	ENSP00000380310	19	ZNF676	ZNF676-001	1767	588	ENSMUSG00000090659	0.274825	0.80547	0.518407	0.289571	0.474925	1.90003e-10	5.71358e-08
						ENSG00000065268	ENST00000251289	ENSP00000251289	19	WDR18	WDR18-001	1299	432	ENSMUSG00000035754	0.0762368	0.482816	0.00346013	0.00683948	0.232256	2.00843e-10	5.89575e-08
						ENSG00000183024	ENST00000328890	ENSP00000331545	17	OR1G1	OR1G1-001	942	313	ENSMUSG00000048173	0.154501	0.573378	0.113619	0.101547	0.255019	4.96854e-10	1.4246e-07
Yes	Yes					ENSG00000151067	ENST00000399634	ENSP00000382542	12	CACNA1C	CACNA1C-012	6630	2209	ENSMUSG00000051331	0.052823	0.264304	1.24664e-22	3.30517e-20	0.582724	1.10479e-09	3.09571e-07
						ENSG00000109927	ENST00000392793	ENSP00000376543	11	TECTA	TECTA-001	6468	2155	ENSMUSG00000037705	0.0285583	0.459165	5.32455e-11	1.43954e-09	0.551808	1.60069e-09	4.38557e-07
						ENSG00000204983	ENST00000486171	ENSP00000417854	7	PRSS1	PRSS1-003	786	261	ENSMUSG00000057163	0.223327	0.399428	0.0264633	0.0338785	0.433477	1.78672e-09	4.78885e-07
						ENSG00000167393	ENST00000390665	ENSP00000375080	X	PPP2R3B	PPP2R3B-001	1728	575	ENSMUSG00000095352	0.0199661	0.328874	4.32951e-11	1.19811e-09	0.268541	2.63358e-09	6.90846e-07
						ENSG00000204495	ENST00000376132	ENSP00000365302	1	PRAMEF13	PRAMEF13-001	1425	474	ENSMUSG00000078626	0.483919	2.7539	0.319033	0.210662	0.252102	4.35581e-09	1.11882e-06
Yes						ENSG00000169676	ENST00000304374	ENSP00000306129	4	DRD5	DRD5-001	1434	477	ENSMUSG00000039358	0.0715241	0.694293	0.245965	0.175789	0.438812	5.95714e-09	1.46047e-06
						ENSG00000184148	ENST00000328051	ENSP00000332163	1	SPRR4	SPRR4-001	240	79	ENSMUSG00000045566	0.272627	1.62787	0.519366	0.289922	0.132634	7.58494e-09	1.79838e-06
						ENSG00000141873	ENST00000545664	ENSP00000445345	19	SLC39A3	SLC39A3-003	972	323	ENSMUSG00000046822	0.0159008	0.513692	0.014721	0.0214941	0.230943	8.10175e-09	1.88467e-06
						ENSG00000176547	ENST00000319856	ENSP00000321419	11	OR4C3	OR4C3-001	990	329	ENSMUSG00000075069	0.169314	1.0321	0.920471	0.412997	0.44555	8.57932e-09	1.9588e-06
						ENSG00000239389	ENST00000289272	ENSP00000289272	5	PCDHA13	PCDHA13-003	2853	950			0.625034	0.0117531	0.0180186	0.515692	1.45212e-08	3.25515e-06
						ENSG00000172208	ENST00000302329	ENSP00000307751	11	OR4X2	OR4X2-002	912	303	ENSMUSG00000059910	0.269334	0.696673	0.212961	0.159009	0.341343	1.59234e-08	3.50575e-06
						ENSG00000176230	ENST00000315543	ENSP00000319197	14	OR4K17	OR4K17-001	1032	343			1.09763	0.815501	0.384717	0.31213	1.74243e-08	3.76889e-06
						ENSG00000181273	ENST00000326855	ENSP00000322784	11	OR5AK2	OR5AK2-001	930	309	ENSMUSG00000075220	0.203278	0.470686	0.00426752	0.00811721	0.349806	1.84416e-08	3.92015e-06
						ENSG00000211784	ENST00000390432	ENSP00000440313	14	TRAV10	TRAV10-001	343	114			0.526736	0.264067	0.184553	0.106338	1.95057e-08	4.07607e-06
						ENSG00000163817	ENST00000358525	ENSP00000346298	3	SLC6A20	SLC6A20-001	1779	592	ENSMUSG00000036814	0.0539821	0.355725	1.28026e-07	1.31908e-06	0.366013	3.49369e-08	7.06133e-06
						ENSG00000186226	ENST00000368770	ENSP00000357759	1	LCE1E	LCE1E-001	357	118			0.501353	0.0714514	0.0722418	0.233625	4.41436e-08	8.77825e-06
						ENSG00000187754	ENST00000298181	ENSP00000298181	X	SSX7	SSX7-001	567	188	ENSMUSG00000062814	0.456993	0.337652	0.0028974	0.00593261	0.208707	4.48819e-08	8.78339e-06
Yes						ENSG00000197724	ENST00000359246	ENSP00000352185	9	PHF2	PHF2-001	3291	1096	ENSMUSG00000038025	0.0397085	0.266414	7.17568e-15	4.75616e-13	0.447359	5.2164e-08	1.0049e-05
						ENSG00000091073	ENST00000324432	ENSP00000322885	7	DTX2	DTX2-001	1869	622	ENSMUSG00000004947	0.108489	0.370126	5.19548e-07	4.54753e-06	0.349372	6.18536e-08	1.17323e-05
						ENSG00000172154	ENST00000302124	ENSP00000303864	11	OR8I2	OR8I2-201	933	310	ENSMUSG00000075166	0.127598	0.72006	0.298862	0.201553	0.364595	7.09072e-08	1.32458e-05
						ENSG00000221858	ENST00000408949	ENSP00000386174	7	OR2A12	OR2A12-001	933	310	ENSMUSG00000073111	0.0767572	0.725187	0.421403	0.253456	0.365002	8.53773e-08	1.54798e-05
						ENSG00000172782	ENST00000310226	ENSP00000307821	17	FADS6	FADS6-001	1053	350	ENSMUSG00000044788	0.110777	0.51422	0.0115644	0.0178038	0.235386	8.84058e-08	1.57966e-05
						ENSG00000198967	ENST00000361284	ENSP00000354707	1	OR10Z1	OR10Z1-001	942	313	ENSMUSG00000050788	0.0948804	0.669501	0.244335	0.174943	0.399148	1.09245e-07	1.89704e-05
						ENSG00000105245	ENST00000252891	ENSP00000252891	19	NUMBL	NUMBL-001	1830	609	ENSMUSG00000063160	0.0483344	0.374829	0.000241758	0.000787238	0.34233	1.2364e-07	2.11718e-05
						ENSG00000162426	ENST00000377479	ENSP00000366699	1	SLC45A1	SLC45A1-202	2349	782	ENSMUSG00000039838	0.0436825	0.342183	2.30205e-09	4.01707e-08	0.373231	1.30924e-07	2.2112e-05
						ENSG00000187775	ENST00000389840	ENSP00000374490	17	DNAH17	DNAH17-201	13458	4485	ENSMUSG00000033987	0.0433427	0.532536	1.58259e-20	3.02493e-18	0.6578	1.69316e-07	2.78335e-05
						ENSG00000100280	ENST00000405198	ENSP00000384194	22	AP1B1	AP1B1-001	2850	949	ENSMUSG00000009090	0.0239376	0.369091	2.47219e-07	2.35171e-06	0.39533	1.76062e-07	2.85617e-05
						ENSG00000196240	ENST00000342927	ENSP00000343062	1	OR2T2	OR2T2-001	975	324	ENSMUSG00000091809	0.116043	0.787864	0.476396	0.273995	0.402346	2.5462e-07	4.02467e-05
						ENSG00000187258	ENST00000381539	ENSP00000370950	7	NPSR1	NPSR1-007	1173	390	ENSMUSG00000043659	0.0967693	1.20164	0.575169	0.308589	0.370968	2.78102e-07	4.34019e-05
						ENSG00000170255	ENST00000302797	ENSP00000305766	11	MRGPRX1	MRGPRX1-001	969	322	ENSMUSG00000070551	0.463792	0.633156	0.100026	0.0925584	0.462623	3.27046e-07	5.04024e-05
			Yes			ENSG00000227184	ENST00000525985	ENSP00000436337	8	EPPK1	EPPK1-001	7263	2420			0.831592	0.0494237	0.0547084	0.646147	5.2425e-07	7.69468e-05
Yes						ENSG00000066230	ENST00000264938	ENSP00000264938	5	SLC9A3	SLC9A3-001	2505	834	ENSMUSG00000036123	0.0400422	0.360752	2.64173e-10	6.04797e-09	0.422539	5.44381e-07	7.80434e-05
						ENSG00000172365	ENST00000302581	ENSP00000303076	11	OR5B2	OR5B2-001	930	309	ENSMUSG00000046913	0.254796	0.631462	0.164685	0.132803	0.344408	5.85694e-07	8.30009e-05
						ENSG00000058404	ENST00000395749	ENSP00000379098	7	CAMK2B	CAMK2B-002	2001	666	ENSMUSG00000057897	0.0140752	0.256494	5.3198e-07	4.64151e-06	0.390615	5.9297e-07	8.30771e-05
						ENSG00000254245	ENST00000253812	ENSP00000253812	5	PCDHGA3	PCDHGA3-001	2799	932			0.50877	0.00041794	0.00122069	0.512477	6.45108e-07	8.93663e-05
						ENSG00000170929	ENST00000429566	ENSP00000401966	19	OR1M1	OR1M1-001	942	313	ENSMUSG00000054141	0.0920969	1.133	0.687408	0.346824	0.384778	8.05949e-07	0.000110407
						ENSG00000155816	ENST00000319653	ENSP00000318884	1	FMN2	FMN2-001	5169	1722	ENSMUSG00000028354	0.206158	0.414292	1.49987e-08	2.07182e-07	0.675515	8.67133e-07	0.000117483
						ENSG00000171435	ENST00000339824	ENSP00000339952	12	KSR2	KSR2-001	2853	950	ENSMUSG00000061578	0.0227586	0.290869	2.61462e-09	4.48004e-08	0.553652	8.98538e-07	0.000120415
Yes	Yes				OG	ENSG00000144476	ENST00000272928	ENSP00000272928	2	ACKR3	ACKR3-001	1089	362	ENSMUSG00000044337	0.0366173	0.359508	0.000136977	0.000492908	0.383275	9.42631e-07	0.000124966
						ENSG00000104897	ENST00000221494	ENSP00000221494	19	SF3A2	SF3A2-001	1395	464	ENSMUSG00000020211	0.0256862	0.213197	1.08369e-05	6.00997e-05	0.288353	9.71927e-07	0.000127479
						ENSG00000170953	ENST00000306842	ENSP00000307159	11	OR8B12	OR8B12-001	933	310	ENSMUSG00000063350	0.0939438	0.736044	0.378	0.236081	0.363792	1.16157e-06	0.000150749
						ENSG00000182634	ENST00000330487	ENSP00000329689	11	OR10G7	OR10G7-001	936	311	ENSMUSG00000044292	0.117761	0.693271	0.23909	0.172398	0.424466	1.20395e-06	0.000153474
						ENSG00000204961	ENST00000532602	ENSP00000436042	5	PCDHA9	PCDHA9-001	2853	950			0.598453	0.00257326	0.00540491	0.542705	1.20747e-06	0.000153474
Yes	Yes					ENSG00000102935	ENST00000561648	ENSP00000455426	16	ZNF423	ZNF423-001	3855	1284	ENSMUSG00000045333	0.0115876	0.268609	1.21058e-20	2.36896e-18	0.565208	1.23739e-06	0.000155672
Yes						ENSG00000101276	ENST00000217254	ENSP00000217254	20	SLC52A3	SLC52A3-001	1410	469	ENSMUSG00000027463	0.0826133	0.470703	0.000801376	0.00207775	0.286245	1.25387e-06	0.000156153
Yes						ENSG00000134460	ENST00000379959	ENSP00000369293	10	IL2RA	IL2RA-001	819	272	ENSMUSG00000026770	0.368136	0.718706	0.372552	0.233753	0.271632	1.31832e-06	0.000162537
						ENSG00000221989	ENST00000408979	ENSP00000386209	7	OR2A2	OR2A2-001	957	318	ENSMUSG00000071481	0.184961	0.844317	0.60812	0.320247	0.413996	1.49162e-06	0.000182082
						ENSG00000198657	ENST00000356130	ENSP00000348449	11	OR8B4	OR8B4-001	930	309	ENSMUSG00000066747	0.148958	0.653675	0.21967	0.162611	0.383405	1.51089e-06	0.000182627
						ENSG00000107331	ENST00000341511	ENSP00000344155	9	ABCA2	ABCA2-002	7311	2436	ENSMUSG00000026944	0.0295863	0.308226	2.07338e-23	6.31146e-21	0.527633	1.56474e-06	0.000187213
						ENSG00000185730	ENST00000330143	ENSP00000328515	8	ZNF696	ZNF696-001	1125	374	ENSMUSG00000062944	0.0135794	1.1661	0.729857	0.36035	0.269587	1.5792e-06	0.000187213
Yes						ENSG00000116254	ENST00000262450	ENSP00000262450	1	CHD5	CHD5-001	5865	1954	ENSMUSG00000005045	0.0251037	0.228008	8.569e-29	4.40175e-26	0.588547	1.59549e-06	0.000187343
						ENSG00000181135	ENST00000358656	ENSP00000351482	8	ZNF707	ZNF707-001	1116	371	ENSMUSG00000034429	0.138593	0.404598	0.0010548	0.00260076	0.321149	2.215e-06	0.000257632
Yes	Yes					ENSG00000066735	ENST00000423312	ENSP00000388241	14	KIF26A	KIF26A-002	5649	1882	ENSMUSG00000021294	0.150211	0.610085	6.94331e-05	0.000283631	0.52986	2.44537e-06	0.000281768
						ENSG00000197891	ENST00000377574	ENSP00000366797	11	SLC22A12	SLC22A12-001	1662	553	ENSMUSG00000061742	0.197632	0.487259	0.00186078	0.00413229	0.382424	3.09014e-06	0.000349528
						ENSG00000196363	ENST00000358625	ENSP00000351446	9	WDR5	WDR5-001	1005	334	ENSMUSG00000026917	0	0.0935818	9.58915e-09	1.41749e-07	0.190001	3.11896e-06	0.000349582
						ENSG00000167766	ENST00000545872	ENSP00000440713	19	ZNF83	ZNF83-002	1551	516			0.651415	0.129241	0.111648	0.386826	3.26364e-06	0.000359266
						ENSG00000167634	ENST00000446217	ENSP00000414273	19	NLRP7	NLRP7-202	3198	1065	ENSMUSG00000035177	0.298424	0.574547	0.00070373	0.00186758	0.585708	3.32727e-06	0.000360777
						ENSG00000184954	ENST00000327335	ENSP00000329153	12	OR6C70	OR6C70-001	939	312	ENSMUSG00000059134	0.190437	0.620276	0.206162	0.155509	0.374621	3.3359e-06	0.000360777
						ENSG00000179695	ENST00000322678	ENSP00000323606	12	OR6C2	OR6C2-001	939	312	ENSMUSG00000047626	0.141916	0.508415	0.0300253	0.0373054	0.389751	3.49275e-06	0.000374208
Yes	Yes					ENSG00000162849	ENST00000407071	ENSP00000385545	1	KIF26B	KIF26B-005	6327	2108	ENSMUSG00000026494	0.0674956	0.404326	3.38977e-15	2.26506e-13	0.596741	3.5338e-06	0.000374208
					OG	ENSG00000186716	ENST00000305877	ENSP00000303507	22	BCR	BCR-001	3816	1271	ENSMUSG00000009681	0.0367907	0.380673	1.72089e-09	3.15324e-08	0.459209	3.55114e-06	0.000374208
						ENSG00000167653	ENST00000301258	ENSP00000301258	8	PSCA	PSCA-001	345	114	ENSMUSG00000022598	0.190298	0.452987	0.132347	0.113497	0.1642	4.37222e-06	0.000456827
Yes	Yes					ENSG00000123908	ENST00000220592	ENSP00000220592	8	AGO2	AGO2-001	2580	859	ENSMUSG00000036698	0.00639545	0.070006	1.35961e-26	5.88135e-24	0.443464	4.45808e-06	0.000461884
Yes					Cancer_associate_gene	ENSG00000164362	ENST00000310581	ENSP00000309572	5	TERT	TERT-001	3399	1132	ENSMUSG00000021611	0.178189	0.282459	4.65452e-12	1.67786e-10	0.488328	4.89443e-06	0.000502866
			Yes			ENSG00000187837	ENST00000343677	ENSP00000339566	6	HIST1H1C	HIST1H1C-001	642	213	ENSMUSG00000036181	0.0251316	0.606188	0.0198027	0.0271352	0.358054	5.06819e-06	0.000516415
						ENSG00000176231	ENST00000322107	ENSP00000318834	19	OR10H4	OR10H4-001	951	316	ENSMUSG00000054666	0.176657	0.801627	0.480116	0.275465	0.403461	5.46481e-06	0.000552264
						ENSG00000171936	ENST00000305892	ENSP00000307130	19	OR10H3	OR10H3-001	951	316	ENSMUSG00000054666	0.167296	0.739696	0.377904	0.236081	0.343946	5.74313e-06	0.000575671
						ENSG00000221888	ENST00000408896	ENSP00000386138	1	OR1C1	OR1C1-001	945	314	ENSMUSG00000048996	0.0371093	0.522042	0.0445805	0.0505036	0.412578	5.90153e-06	0.000586779
						ENSG00000186881	ENST00000334726	ENSP00000334452	9	OR13F1	OR13F1-001	960	319	ENSMUSG00000089717	0.205472	0.919799	0.797607	0.37967	0.429663	6.74015e-06	0.000654391
						ENSG00000196242	ENST00000366487	ENSP00000355443	1	OR2C3	OR2C3-001	963	320	ENSMUSG00000046575	0.0940962	0.870976	0.675654	0.343274	0.440111	6.97695e-06	0.000672027
						ENSG00000105193	ENST00000339471	ENSP00000367806	19	RPS16	RPS16-004	459	152	ENSMUSG00000037563	0	0.416535	0.0806757	0.0790684	0.167484	7.15505e-06	0.00068384
						ENSG00000166411	ENST00000299518	ENSP00000299518	15	IDH3A	IDH3A-001	1101	366	ENSMUSG00000032279	0.0225825	0.50664	0.0695179	0.0707026	0.246212	7.41284e-06	0.000703028
Yes	Yes		Yes			ENSG00000182463	ENST00000371497	ENSP00000360552	20	TSHZ2	TSHZ2-001	3105	1034	ENSMUSG00000047907	0.0765067	0.576615	0.000853308	0.0021896	0.594373	7.79941e-06	0.000734044
						ENSG00000175229	ENST00000312006	ENSP00000308591	11	GAL3ST3	GAL3ST3-001	1296	431	ENSMUSG00000047658	0.0269531	0.598934	0.136965	0.116196	0.44244	8.44026e-06	0.00078834
						ENSG00000100678	ENST00000381269	ENSP00000370669	14	SLC8A3	SLC8A3-003	2784	927	ENSMUSG00000079055	0.065681	0.559388	0.0029232	0.00597205	0.576948	8.86555e-06	0.000813657
						ENSG00000178394	ENST00000323865	ENSP00000316244	5	HTR1A	HTR1A-001	1269	422	ENSMUSG00000021721	0.0666905	0.5956	0.111377	0.100033	0.496748	8.94855e-06	0.000813657
						ENSG00000164535	ENST00000297056	ENSP00000297056	7	DAGLB	DAGLB-001	2019	672	ENSMUSG00000039206	0.134156	1.13591	0.549303	0.300038	0.365908	8.9753e-06	0.000813657
Yes						ENSG00000137809	ENST00000423218	ENSP00000403392	15	ITGA11	ITGA11-001	3570	1189	ENSMUSG00000032243	0.0640479	0.40951	8.77687e-10	1.79444e-08	0.52251	9.2534e-06	0.00082784
Yes	Yes					ENSG00000103449	ENST00000251020	ENSP00000251020	16	SALL1	SALL1-001	3975	1324	ENSMUSG00000031665	0.113395	0.417829	6.67423e-08	7.44301e-07	0.639502	9.26604e-06	0.00082784
Yes	Yes					ENSG00000101292	ENST00000217270	ENSP00000217270	20	PROKR2	PROKR2-001	1155	384	ENSMUSG00000050558	0.0513865	0.675593	0.133295	0.114062	0.514852	9.7061e-06	0.000851837
						ENSG00000174595	ENST00000310992	ENSP00000310878	7	KLF14	KLF14-001	972	323	ENSMUSG00000073209	0.225685	0.557972	0.202831	0.153674	0.282251	9.74191e-06	0.000851837
						ENSG00000135750	ENST00000366621	ENSP00000355580	1	KCNK1	KCNK1-001	1011	336	ENSMUSG00000033998	0.026021	0.516641	0.0591436	0.0626333	0.397627	9.93305e-06	0.000858923
