# Supplementary material for: Mutation-profile-based methods for understanding selection forces in cancer somatic mutations: a comparative analysis
Source: Oncotarget. 2017 Jul 19;8(35):58835–46. doi: 10.18632/oncotarget.19371 (PMC5601697; doi:10.18632/oncotarget.19371)
Supplement: Supplementary file 4 [file oncotarget-08-58835-s004.xlsx]

## Sheet: Sheet1
Functional enrichment analysis of 29 strong positively selected genes (p<0.01, FDR<10%)
Category	Term	PValue	FDR%
GOTERM_BP_DIRECT	GO:0043524~negative regulation of neuron apoptotic process	3.43128e-05	0.0507345
GOTERM_BP_DIRECT	GO:0010628~positive regulation of gene expression	0.00048125	0.709381
GOTERM_BP_DIRECT	GO:0050821~protein stabilization	0.000928546	1.3645
GOTERM_BP_DIRECT	GO:0038128~ERBB2 signaling pathway	0.00133373	1.95446
GOTERM_BP_DIRECT	GO:0034613~cellular protein localization	0.00170572	2.49319
GOTERM_BP_DIRECT	GO:0034644~cellular response to UV	0.00178539	2.60821
GOTERM_BP_DIRECT	GO:0060048~cardiac muscle contraction	0.0018668	2.72562
GOTERM_BP_DIRECT	GO:0008285~negative regulation of cell proliferation	0.00222695	3.24342
GOTERM_BP_DIRECT	GO:0043161~proteasome-mediated ubiquitin-dependent protein catabolic process	0.00292171	4.23505
GOTERM_BP_DIRECT	GO:0070373~negative regulation of ERK1 and ERK2 cascade	0.00308189	4.46233
GOTERM_BP_DIRECT	GO:0035690~cellular response to drug	0.00433226	6.21924
GOTERM_BP_DIRECT	GO:1902806~regulation of cell cycle G1/S phase transition	0.00570527	8.11376
KEGG_PATHWAY	hsa05213:Endometrial cancer	1.57758e-07	0.000180821
KEGG_PATHWAY	hsa05210:Colorectal cancer	3.86648e-07	0.000443173
KEGG_PATHWAY	hsa05215:Prostate cancer	2.24665e-06	0.00257506
KEGG_PATHWAY	hsa05212:Pancreatic cancer	1.97672e-05	0.0226547
KEGG_PATHWAY	hsa05214:Glioma	1.97672e-05	0.0226547
KEGG_PATHWAY	hsa05218:Melanoma	2.80925e-05	0.0321947
KEGG_PATHWAY	hsa05220:Chronic myeloid leukemia	2.96966e-05	0.0340328
KEGG_PATHWAY	hsa05200:Pathways in cancer	3.36019e-05	0.0385075
KEGG_PATHWAY	hsa05216:Thyroid cancer	5.19944e-05	0.0595794
KEGG_PATHWAY	hsa05205:Proteoglycans in cancer	0.000121732	0.13944
KEGG_PATHWAY	hsa04068:FoxO signaling pathway	0.000335002	0.383304
KEGG_PATHWAY	hsa05223:Non-small cell lung cancer	0.000377452	0.43178
KEGG_PATHWAY	hsa05161:Hepatitis B	0.000452682	0.517634
KEGG_PATHWAY	hsa05230:Central carbon metabolism in cancer	0.00055997	0.639957
KEGG_PATHWAY	hsa05211:Renal cell carcinoma	0.000586109	0.669738
KEGG_PATHWAY	hsa04012:ErbB signaling pathway	0.00137215	1.56151
KEGG_PATHWAY	hsa04510:Focal adhesion	0.00168975	1.91975
KEGG_PATHWAY	hsa04919:Thyroid hormone signaling pathway	0.00297883	3.3616
KEGG_PATHWAY	hsa04722:Neurotrophin signaling pathway	0.00344513	3.87839
KEGG_PATHWAY	hsa04071:Sphingolipid signaling pathway	0.00344513	3.87839
KEGG_PATHWAY	hsa05166:HTLV-I infection	0.00373401	4.19728
KEGG_PATHWAY	hsa05160:Hepatitis C	0.00460348	5.15124
KEGG_PATHWAY	hsa05219:Bladder cancer	0.00494893	5.52785
KEGG_PATHWAY	hsa04550:Signaling pathways regulating pluripotency of stem cells	0.0053144	5.9248
KEGG_PATHWAY	hsa05221:Acute myeloid leukemia	0.00908223	9.92932
Functional enrichment analysis of 112 strong negatively selected genes (p<0.01, FDR<10%)*
Category	Term	PValue	FDR
GOTERM_BP_DIRECT	GO:0007219~Notch signaling pathway	1.2402e-05	0.0175821
KEGG_PATHWAY	hsa04330:Notch signaling pathway	0.00161849	1.73152
*Olfactory receptors were excluded
