# Supplementary material for: Mutation-profile-based methods for understanding selection forces in cancer somatic mutations: a comparative analysis
Source: Oncotarget. 2017 Jul 19;8(35):58835–46. doi: 10.18632/oncotarget.19371 (PMC5601697; doi:10.18632/oncotarget.19371)
Supplement: Supplementary file 5 [file oncotarget-08-58835-s005.xlsx]

## Sheet: Sheet1
Ensembl Gene ID	Ensembl Transcript ID	Ensembl Protein ID	Chromosome Name	Associated Gene Name	Associated Transcript Name	CDS_Length	Protein_Length	Mouse Orthologs	dN/dS	pN/pS(ESP,mp_exon)	p-value	q-value	CN/CS(ICGC,mp_exon)	p-value	q-value	Tumor vs. Normal	p-value	Fold Change
ENSG00000163209	ENST00000295367	ENSP00000295367	1	SPRR3	SPRR3-001	510	169	ENSMUSG00000045539	0.555976	0.875501	0.747241	0.365392	0.265395	5.72887e-11	1.90897e-08	Skin Squamous Cell Carcinoma vs. Normal	2.68e-05	33.553
ENSG00000167653	ENST00000301258	ENSP00000301258	8	PSCA	PSCA-001	345	114	ENSMUSG00000022598	0.190298	0.452987	0.132347	0.113497	0.1642	4.37222e-06	0.000456827	Pancreatic Adenocarcinoma vs. Normal	3.18e-05	21.611
ENSG00000134460	ENST00000379959	ENSP00000369293	10	IL2RA	IL2RA-001	819	272	ENSMUSG00000026770	0.368136	0.718706	0.372552	0.233753	0.271632	1.31832e-06	0.000162537	Oral Cavity Squamous Cell Carcinoma vs. Normal	1.6e-19	5.282
ENSG00000166411	ENST00000299518	ENSP00000299518	15	IDH3A	IDH3A-001	1101	366	ENSMUSG00000032279	0.0225825	0.50664	0.0695179	0.0707026	0.246212	7.41284e-06	0.000703028	Cutaneous Melanoma vs. Normal	1.4e-12	4.665
ENSG00000175344	ENST00000454250	ENSP00000407546	15	CHRNA7	CHRNA7-003	1596	531	ENSMUSG00000030525	0.0518956	0.825572	0.612288	0.321556	0.202272	9.37261e-11	3.04095e-08	Chronic Lymphocytic Leukemia vs. Normal	1.03e-06	4.151
ENSG00000196242	ENST00000366487	ENSP00000355443	1	OR2C3	OR2C3-001	963	320	ENSMUSG00000046575	0.0940962	0.870976	0.675654	0.343274	0.440111	6.97695e-06	0.000672027	Testicular Seminoma vs. Normal	5.94e-11	3.371
ENSG00000204544	ENST00000376296	ENSP00000365473	6	MUC21	MUC21-001	1701	566			0.611508	0.0739497	0.0741157	0.285341	3.12102e-22	2.74853e-19	Lung Adenocarcinoma vs. Normal	2.03e-09	3.248
ENSG00000184384	ENST00000524717	ENSP00000434552	11	MAML2	MAML2-001	3471	1156	ENSMUSG00000031925	0.266792	0.845345	0.426566	0.255392	0.261584	3.58911e-23	3.40389e-20	Glioblastoma vs. Normal	6.72e-22	3.233
ENSG00000167766	ENST00000545872	ENSP00000440713	19	ZNF83	ZNF83-002	1551	516			0.651415	0.129241	0.111648	0.386826	3.26364e-06	0.000359266	Cirrhosis vs. Normal	4.36e-19	3.01
ENSG00000185730	ENST00000330143	ENSP00000328515	8	ZNF696	ZNF696-001	1125	374	ENSMUSG00000062944	0.0135794	1.1661	0.729857	0.36035	0.269587	1.5792e-06	0.000187213	Gastric Intestinal Type Adenocarcinoma vs. Normal	9.89e-08	2.457
ENSG00000135750	ENST00000366621	ENSP00000355580	1	KCNK1	KCNK1-001	1011	336	ENSMUSG00000033998	0.026021	0.516641	0.0591436	0.0626333	0.397627	9.93305e-06	0.000858923	Superficial Bladder Cancer vs. Normal	2.79e-08	2.385
ENSG00000105193	ENST00000339471	ENSP00000367806	19	RPS16	RPS16-004	459	152	ENSMUSG00000037563	0	0.416535	0.0806757	0.0790684	0.167484	7.15505e-06	0.00068384	Desmoplastic Medulloblastoma vs. Normal	9.11e-05	2.301
ENSG00000178394	ENST00000323865	ENSP00000316244	5	HTR1A	HTR1A-001	1269	422	ENSMUSG00000021721	0.0666905	0.5956	0.111377	0.100033	0.496748	8.94855e-06	0.000813657	Invasive Breast Carcinoma Stroma vs. Normal	6.32e-12	2.266
ENSG00000164535	ENST00000297056	ENSP00000297056	7	DAGLB	DAGLB-001	2019	672	ENSMUSG00000039206	0.134156	1.13591	0.549303	0.300038	0.365908	8.9753e-06	0.000813657	B-Cell Childhood Acute Lymphoblastic Leukemia vs. Normal	1.44e-60	2.192
ENSG00000183024	ENST00000328890	ENSP00000331545	17	OR1G1	OR1G1-001	942	313	ENSMUSG00000048173	0.154501	0.573378	0.113619	0.101547	0.255019	4.96854e-10	1.4246e-07	Acute Adult T-Cell Leukemia/Lymphoma vs. Normal	0.002	1.963
ENSG00000169676	ENST00000304374	ENSP00000306129	4	DRD5	DRD5-001	1434	477	ENSMUSG00000039358	0.0715241	0.694293	0.245965	0.175789	0.438812	5.95714e-09	1.46047e-06	Desmoplastic Medulloblastoma vs. Normal	0.002	1.894
ENSG00000175229	ENST00000312006	ENSP00000308591	11	GAL3ST3	GAL3ST3-001	1296	431	ENSMUSG00000047658	0.0269531	0.598934	0.136965	0.116196	0.44244	8.44026e-06	0.00078834	Testicular Seminoma vs. Normal	0.001	1.88
ENSG00000196240	ENST00000342927	ENSP00000343062	1	OR2T2	OR2T2-001	975	324	ENSMUSG00000091809	0.116043	0.787864	0.476396	0.273995	0.402346	2.5462e-07	4.02467e-05	Mucinous Breast Carcinoma vs. Normal	0.003	1.436
ENSG00000170255	ENST00000302797	ENSP00000305766	11	MRGPRX1	MRGPRX1-001	969	322	ENSMUSG00000070551	0.463792	0.633156	0.100026	0.0925584	0.462623	3.27046e-07	5.04024e-05	Medullary Breast Carcinoma vs. Normal	0.001	1.393
ENSG00000168124	ENST00000304646	ENSP00000305424	16	OR1F1	OR1F1-001	939	312	ENSMUSG00000051003	0.215749	1.12658	0.69602	0.349559	0.290344	3.36379e-11	1.18493e-08	Invasive Papillary Breast Carcinoma vs. Normal	0.013	1.322
ENSG00000186226	ENST00000368770	ENSP00000357759	1	LCE1E	LCE1E-001	357	118			0.501353	0.0714514	0.0722418	0.233625	4.41436e-08	8.77825e-06	Mixed Lobular and Ductal Breast Carcinoma vs. Normal	0.003	1.3
ENSG00000204495	ENST00000376132	ENSP00000365302	1	PRAMEF13	PRAMEF13-001	1425	474	ENSMUSG00000078626	0.483919	2.7539	0.319033	0.210662	0.252102	4.35581e-09	1.11882e-06	Micropapillary Lung Adenocarcinoma vs. Normal	0.043	1.289
ENSG00000176231	ENST00000322107	ENSP00000318834	19	OR10H4	OR10H4-001	951	316	ENSMUSG00000054666	0.176657	0.801627	0.480116	0.275465	0.403461	5.46481e-06	0.000552264	Dedifferentiated Liposarcoma vs. Normal	0.005	1.213
ENSG00000172208	ENST00000302329	ENSP00000307751	11	OR4X2	OR4X2-002	912	303	ENSMUSG00000059910	0.269334	0.696673	0.212961	0.159009	0.341343	1.59234e-08	3.50575e-06	Intraductal Cribriform Breast Adenocarcinoma vs. Normal	0.000152	1.213
ENSG00000174595	ENST00000310992	ENSP00000310878	7	KLF14	KLF14-001	972	323	ENSMUSG00000073209	0.225685	0.557972	0.202831	0.153674	0.282251	9.74191e-06	0.000851837	Glioblastoma vs. Normal	0.000738	1.21
ENSG00000196109	ENST00000397121	ENSP00000380310	19	ZNF676	ZNF676-001	1767	588	ENSMUSG00000090659	0.274825	0.80547	0.518407	0.289571	0.474925	1.90003e-10	5.71358e-08	Dedifferentiated Liposarcoma vs. Normal	0.006	1.195
ENSG00000187258	ENST00000381539	ENSP00000370950	7	NPSR1	NPSR1-007	1173	390	ENSMUSG00000043659	0.0967693	1.20164	0.575169	0.308589	0.370968	2.78102e-07	4.34019e-05	Primary Glioblastoma vs. Normal	1.48e-20	1.172
ENSG00000184148	ENST00000328051	ENSP00000332163	1	SPRR4	SPRR4-001	240	79	ENSMUSG00000045566	0.272627	1.62787	0.519366	0.289922	0.132634	7.58494e-09	1.79838e-06	Uterine Corpus Leiomyosarcoma vs. Normal	0.025	1.163
ENSG00000221858	ENST00000408949	ENSP00000386174	7	OR2A12	OR2A12-001	933	310	ENSMUSG00000073111	0.0767572	0.725187	0.421403	0.253456	0.365002	8.53773e-08	1.54798e-05	Anaplastic Oligodendroglioma vs. Normal	0.013	1.157
ENSG00000186881	ENST00000334726	ENSP00000334452	9	OR13F1	OR13F1-001	960	319	ENSMUSG00000089717	0.205472	0.919799	0.797607	0.37967	0.429663	6.74015e-06	0.000654391	Multiple Myeloma vs. Normal	2.63e-19	1.156
ENSG00000198967	ENST00000361284	ENSP00000354707	1	OR10Z1	OR10Z1-001	942	313	ENSMUSG00000050788	0.0948804	0.669501	0.244335	0.174943	0.399148	1.09245e-07	1.89704e-05	Bladder Urothelial Carcinoma vs. Normal	0.000964	1.149
ENSG00000221989	ENST00000408979	ENSP00000386209	7	OR2A2	OR2A2-001	957	318	ENSMUSG00000071481	0.184961	0.844317	0.60812	0.320247	0.413996	1.49162e-06	0.000182082	Secondary Glioblastoma vs. Normal	0.000153	1.146
ENSG00000171936	ENST00000305892	ENSP00000307130	19	OR10H3	OR10H3-001	951	316	ENSMUSG00000054666	0.167296	0.739696	0.377904	0.236081	0.343946	5.74313e-06	0.000575671	Pancreatic Intraepithelial Neoplasia vs. Normal	6.13e-05	1.138
ENSG00000170929	ENST00000429566	ENSP00000401966	19	OR1M1	OR1M1-001	942	313	ENSMUSG00000054141	0.0920969	1.133	0.687408	0.346824	0.384778	8.05949e-07	0.000110407	Glioblastoma vs. Normal	0.011	1.13
ENSG00000101292	ENST00000217270	ENSP00000217270	20	PROKR2	PROKR2-001	1155	384	ENSMUSG00000050558	0.0513865	0.675593	0.133295	0.114062	0.514852	9.7061e-06	0.000851837	Brain Glioblastoma vs. Normal	6.26e-64	1.124
ENSG00000172199	ENST00000302270	ENSP00000304188	11	OR8U1	OR8U1-001	930	309	ENSMUSG00000075200	0.109822	0.939239	0.861645	0.39789	0.323917	2.42477e-24	2.71775e-21	Micropapillary Lung Adenocarcinoma vs. Normal	0.023	1.115
ENSG00000176547	ENST00000319856	ENSP00000321419	11	OR4C3	OR4C3-001	990	329	ENSMUSG00000075069	0.169314	1.0321	0.920471	0.412997	0.44555	8.57932e-09	1.9588e-06	Multiple Myeloma vs. Normal	4.1e-12	1.111
ENSG00000170953	ENST00000306842	ENSP00000307159	11	OR8B12	OR8B12-001	933	310	ENSMUSG00000063350	0.0939438	0.736044	0.378	0.236081	0.363792	1.16157e-06	0.000150749	Multiple Myeloma vs. Normal	6.96e-12	1.096
ENSG00000184185	ENST00000583088	ENSP00000463778	17	KCNJ12	KCNJ12-001	1302	433	ENSMUSG00000042529	0.0120711	0.781034	0.294688	0.199442	0.506469	8.13712e-15	4.36189e-12	Ovarian Serous Surface Papillary Carcinoma vs. Normal	1.01e-06	1.074
ENSG00000182634	ENST00000330487	ENSP00000329689	11	OR10G7	OR10G7-001	936	311	ENSMUSG00000044292	0.117761	0.693271	0.23909	0.172398	0.424466	1.20395e-06	0.000153474	Infiltrating Bladder Urothelial Carcinoma vs. Normal	4.24e-06	1.057
ENSG00000184954	ENST00000327335	ENSP00000329153	12	OR6C70	OR6C70-001	939	312	ENSMUSG00000059134	0.190437	0.620276	0.206162	0.155509	0.374621	3.3359e-06	0.000360777	Gastric Tubular Adenocarcinoma vs. Normal	0.012	1.053
ENSG00000172154	ENST00000302124	ENSP00000303864	11	OR8I2	OR8I2-201	933	310	ENSMUSG00000075166	0.127598	0.72006	0.298862	0.201553	0.364595	7.09072e-08	1.32458e-05	Prostate Adenocarcinoma vs. Normal	4.18e-07	1.027
ENSG00000172365	ENST00000302581	ENSP00000303076	11	OR5B2	OR5B2-001	930	309	ENSMUSG00000046913	0.254796	0.631462	0.164685	0.132803	0.344408	5.85694e-07	8.30009e-05	Prostate Adenocarcinoma vs. Normal	1.63e-06	1.026
ENSG00000198657	ENST00000356130	ENSP00000348449	11	OR8B4	OR8B4-001	930	309	ENSMUSG00000066747	0.148958	0.653675	0.21967	0.162611	0.383405	1.51089e-06	0.000182627	Acute Myeloid Leukemia vs. Normal	0.001	1.022
ENSG00000176230	ENST00000315543	ENSP00000319197	14	OR4K17	OR4K17-001	1032	343			1.09763	0.815501	0.384717	0.31213	1.74243e-08	3.76889e-06	Follicular Variant Thyroid Gland Papillary Carcinoma vs. Normal	0.000367	1.019
ENSG00000130193	ENST00000336138	ENSP00000338607	8	THEM6	THEM6-001	627	208	ENSMUSG00000056665	0.0394086	1.06388	0.928488	0.415201	0.0299388	1.3741e-14	7.05894e-12
ENSG00000211784	ENST00000390432	ENSP00000440313	14	TRAV10	TRAV10-001	343	114			0.526736	0.264067	0.184553	0.106338	1.95057e-08	4.07607e-06
