# Supplementary material for: Mutation-profile-based methods for understanding selection forces in cancer somatic mutations: a comparative analysis
Source: Oncotarget. 2017 Jul 19;8(35):58835–46. doi: 10.18632/oncotarget.19371 (PMC5601697; doi:10.18632/oncotarget.19371)
Supplement: Supplementary file 6 [file oncotarget-08-58835-s006.xlsx]

## Sheet: select_force_tissue_statistics
Cancer type	#Positively selected genes	Positively selected gene list	#Negatively selected genes	Negatively selected gene list
Bladder cancer	5	MUC4 TTN PIK3CA MACF1 HRAS	99	FMN2 PLXNA1 DNAH10 EP400 NEFH GGT1 DOT1L KRTAP5-10 KCNU1 PLXND1 MLLT3 SRCAP USP17L2 FAH UPF3A KRTAP4-8 FRG1 ADD1 ZBTB22 MAST4 ESYT1 CASZ1 FZD1 VILL COL6A2 DBX1 PIK3R5 KMT2D FLVCR2 GSAP SPATA3 TPSD1 ZBTB17 ASAP3 NUDT10 ZMIZ1 LGR4 DRD5 TMC7 PAQR9 LHX1 KIAA1462 OR4D1 CYP24A1 ADCK1 LIMS2 COL20A1 NPY2R SARDH BEGAIN C19orf40 LRRC8A TMEM54 PTAFR POTEF PANX1 ZNF786 ZNF285 SCAMP5 CEACAM1 ARID2 ARID1B OR5M…
Blood cancer	4	NRAS SF3B1 TP53 KRAS	86	MUC2 FCGBP IGLV3-25 KCNJ12 FAM230A PDE4DIP FMN2 MUC21 TAS2R43 MUC5B NBPF8 PCDHB7 NCKAP5 IGHJ6 USP17L19 HECW1 KRTAP5-5 AHNAK2 SLC27A6 POTEM BTNL2 UTP20 USP17L28 MYH3 GOLGA6B LINC00955 LAMB1 COL6A3 KRT3 MAML3 EP400 MAML2 USP17L27 KRTAP5-1 RPS16 IGHV3-66 CDK11A LNP1 EIF3C LCE1E SLC25A5 RP11-195B21.3 QRICH2 PRAMEF7 KRTAP10-4 NEFH NLRP13 XPO7 TBP WDR44 CHRNA7 TJP1 CR769776.1 C4B BAI3 OR4F6 MTOR ZFYVE1…
Bone cancer	1	IDH1	0
Brain cancer	10	EGFR SPTA1 TCHH TP53 IDH1 PTEN PIK3CA CIC DDX3X CTNNB1	57	MLLT3 KAT6A NCOA6 TBP RUNX2 FYB KRTAP10-6 MAP4 OR51L1 ASXL1 COL15A1 KRTAP10-8 MYT1 IRX2 RASSF6 BARHL2 KNTC1 ABCA8 ZC3H4 VLDLR KCND2 SPATS2L ZNF83 RPF2 COBL SCUBE1 ZNF717 IL4I1 HTR1D TTYH2 LRIG3 SLCO1B3 LST3 KRBA1 ACKR2 PRODH2 NAGA TPSD1 ZNF519 PCDHA12 DPYSL2 UPF3A HCRTR2 TXNIP TAS2R13 PKD1 C6 ANKRD17 UGT1A1 CADM1 HLA-DOA EP400 MS4A14 PTPRB ADAM28 DCHS2 NBPF10
Breast cancer	15	VPS13C PRRC2B REV3L SPTAN1 KDM5B FMNL3 PIK3CA TP53 DCHS1 TCHH ERBB2 CACNA1E HUWE1 DST TTN	105	MUC5B FCGBP GPR116 UGT1A3 MTUS2 SCN4A UGT1A6 UGT1A4 OR2T2 IDS TAS2R43 PPP2R3A CFHR5 CDK18 HSP90AB1 GPR39 VCX3B ZNF181 KSR2 ADCY2 MTPAP UGT1A8 UGT1A5 MUC21 SORL1 ITIH4 CHRM4 PLOD2 SLC16A12 ZNF684 EYA2 UCK2 SLC43A1 EGR1 IDS GPR113 DSPP CHRNA7 WBP2 CXADR SLC38A9 AMY2B ADAM2 ZNF577 BRD9 RPRD2 BAIAP2L1 SSTR4 TBP PAPOLB ZCCHC16 OR51D1 SPATA16 AADAT AC005609.1 VMP1 ZNF749 EPGN KRTAP4-3 FAAH2 AKR1E2 ADAM…
Cervix cancer	3	PIK3CA GPR98 MUC4	67	ZFHX3 IGF1R USPL1 SLITRK1 MUC2 PCDHA1 FER1L6 CD97 DSPP PNKP ARMCX2 CAPRIN2 LRRC4B CASZ1 TUBB2A SLC45A1 PHLDA3 TUBGCP2 TBX18 OR10AG1 CHD2 KRT72 POC1B SPATA32 EMR1 MT1E SYT3 GRIN1 TBP EPN1 GNPAT ADRA2A MYO1C GP1BA ZNF530 OR6K6 KRTAP5-5 CAPN12 PHTF2 SLC7A9 MYNN MBD3 10-Mar FOXD4L1 VRK3 KRTAP10-3 FRG2B PKDREJ KCNC1 MCOLN1 HIPK4 ANKRD27 COLEC11 SIGLEC12 CEACAM1 SLC2A6 KSR2 TRIM2 ZNF77 NIPAL3 PDE6B OR1…
Colorectal cancer	41	PIK3CA TP53 PTPLA KRAS KRTAP4-5 GLTPD2 SMAD4 DZIP1L CTD-3214H19.16 RGL3 RBBP8NL KIF5A SMARCA1 MTX1 FAM194B PRICKLE1 MTOR GPR158 SOGA1 KIF13B PTPRK BRAF FRG1 SCAPER FBXW7 OPRD1 ASH1L CTNNB1 CEP290 SPERT GUCY2D TMPRSS13 ATXN1 REV3L CNTNAP5 LATS2 ATM TCHH SPTA1 DNAH2 NEB	472	PLEC FRG2C MUC5B ZFHX4 GLI3 CSMD1 HSPG2 PCDH17 MUC6 KCNJ12 FBN2 GLI2 PCDHB5 COL18A1 PLXNA1 CNTNAP2 OTOF SCN10A SDK2 PRSS1 MUC2 RNF213 SALL1 TPRX1 DOCK1 PDZRN3 COL4A1 GRID1 SCN8A ESPNL MEFV GRIA4 KIF17 ZNF407 PCDHGA6 PRDM2 TRIO MYO5B CD163L1 PNPLA7 FLG2 LRP5 MAPK8IP3 ANO7 NCOR2 ADAMTS2 MEI1 MYT1L LRP3 KNDC1 NRP2 ELFN1 POU3F4 ZBTB46 BCORL1 TYSND1 NLRP2 KIAA2018 ARC HEG1 PIK3C2G DACT1 ZSCAN1 ALG13 T…
Esophagus cancer	4	TP53 PIK3CA TCHH TTN	67	HRNR SI KIF26B GRIA1 ANO3 HCN2 VWA5B1 ENAH MUC2 SLC32A1 DSPP IFT140 SP2 STAB1 SCAF1 FCRL2 MYEF2 ZNF471 MCTP1 REV1 OR8B8 OR5T1 AP001468.1 OR5B3 LGI2 HOXA6 LGI4 NIN ULK2 POM121L2 KBTBD13 AHRR SMURF1 SMARCA5 PRB1 UPK1A OTOP1 GPR125 EGR4 ZNF224 AC138647.1 NKX2-1 OR2T11 STX11 ATP1A4 ZNRF4 GBX2 MSN OR52E6 MYLK3 ZNF788 OR5M10 PITRM1 OR52B2 CEP95 HJURP DEFB126 PRB2 FAF1 NLRP11 HSPA2 TRPV3 ZNF181 KRTAP26-…
Gall bladder cancer	2	KRAS TP53	57	ATG9A CSMD1 COL18A1 DCAF8L2 DLC1 DOCK9 CDH4 ZNF407 NCOR2 TRPV4 POM121L12 USH2A PCDHA8 ZNF703 ARID5B HELZ2 IRF2BPL PHKA2 OR2A2 ATHL1 DRD5 LRRIQ4 HAVCR1 POU2F2 PCDHGA9 ANKS1B MRPS35 PLA2G2A ZNF584 ZNF750 TUBAL3 RPRD2 EPHA3 DNAI1 NTRK3 SF3A2 PRDM10 KIAA1671 FOXE1 MROH2B OR5H14 EOMES SAMM50 ILF3 EPHX1 NOS2 MEGF9 LCE1E PLA1A GRIK1 PPP1R13B MKRN2 KRTAP5-2 GABRA5 TRAPPC10 ZNF283 MLLT3
Head and neck cancer	10	TP53 NRAS USP6 RETSAT BRAF HRAS SPTBN5 CASP8 TBC1D3C MUC4	256	IGFN1 MUC3A MUC6 TAS2R31 AHNAK2 MUC2 TAS2R43 MUC5B ZFHX4 KRT6C RGPD4 TRBV7-3 PHF2 ATP8B3 PLEC OTOP1 DTX2 ZNF626 TRBV3-1 MUC21 PLXND1 FMN2 DIDO1 RP11-683L23.1 NPIPB11 PCDHB8 POLR2A IGHV1-3 ZNF676 KRTAP5-5 KDM6B CDK11A PCDHB16 MYO7B POTEE OR8U1 DSCAML1 DAZAP1 LPA SPATA3 PCDHB14 SRGAP2 KIF26A PLIN4 ATXN2 PRAMEF13 ZNF208 MAP2K3 UBC DUOX1 OR2T27 CELSR2 SLC25A5 EP400 WTIP KMT2E IGHV4-39 SH3TC1 GALNT7 K…
Kidney cancer	2	KDM5C VHL	70	NCOA6 KRT3 DNAJC10 RNF213 PHF2 FCGBP ABRA RAI14 ABCC2 GPR32 ZNF43 KRTAP10-10 TRO SRF FAM194A SHROOM4 KRTAP5-4 ZNF629 MAML2 DSPP DAB2 KRTAP10-6 TBP BTBD2 SLC6A2 RNPEPL1 GPR12 P2RX4 FMNL2 SERPINE2 DSEL GOLGA6L10 EMC2 AHRR GLB1L2 LILRA2 LRRC8A RYBP CEBPA ZNF302 PTBP1 RIPK3 PDCL2 PUF60 VASN PIP4K2B FBXW2 NLK SLC38A10 IMMP2L ESYT2 DHX40 DEFB114 UBE2QL1 ACOT9 CST1 KRTAP5-1 PTK2 C12orf66 SLCO1A2 GPR152 …
Liver cancer	10	TP53 CROCC MYO6 RPS6KA3 ERBB2IP CTNNB1 ARID1A CNTN6 NFE2L2 COL11A1	125	MUC2 FLG2 A2ML1 ZNF676 MN1 HSPD1 MED24 TDRD7 NLRP10 COL18A1 MUC21 GRIP1 ZNF280A ANO3 ZNF90 ZNF560 GRIN2D KRTAP1-1 WDR1 HMX3 WIPF3 ANGPT2 NKX2-2 PDIA4 NLRP4 TAS2R31 ADAM7 ITGA2 EPHA8 CAMSAP2 PCMTD1 HTRA3 GGT2 WLS LHX8 HLA-DQA1 CES3 SP8 VPS37B PODN B3GALT1 CARD18 KRTAP4-3 OR6C68 C1GALT1 USP44 KRTAP10-10 VEZF1 NUP50 HOXB3 OR10A5 OR5AC2 SAMD7 OTOL1 DDX26B ATN1 KRTAP5-1 IGHV3-7 GABRA3 SLC29A1 PGLYRP3 …
Lung cancer	11	NFE2L2 KEAP1 TP53 RIMBP3 TCHH PIK3CA USP6 FSCB SPHKAP SI RYR2	141	KCNJ12 FCGBP ZNF99 ZNF676 TPSAB1 DCSTAMP LAMA5 HLA-DRB5 KIAA1462 NPIPB11 MUC21 VCX3A DNAH17 NLRP7 CNTNAP3B DDX60 COL28A1 ABCA3 ANKRD27 MAP4K1 UACA FCER1A ST8SIA3 TLR10 ATP2B3 VCX NEFH ALDH4A1 FANCD2 PAX1 UROC1 FRMD6 USP17L22 GPRC6A CUX2 DHX38 EPB41L2 MUSK USP17L30 USP17L5 RBAK ACTA1 SLC2A14 USP17L11 TCN1 STT3A TCEAL3 OR51A4 TMC2 PRAMEF16 SLC35G3 KRTAP5-10 LRRIQ4 TAS2R31 SEC14L5 CNTN2 CYP2A13 SLC1…
Nervous system cancer	1	ALK	0
Ovary cancer	1	TP53	13	ACP6 C6orf132 KIDINS220 RBAK FZD8 ALDH1A1 ZNF248 OR5B2 PCDHA9 CYP4F3 PPP2R2C MS4A10 UBE4B
Pancreas cancer	5	KRAS TP53 SMAD4 MT-ND4 MT-ND5	81	CDH11 CNTNAP2 COL8A2 PCDHA13 ANKRD11 FBXL7 ADAMTS10 MYT1 GABRA5 SLC14A2 CD2 TLR7 OSBPL6 NEFH GPR116 ZNF727 NLRP7 HIST1H1E DRD3 DDX5 YTHDF2 EGFR LIN9 TCF4 BCAR1 MSL2 TRBC2 SUGP1 OSBPL8 TNRC6B OR2J3 KLK8 GALNT3 SLC7A13 ITGA8 USP36 FOXB2 ASZ1 DCTD SRPK3 MAP3K4 HYAL4 KRTAP19-8 TP53I3 HDGFRP2 EHD3 OTUD7A TBR1 TMPRSS9 OR6P1 HOXD10 GJB4 HSD3B1 FAM71C ACTRT2 EMX2 FKBP15 WDR59 ALDH4A1 GCGR NKPD1 RTTN NEDD…
Prostate cancer	3	SPOP TP53 FRG1B	41	KRTAP5-4 MMP16 KRTAP4-6 SHANK1 AP001468.1 MAML3 NACA PLIN4 ADAM28 RUNX2 EP400 FOXP2 NCOA6 MLLT3 SEZ6L NCOA3 NLGN4X DSPP AC068039.1 HMGB3 AVPR1A ADRB2 SERPINE1 PDIA4 HOXD3 TBP GSDMB ZNF587B KRTAP5-11 KRT27 KRTAP4-12 DEPDC5 DENND4B C6orf222 BCOR OR8B2 ZNF320 CTCFL UQCR10 TMC7 ZNF83
Skin cancer	45	NRAS TP53 BRAF CTNNB1 RBM11 RNF217 BIRC8 PTEN LONRF2 PRB1 PRB2 COL5A2 ANKRD36C EIF3A PPP6C PRB4 MUC7 NCOR1 COL21A1 STEAP4 COL1A1 COL4A4 RPTN RUNX1T1 BCLAF1 COL2A1 SNAP91 STXBP5L TLL1 COL3A1 DSC3 COL9A1 RIMS1 TPTE COL22A1 COL7A1 COL4A1 ASXL3 DPYD FLG COL5A3 CSMD3 MUC17 THSD7B TTN	1303	DNAH5 APOB DNAH3 HYDIN PTPRT SCN5A RYR1 DSCAM OBSCN NPAP1 GRIN2A SCN1A NOS1 SCN9A NEB ANKRD30A COL6A3 RELN MYH13 ABCA13 NLRP8 CDH23 MYH1 CACNA1E CSMD2 CRB1 CACNA1H SCN11A PDZD2 ANK1 PCDHA12 PLXNA4 PLEC CACNA1G SCN10A ADAM28 CGNL1 CTNND2 LRFN2 GRM3 ABCC3 PCDHGA2 TENM2 SLCO1B3 LST3 MYO7A PCDHA11 ZFHX3 PRDM16 DNAH2 SALL1 FCGBP KCNH5 GRIA1 NLRP2 POM121L12 HSPG2 CACNA1S ANO2 FBN3 CCT8L2 NALCN SPAG17 P…
Stomach cancer	20	TP53 KRAS PGM5 GRIN3A MAP2K7 RBM6 RHOA PIK3CA TRIML2 SETDB1 PLD2 FAM184A DHX8 C1orf173 CEP250 WWC3 ERBB3 ASTN2 DMD TTN	163	OBSCN ZNF423 PLCE1 PCDHGA10 PCDHA4 LTBP2 INTS1 ZFPM2 PCDHA13 PCDHGA3 IGSF3 DISP1 KIAA1549L HTR1A TRAPPC9 PCDHB13 SYNRG ST8SIA5 ITGB2 PCDHB4 TSHZ1 ACE APP ISLR2 AP1B1 WISP1 ZNF317 CHAT NEUROD1 SHANK3 ZNF668 PROSER1 OR8H1 FMR1 GPRIN1 ZNF484 CBLB KCNC2 ZNF543 C19orf47 ELP2 ABL1 IGF2BP2 OR10Z1 DMRT3 SASH1 ZNF471 ARHGAP17 KIRREL3 ELK3 CA6 IKZF1 CCNJL MMP2 TBX19 HSPA2 BEND7 SLC7A2 RAD51AP2 HOXD3 ZNF518…
Uterus cancer	56	PIK3CA SCAPER DENND4A SPOP MPP2 ROCK1 NCAPD2 SLK ZNF836 IFT172 PAPOLB MTHFD1L IPO8 ASIC4 RBM27 RLTPR TTC13 DHX29 CENPC FBXW7 ZNF142 CNOT1 RIMS2 TP53 KRAS CDK5RAP2 CHD4 PIK3R1 KIF14 WDR66 ANKRD18B DGKB PTEN WDR87 PPP2R1A C2orf16 WWC3 TPTE CTNNB1 TAF1 PRRC2C SPTBN2 MYH2 SLITRK3 MTOR KIF20B DNAH12 CEP350 TET1 CUL9 BRCA2 CMYA5 SRRM2 DNAH8 ASPM NEB	135	TECTA TNXB PCDHB6 SCN5A NOTCH1 NRP2 TIAM2 GPR64 MYO1F USP11 TSHZ1 TBL1X TSHZ2 KRT85 SH3BP4 ADRA2B OPN1SW ABL1 SLC12A3 KRT75 TNRC6C PGBD5 AOC1 KHSRP HSPA2 SLC22A2 ALS2CR12 PTCHD4 UBAP2 RABGAP1L PLCB1 EDNRB TSNARE1 QPCT CDH5 B3GNT7 SNX18 LRIT1 GTF2IRD2 FZD7 IQSEC3 FAM110B CYB5R4 C4BPA FEZF1 ARID1B GSTP1 BFSP2 DDX39A ST3GAL1 MAT1A LPAR3 CHN1 ATXN7L1 MDH1 SLC43A2 SUSD4 TNFRSF9 FBXW2 KRTAP5-3 LMX1B ID…
